# Supplementary material for: Global gene expression responses of Atlantic salmon skin to Moritella viscosa
Source: Sci Rep. 2022 Mar 17;12:4622. doi: 10.1038/s41598-022-08341-7 (PMC8931016; doi:10.1038/s41598-022-08341-7)
Supplement: Supplementary file 2 — Supplementary Table 1. [file 41598_2022_8341_MOESM2_ESM.xlsx]

## Sheet: Supplemental Table S1.
Supplemental Table S1.
Overview of RNA-Seq results for samples in the present study.
Sample ID 1	Number of raw reads 2	Number of filtered reads 3	Percent of filtered reads 3	Number of uniquely mapped reads 4	Percent of uniquely mapped reads 4	Number of multi-mapped reads 4	Percent of multi-mapped reads 4	Percent of overall mapped reads 5	Accession number 6
Control_1	87219181	84100916	0.9642	70817906	0.8421	6010167	0.0715	0.9136	SRR15276971
Control_2	55162361	53609471	0.9718	45401328	0.8469	3720811	0.0694	0.9163	SRR15277969
Control_3	63809252	62229321	0.9752	52617178	0.8455	4318983	0.0694	0.9149	SRR15278147
Control_4	42606131	41163539	0.9661	35145169	0.8538	2797638	0.068	0.9218	SRR15282973
Mv-Aw_1	40026297	38865908	0.971	32586114	0.8384	2679655	0.0689	0.9073	SRR15289170
Mv-Aw_2	89683045	87213925	0.9725	73811882	0.8463	6752460	0.0774	0.9237	SRR15291098
Mv-Aw_3	41647378	40438780	0.971	33857851	0.8373	2604931	0.0644	0.9017	SRR15291472
Mv-Aw_4	49240650	47579400	0.9663	39845083	0.8374	3721900	0.0782	0.9156	SRR15291693
Mv-At_1	40547501	39215134	0.9671	32946233	0.8401	2753263	0.0702	0.9103	SRR15296908
Mv-At_2	56978699	55814938	0.9796	47269387	0.8469	3898701	0.0699	0.9168	SRR15299939
Mv-At_3	45741252	44643302	0.976	37735898	0.8453	3062988	0.0686	0.9139	SRR15305370
Mv-At_4	39941814	38934566	0.9748	33165543	0.8518	2497026	0.0641	0.9159	SRR15305035
1 Sample identifier. The skin samples of M. viscosa-infected Atlantic salmon at the lesion (Mv-At) and away (Mv-Aw) sites, as well as the skin samples of non-infected control group, were used for RNA-Seq. The numbers after group names represent replicates.
2 Total number of reads generated by Illumina (sequence length: 101 nt).
3 Total number and percent of reads (paired and quality-passed) filtered by Trimmomatic and used for mapping.
4 Total number and percent of the Trimmomatic-filtered reads that were uniquely mapped (i.e. aligned to a single location) or multi-mapped (i.e. aligned to more than one location) to the Atlantic salmon genome by StringTie.
5 Percent of Trimmomatic-filtered reads that were mapped (i.e. sum of uniquely and multi-mapped reads) to the Atlantic salmon genome by StringTie.
6 Accession number of sequencing results for each sample submitted to the NCBI SRA database (http://www.ncbi.nlm.nih.gov/sra; bioproject: PRJNA750339).
