# Supplementary material for: Global gene expression responses of Atlantic salmon skin to Moritella viscosa
Source: Sci Rep. 2022 Mar 17;12:4622. doi: 10.1038/s41598-022-08341-7 (PMC8931016; doi:10.1038/s41598-022-08341-7)
Supplement: Supplementary file 3 — Supplementary Table 2. [file 41598_2022_8341_MOESM3_ESM.xlsx]

## Sheet: Supplemental Table S2.
Supplemental Table S2.
Complete list of differentially expressed transcripts in response to M. viscosa infection in Atlantic salmon skin.
Transcript ID1	GenBank1	BLASTx hit 2	Symbol 3	Venn diagram 4	Mv-At vs. Control 5					Mv-Aw vs. Control 5					Mv-At vs. Mv-Aw 5					E-Value 6	Mean similarity6	GO ID 7	GO Term7	GO Category7	Genomic location8
					Mv-At mean	Control mean	Overall mean	log2 Fold-change	p adj	Mv-Aw mean	Mv-Aw mean	Overall mean	log2 Fold-change	p adj	Mv-At mean	Mv-At mean	Overall mean	log2 Fold-change	p adj
MSTRG.18166.9	-	junction plakoglobin-like	JUP	2867	9457.72	0	4728.86	29.8082	7.06321e-17	-	-	-	-	-	-	-	-	-	-	0	0.9458	GO:0007507-IEA;GO:0002159-IEA;GO:0045296-IEA;GO:0005913-IEA;GO:0045294-IEA;GO:0003308-IEA;GO:0016342-IEA;GO:0030057-IEA;GO:0030178-IEA;GO:0003181-IEA;GO:0007155-IEA;GO:0005198-IEA;GO:0005634-IEA	heart development-IEA;desmosome assembly-IEA;cadherin binding-IEA;cell-cell adherens junction-IEA;alpha-catenin binding-IEA;negative regulation of Wnt signaling pathway involved in heart development-IEA;catenin complex-IEA;desmosome-IEA;negative regulation of Wnt signaling pathway-IEA;atrioventricular valve morphogenesis-IEA;cell adhesion-IEA;structural molecule activity-IEA;nucleus-IEA	Biological Process-IEA;Biological Process-IEA;Molecular Function-IEA;Cellular Component-IEA;Molecular Function-IEA;Biological Process-IEA;Cellular Component-IEA;Cellular Component-IEA;Biological Process-IEA;Biological Process-IEA;Biological Process-IEA;Molecular Function-IEA;Cellular Component-IEA	ssa12: 22541997-22564758;-
MSTRG.10739.5	-	cytosolic 5'-nucleotidase 1A-like	NT5C1A	2867	1310.96	0	655.48	27.1537	3.93429e-14	-	-	-	-	-	-	-	-	-	-	0	0.9344	GO:0000287-IEA;GO:0000166-IEA;GO:0005737-IEA;GO:0008253-IEA;GO:0009117-IEA;GO:0016311-IEA	magnesium ion binding-IEA;nucleotide binding-IEA;cytoplasm-IEA;5'-nucleotidase activity-IEA;nucleotide metabolic process-IEA;dephosphorylation-IEA	Molecular Function-IEA;Molecular Function-IEA;Cellular Component-IEA;Molecular Function-IEA;Biological Process-IEA;Biological Process-IEA	ssa06: 76676846-76750344;-
rna69596	XM_014151027.1	cell surface A33 antigen-like	GPA33	2867	1118.74	0	559.369	26.9335	6.46957e-14	-	-	-	-	-	-	-	-	-	-	6.9e-128	0.8245	GO:0016020-IEA;GO:0016021-IEA;GO:0005887-IEA	membrane-IEA;integral component of membrane-IEA;integral component of plasma membrane-IEA	Cellular Component-IEA;Cellular Component-IEA;Cellular Component-IEA	ssa16: 80479155-80483191;-
MSTRG.29540.5	-	protein IWS1 homolog isoform X1	IWS1	2867	796.413	0	398.207	26.4676	1.83925e-13	-	-	-	-	-	-	-	-	-	-	0	0.8858	GO:0005634-IEA	nucleus-IEA	Cellular Component-IEA	ssa20: 41068102-41106319;-
MSTRG.6573.2	-	very long-chain specific acyl-CoA dehydrogenase, mitochondrial-like	ACADVL	2867	555.578	0	277.789	25.9786	5.336e-13	-	-	-	-	-	-	-	-	-	-	0	0.9261	GO:0060322-IMP;GO:0060322-IGI;GO:0060322-IEA;GO:0016627-IEA;GO:0016491-IEA;GO:0050660-IEA;GO:0005739-IBA;GO:0000062-IBA;GO:0017099-IBA;GO:0055114-IEA;GO:0003995-IEA	head development-IMP;head development-IGI;head development-IEA;oxidoreductase activity, acting on the CH-CH group of donors-IEA;oxidoreductase activity-IEA;flavin adenine dinucleotide binding-IEA;mitochondrion-IBA;fatty-acyl-CoA binding-IBA;very-long-chain-acyl-CoA dehydrogenase activity-IBA;oxidation-reduction process-IEA;acyl-CoA dehydrogenase activity-IEA	Biological Process-IMP;Biological Process-IGI;Biological Process-IEA;Molecular Function-IEA;Molecular Function-IEA;Molecular Function-IEA;Cellular Component-IBA;Molecular Function-IBA;Molecular Function-IBA;Biological Process-IEA;Molecular Function-IEA	ssa04: 24986800-25027263;+
MSTRG.14512.5	-	galectin-3-binding protein A-like	LGALS3BPB	2867	557.731	0	278.866	25.9776	5.34607e-13	-	-	-	-	-	-	-	-	-	-	0	0.7855	GO:0016020-IEA;GO:0005044-IEA;GO:0006897-IEA	membrane-IEA;scavenger receptor activity-IEA;endocytosis-IEA	Cellular Component-IEA;Molecular Function-IEA;Biological Process-IEA	ssa10: 10963782-10973617;-
MSTRG.9955.5	-	hsc70-interacting protein-like	ST13	2867	505.36	0	252.68	25.7836	8.15872e-13	-	-	-	-	-	-	-	-	-	-	5.4e-129	0.9695	GO:0046983-IEA;GO:0051085-IBA	protein dimerization activity-IEA;chaperone cofactor-dependent protein refolding-IBA	Molecular Function-IEA;Biological Process-IBA	ssa06: 33542668-33549279;+
MSTRG.36614.2	-	60S ribosomal protein L21	RPL21	2867	446.778	0	223.389	25.6806	1.01182e-12	-	-	-	-	-	-	-	-	-	-	5.2e-122	0.9693	GO:0003735-IBA;GO:0003735-IEA;GO:0022625-IBA;GO:0005840-IEA;GO:0006412-IEA	structural constituent of ribosome-IBA;structural constituent of ribosome-IEA;cytosolic large ribosomal subunit-IBA;ribosome-IEA;translation-IEA	Molecular Function-IBA;Molecular Function-IEA;Cellular Component-IBA;Cellular Component-IEA;Biological Process-IEA	ssa29: 26153347-26155730;+
MSTRG.25464.5	-	charged multivesicular body protein 2b	CHMP2B	2867	440.124	0	220.062	25.6585	1.06055e-12	-	-	-	-	-	-	-	-	-	-	2.2e-120	0.9208	GO:0031902-IEA;GO:0005768-IEA;GO:0005737-IEA;GO:0007034-IEA;GO:0005829-IEA;GO:0016020-IEA;GO:0032509-IBA;GO:0000815-IBA;GO:0015031-IBA;GO:0015031-IEA;GO:0005771-IBA;GO:0045324-IBA	late endosome membrane-IEA;endosome-IEA;cytoplasm-IEA;vacuolar transport-IEA;cytosol-IEA;membrane-IEA;endosome transport via multivesicular body sorting pathway-IBA;ESCRT III complex-IBA;protein transport-IBA;protein transport-IEA;multivesicular body-IBA;late endosome to vacuole transport-IBA	Cellular Component-IEA;Cellular Component-IEA;Cellular Component-IEA;Biological Process-IEA;Cellular Component-IEA;Cellular Component-IEA;Biological Process-IBA;Cellular Component-IBA;Biological Process-IBA;Biological Process-IEA;Cellular Component-IBA;Biological Process-IBA	ssa16: 86236531-86377331;+
MSTRG.19311.3	-	monocarboxylate transporter 1-like	SLC16A1	2867	363.118	0	181.559	25.3944	1.84794e-12	-	-	-	-	-	-	-	-	-	-	0	0.901	GO:0055085-IEA;GO:0035873-IEA;GO:0016020-IEA;GO:0016021-IEA;GO:0015718-IEA;GO:0008028-IEA;GO:0015129-IEA;GO:0005887-IEA	transmembrane transport-IEA;lactate transmembrane transport-IEA;membrane-IEA;integral component of membrane-IEA;monocarboxylic acid transport-IEA;monocarboxylic acid transmembrane transporter activity-IEA;lactate transmembrane transporter activity-IEA;integral component of plasma membrane-IEA	Biological Process-IEA;Biological Process-IEA;Cellular Component-IEA;Cellular Component-IEA;Biological Process-IEA;Molecular Function-IEA;Molecular Function-IEA;Cellular Component-IEA	ssa13: 2328437-2336911;-
MSTRG.40032.2	-	mitogen-activated protein kinase 6	MAPK6	2867	420.279	0	210.14	25.041	3.8285e-12	-	-	-	-	-	-	-	-	-	-	0	0.8502	GO:0000165-IEA;GO:0004707-IEA;GO:0016310-IEA;GO:0004672-IEA;GO:0016301-IEA;GO:0005524-IEA;GO:0006468-IEA	MAPK cascade-IEA;MAP kinase activity-IEA;phosphorylation-IEA;protein kinase activity-IEA;kinase activity-IEA;ATP binding-IEA;protein phosphorylation-IEA	Biological Process-IEA;Molecular Function-IEA;Biological Process-IEA;Molecular Function-IEA;Molecular Function-IEA;Molecular Function-IEA;Biological Process-IEA	NW_012353832.1: 571-4885;+
MSTRG.24550.10	-	cold-inducible RNA-binding protein B-like isoform X2	CIRBP	2867	275.614	0	137.807	25.0217	3.98697e-12	-	-	-	-	-	-	-	-	-	-	4.6e-41	0.9995	GO:0003723-IEA;GO:0003676-IEA	RNA binding-IEA;nucleic acid binding-IEA	Molecular Function-IEA;Molecular Function-IEA	ssa16: 37935570-37941576;+
MSTRG.18166.3	-	junction plakoglobin-like	JUP	2867	269.771	0	134.885	24.9916	4.23581e-12	-	-	-	-	-	-	-	-	-	-	0	0.9458	GO:0007507-IEA;GO:0002159-IEA;GO:0045296-IEA;GO:0005913-IEA;GO:0045294-IEA;GO:0003308-IEA;GO:0016342-IEA;GO:0030057-IEA;GO:0030178-IEA;GO:0003181-IEA;GO:0007155-IEA;GO:0005198-IEA;GO:0005634-IEA	heart development-IEA;desmosome assembly-IEA;cadherin binding-IEA;cell-cell adherens junction-IEA;alpha-catenin binding-IEA;negative regulation of Wnt signaling pathway involved in heart development-IEA;catenin complex-IEA;desmosome-IEA;negative regulation of Wnt signaling pathway-IEA;atrioventricular valve morphogenesis-IEA;cell adhesion-IEA;structural molecule activity-IEA;nucleus-IEA	Biological Process-IEA;Biological Process-IEA;Molecular Function-IEA;Cellular Component-IEA;Molecular Function-IEA;Biological Process-IEA;Cellular Component-IEA;Cellular Component-IEA;Biological Process-IEA;Biological Process-IEA;Biological Process-IEA;Molecular Function-IEA;Cellular Component-IEA	ssa12: 22539067-22564758;-
MSTRG.31701.2	-	E3 ubiquitin-protein ligase rnf213-alpha-like	RNF213A	2867	224.983	0	112.491	24.7451	7.03826e-12	-	-	-	-	-	-	-	-	-	-	0	0.9012	GO:0046872-IEA;GO:0016874-IEA;GO:0004842-IEA;GO:0016567-IEA;GO:0016887-IEA	metal ion binding-IEA;ligase activity-IEA;ubiquitin-protein transferase activity-IEA;protein ubiquitination-IEA;ATPase activity-IEA	Molecular Function-IEA;Molecular Function-IEA;Molecular Function-IEA;Biological Process-IEA;Molecular Function-IEA	ssa22: 49891068-49951349;+
MSTRG.30598.3	-	kelch-like protein 6	KLHL6	2867	211.833	0	105.916	24.6516	8.52413e-12	-	-	-	-	-	-	-	-	-	-	0	0.8996	GO:0002467-IEA;GO:0050853-IEA	germinal center formation-IEA;B cell receptor signaling pathway-IEA	Biological Process-IEA;Biological Process-IEA	ssa21: 29345656-29352504;+
MSTRG.31526.2	-	CD209 antigen-like protein D	CD209D	2867	201.729	0	100.864	24.5472	1.05219e-11	-	-	-	-	-	-	-	-	-	-	4.9e-118	0.8212	GO:0016020-IEA;GO:0016021-IEA;GO:0030246-IEA;GO:0007229-IEA	membrane-IEA;integral component of membrane-IEA;carbohydrate binding-IEA;integrin-mediated signaling pathway-IEA	Cellular Component-IEA;Cellular Component-IEA;Molecular Function-IEA;Biological Process-IEA	ssa22: 38320605-38325922;-
MSTRG.1564.2	-	tyrosine-protein phosphatase non-receptor type 11	PTPN11	2867	193.874	0	96.9371	24.4662	1.24216e-11	-	-	-	-	-	-	-	-	-	-	0	0.977	GO:0007507-IEA;GO:0005737-IEA;GO:0004725-IEA;GO:0016791-IEA;GO:0016311-IEA;GO:0035335-IEA;GO:0016787-IEA;GO:0006470-IEA;GO:0048703-IEA;GO:0060548-IEA;GO:0060027-IEA;GO:0003146-IEA;GO:0060028-IEA;GO:0004721-IEA	heart development-IEA;cytoplasm-IEA;protein tyrosine phosphatase activity-IEA;phosphatase activity-IEA;dephosphorylation-IEA;peptidyl-tyrosine dephosphorylation-IEA;hydrolase activity-IEA;protein dephosphorylation-IEA;embryonic viscerocranium morphogenesis-IEA;negative regulation of cell death-IEA;convergent extension involved in gastrulation-IEA;heart jogging-IEA;convergent extension involved in…	Biological Process-IEA;Cellular Component-IEA;Molecular Function-IEA;Molecular Function-IEA;Biological Process-IEA;Biological Process-IEA;Molecular Function-IEA;Biological Process-IEA;Biological Process-IEA;Biological Process-IEA;Biological Process-IEA;Biological Process-IEA;Biological Process-IEA;Molecular Function-IEA	ssa01: 115101318-115113242;+
MSTRG.22177.3	-	DENN domain-containing protein 3 isoform X3	DENND3	2867	175.848	0	87.9241	24.4027	1.41095e-11	-	-	-	-	-	-	-	-	-	-	0	0.9404	GO:0048484-IEA	enteric nervous system development-IEA	Biological Process-IEA	ssa14: 74587650-74631496;-
MSTRG.15080.5	-	tyrosine-protein kinase receptor Tie-1-like isoform X2	TIE1	2867	228.024	0	114.012	24.3936	1.43457e-11	-	-	-	-	-	-	-	-	-	-	0	0.9571	GO:0000166-IEA;GO:0004714-IEA;GO:0004713-IEA;GO:0016020-IEA;GO:0016021-IEA;GO:0016310-IEA;GO:0016740-IEA;GO:0004672-IEA;GO:0016301-IEA;GO:0018108-IEA;GO:0005524-IEA;GO:0006468-IEA	nucleotide binding-IEA;transmembrane receptor protein tyrosine kinase activity-IEA;protein tyrosine kinase activity-IEA;membrane-IEA;integral component of membrane-IEA;phosphorylation-IEA;transferase activity-IEA;protein kinase activity-IEA;kinase activity-IEA;peptidyl-tyrosine phosphorylation-IEA;ATP binding-IEA;protein phosphorylation-IEA	Molecular Function-IEA;Molecular Function-IEA;Molecular Function-IEA;Cellular Component-IEA;Cellular Component-IEA;Biological Process-IEA;Molecular Function-IEA;Molecular Function-IEA;Molecular Function-IEA;Biological Process-IEA;Molecular Function-IEA;Biological Process-IEA	ssa10: 44287550-44309893;+
MSTRG.37733.3	-	protein FAM111A-like	FAM111A	2867	173.343	0	86.6714	24.3899	1.44687e-11	-	-	-	-	-	-	-	-	-	-	0	0.6686	-	-	-	NW_012347368.1: 3983-21580;-
MSTRG.3844.1	-	guanine nucleotide-binding protein G(I)/G(S)/G(O) subunit gamma-5-like	GNG5	2867	157.558	0	78.7788	24.2598	1.88386e-11	-	-	-	-	-	-	-	-	-	-	5.9e-32	0.9577	GO:0005834-IEA;GO:0007165-IEA;GO:0003924-IEA;GO:0016020-IEA;GO:0007186-IEA;GO:0005886-IEA	heterotrimeric G-protein complex-IEA;signal transduction-IEA;GTPase activity-IEA;membrane-IEA;G protein-coupled receptor signaling pathway-IEA;plasma membrane-IEA	Cellular Component-IEA;Biological Process-IEA;Molecular Function-IEA;Cellular Component-IEA;Biological Process-IEA;Cellular Component-IEA	ssa02: 63249170-63256521;-
MSTRG.12796.4	-	E3 ubiquitin-protein ligase pellino homolog 2	PELI2	2867	246.558	0	123.279	24.1284	2.43964e-11	-	-	-	-	-	-	-	-	-	-	0	0.97	GO:0008592-IEA;GO:0061630-IEA;GO:0016020-IEA;GO:0000209-IEA;GO:0016021-IEA;GO:0019894-IEA;GO:0007018-IEA	regulation of Toll signaling pathway-IEA;ubiquitin protein ligase activity-IEA;membrane-IEA;protein polyubiquitination-IEA;integral component of membrane-IEA;kinesin binding-IEA;microtubule-based movement-IEA	Biological Process-IEA;Molecular Function-IEA;Cellular Component-IEA;Biological Process-IEA;Cellular Component-IEA;Molecular Function-IEA;Biological Process-IEA	ssa09: 23332095-23362030;-
MSTRG.38364.12	-	stonustoxin subunit beta-like	LGALS3	2867	150.136	0	75.0682	24.0377	2.93858e-11	-	-	-	-	-	-	-	-	-	-	1.8e-99	0.8751	-	-	-	NW_012348859.1: 15336-17401;+
MSTRG.43388.1	-	protein-glutamine gamma-glutamyltransferase 2-like	TGM2	2867	4330.63	0	2165.31	14.6499	1.49806e-20	-	-	-	-	-	-	-	-	-	-	1.2e-40	0.9595	GO:0003810-IEA;GO:0046872-IEA;GO:0016740-IEA;GO:0018149-IEA	protein-glutamine gamma-glutamyltransferase activity-IEA;metal ion binding-IEA;transferase activity-IEA;peptide cross-linking-IEA	Molecular Function-IEA;Molecular Function-IEA;Molecular Function-IEA;Biological Process-IEA	NW_012443892.1: 294-1044;+
MSTRG.22081.2	-	CTP synthase 1 isoform X1	CTPS1	2867	889.269	0	444.634	12.366	2.29794e-28	-	-	-	-	-	-	-	-	-	-	0	0.9811	GO:0000166-IEA;GO:0006241-IEA;GO:0044210-IEA;GO:0006221-IEA;GO:0006541-IEA;GO:0016874-IEA;GO:0003883-IEA;GO:0005524-IEA	nucleotide binding-IEA;CTP biosynthetic process-IEA;'de novo' CTP biosynthetic process-IEA;pyrimidine nucleotide biosynthetic process-IEA;glutamine metabolic process-IEA;ligase activity-IEA;CTP synthase activity-IEA;ATP binding-IEA	Molecular Function-IEA;Biological Process-IEA;Biological Process-IEA;Biological Process-IEA;Biological Process-IEA;Molecular Function-IEA;Molecular Function-IEA;Molecular Function-IEA	ssa14: 67684938-67699098;-
MSTRG.40562.9	-	monocarboxylate transporter 4	SLC16A3	2867	597.772	0	298.886	11.7931	2.65841e-16	-	-	-	-	-	-	-	-	-	-	1e-28	0.8708	GO:0055085-IEA;GO:0035873-IEA;GO:0016020-IEA;GO:0016021-IEA;GO:0008028-IEA;GO:0015718-IEA;GO:0015129-IEA;GO:0005887-IEA	transmembrane transport-IEA;lactate transmembrane transport-IEA;membrane-IEA;integral component of membrane-IEA;monocarboxylic acid transmembrane transporter activity-IEA;monocarboxylic acid transport-IEA;lactate transmembrane transporter activity-IEA;integral component of plasma membrane-IEA	Biological Process-IEA;Biological Process-IEA;Cellular Component-IEA;Cellular Component-IEA;Molecular Function-IEA;Biological Process-IEA;Molecular Function-IEA;Cellular Component-IEA	NW_012356040.1: 3539-5644;+
MSTRG.15175.47	-	sodium/potassium-transporting ATPase subunit beta-233-like	ATNB233	2867	428.643	0	214.321	11.3131	4.89434e-05	-	-	-	-	-	-	-	-	-	-	7.2e-124	0.8813	GO:0006814-IEA;GO:0045197-IEA;GO:0006813-IEA;GO:0098773-IEA;GO:0005890-IEA;GO:0016020-IEA;GO:0045682-IEA;GO:0016021-IEA;GO:0098901-IEA;GO:0006811-IEA	sodium ion transport-IEA;establishment or maintenance of epithelial cell apical/basal polarity-IEA;potassium ion transport-IEA;skin epidermis development-IEA;sodium:potassium-exchanging ATPase complex-IEA;membrane-IEA;regulation of epidermis development-IEA;integral component of membrane-IEA;regulation of cardiac muscle cell action potential-IEA;ion transport-IEA	Biological Process-IEA;Biological Process-IEA;Biological Process-IEA;Biological Process-IEA;Cellular Component-IEA;Cellular Component-IEA;Biological Process-IEA;Cellular Component-IEA;Biological Process-IEA;Biological Process-IEA	ssa10: 50329525-50348226;-
MSTRG.38504.19	-	acidic leucine-rich nuclear phosphoprotein 32 family member B-like	ANP32B	2867	365.667	0	182.834	11.0837	1.01964e-13	-	-	-	-	-	-	-	-	-	-	1.8e-95	0.9845	-	-	-	NW_012349220.1: 8476-16109;+
MSTRG.17900.3	-	transmembrane channel-like protein 6	TMC6	2867	360.143	0	180.072	11.0619	0.000295126	-	-	-	-	-	-	-	-	-	-	1.1e-118	0.8701	GO:0016020-IEA;GO:0016021-IEA;GO:0005887-IEA	membrane-IEA;integral component of membrane-IEA;integral component of plasma membrane-IEA	Cellular Component-IEA;Cellular Component-IEA;Cellular Component-IEA	ssa12: 9340310-9343738;-
rna32186	XM_014209552.1	ras GTPase-activating protein-binding protein 2-like isoform X4	G3BP2	2867	337.746	0	168.873	10.9692	0.000338432	-	-	-	-	-	-	-	-	-	-	0	0.9519	GO:0034063-IEA;GO:0003723-IEA;GO:0003676-IEA	stress granule assembly-IEA;RNA binding-IEA;nucleic acid binding-IEA	Biological Process-IEA;Molecular Function-IEA;Molecular Function-IEA	ssa08: 16945879-16955824;-
rna32183	XM_014209551.1	ras GTPase-activating protein-binding protein 2-like isoform X1	G3BP2	2867	303.892	0	151.946	10.8168	0.000719253	-	-	-	-	-	-	-	-	-	-	0	0.9517	GO:0034063-IEA;GO:0003723-IEA;GO:0003676-IEA	stress granule assembly-IEA;RNA binding-IEA;nucleic acid binding-IEA	Biological Process-IEA;Molecular Function-IEA;Molecular Function-IEA	ssa08: 16945879-16955827;-
MSTRG.29727.10	-	E3 ubiquitin-protein ligase TRIP12 isoform X1	TRIP12	2867	288.809	0	144.405	10.7434	3.11732e-12	-	-	-	-	-	-	-	-	-	-	0	0.9772	GO:0008270-IEA;GO:0016740-IEA;GO:0016874-IEA;GO:0016567-IEA;GO:0004842-IEA	zinc ion binding-IEA;transferase activity-IEA;ligase activity-IEA;protein ubiquitination-IEA;ubiquitin-protein transferase activity-IEA	Molecular Function-IEA;Molecular Function-IEA;Molecular Function-IEA;Biological Process-IEA;Molecular Function-IEA	ssa20: 50703817-50759725;+
MSTRG.7628.65	-	neuroblast differentiation-associated protein AHNAK-like	AHNAK	2867	441.381	0.228252	220.805	10.6339	5.96012e-06	-	-	-	-	-	-	-	-	-	-	0	0.9223	-	-	-	ssa05: 4945722-4979496;+
MSTRG.28645.1	-	receptor tyrosine-protein kinase erbB-2	ERBB2	2867	250.076	0	125.038	10.5358	3.53372e-21	-	-	-	-	-	-	-	-	-	-	0	0.9043	GO:0004714-IEA;GO:0004713-IEA;GO:0016020-IEA;GO:0016021-IEA;GO:0055003-IEA;GO:0016740-IEA;GO:0016301-IEA;GO:0018108-IEA;GO:0048919-IEA;GO:0014037-IEA;GO:0032285-IEA;GO:0007169-IEA;GO:0042552-IEA;GO:0048932-IEA;GO:0004672-IEA;GO:0060347-IEA;GO:0005524-IEA;GO:0048914-IEA;GO:0000166-IEA;GO:0001755-IEA;GO:0001837-IEA;GO:0016310-IEA;GO:0031101-IEA;GO:0014044-IEA;GO:0060973-IEA;GO:0007413-IEA;GO:000646…	transmembrane receptor protein tyrosine kinase activity-IEA;protein tyrosine kinase activity-IEA;membrane-IEA;integral component of membrane-IEA;cardiac myofibril assembly-IEA;transferase activity-IEA;kinase activity-IEA;peptidyl-tyrosine phosphorylation-IEA;posterior lateral line neuromast development-IEA;Schwann cell differentiation-IEA;non-myelinated axon ensheathment-IEA;transmembrane recepto…	Molecular Function-IEA;Molecular Function-IEA;Cellular Component-IEA;Cellular Component-IEA;Biological Process-IEA;Molecular Function-IEA;Molecular Function-IEA;Biological Process-IEA;Biological Process-IEA;Biological Process-IEA;Biological Process-IEA;Biological Process-IEA;Biological Process-IEA;Biological Process-IEA;Molecular Function-IEA;Biological Process-IEA;Molecular Function-IEA;Biologic…	ssa19: 60055536-60094833;-
rna27432	XM_014205191.1	beta-taxilin-like isoform X2	TXLNB	2867	246.976	0	123.488	10.5177	0.00156941	-	-	-	-	-	-	-	-	-	-	0	0.9147	GO:0019905-IEA;GO:0016020-IEA;GO:0016021-IEA	syntaxin binding-IEA;membrane-IEA;integral component of membrane-IEA	Molecular Function-IEA;Cellular Component-IEA;Cellular Component-IEA	ssa06: 58927126-58951991;-
MSTRG.7565.14	-	synaptopodin-like	SYNPO	2867	239.33	0	119.665	10.4724	0.000457525	-	-	-	-	-	-	-	-	-	-	0	0.8608	GO:0003779-IEA;GO:0032233-IEA	actin binding-IEA;positive regulation of actin filament bundle assembly-IEA	Molecular Function-IEA;Biological Process-IEA	ssa05: 4705385-4724188;-
MSTRG.16352.2	-	furin-1-like	FURIN	2867	238.057	0	119.028	10.4645	0.00186334	-	-	-	-	-	-	-	-	-	-	0	0.9176	GO:0009617-IEA;GO:0016020-IEA;GO:0006508-IEA;GO:0016021-IEA;GO:0001947-IEA;GO:0033334-IEA;GO:0061371-IEA;GO:0051216-IEA;GO:0016787-IEA;GO:0071907-IEA;GO:0008233-IEA;GO:0003140-IEA;GO:0048703-IEA;GO:0004252-IEA;GO:0008236-IEA;GO:0003146-IEA;GO:0060536-IEA	response to bacterium-IEA;membrane-IEA;proteolysis-IEA;integral component of membrane-IEA;heart looping-IEA;fin morphogenesis-IEA;determination of heart left/right asymmetry-IEA;cartilage development-IEA;hydrolase activity-IEA;determination of digestive tract left/right asymmetry-IEA;peptidase activity-IEA;determination of left/right asymmetry in lateral mesoderm-IEA;embryonic viscerocranium morp…	Biological Process-IEA;Cellular Component-IEA;Biological Process-IEA;Cellular Component-IEA;Biological Process-IEA;Biological Process-IEA;Biological Process-IEA;Biological Process-IEA;Molecular Function-IEA;Biological Process-IEA;Molecular Function-IEA;Biological Process-IEA;Biological Process-IEA;Molecular Function-IEA;Molecular Function-IEA;Biological Process-IEA;Biological Process-IEA	ssa11: 21468050-21564083;+
rna58822	XM_014140768.1	protein lifeguard 1-like	GRINA	2867	232.594	0	116.297	10.4315	7.7056e-16	-	-	-	-	-	-	-	-	-	-	2.8e-144	0.7903	GO:0016020-IEA;GO:0016021-IEA	membrane-IEA;integral component of membrane-IEA	Cellular Component-IEA;Cellular Component-IEA	ssa14: 34246426-34251939;-
MSTRG.19575.5	-	cellular nucleic acid-binding protein-like	CNBP	2867	213.084	0	106.542	10.3046	2.77204e-07	-	-	-	-	-	-	-	-	-	-	8.5e-66	0.8811	GO:0005737-IBA;GO:0003723-IDA;GO:0003723-IEA;GO:0003727-IBA;GO:0003729-IBA;GO:0050727-IMP;GO:0050727-IEA;GO:2000767-IBA;GO:0045182-IBA;GO:0014029-IMP;GO:0014029-IEA;GO:0051216-IMP;GO:0051216-IEA;GO:0060322-IMP;GO:0060322-IEA;GO:0014036-IMP;GO:0014036-IEA;GO:0008270-IEA;GO:0048703-IMP;GO:0048703-IEA;GO:0003682-IDA;GO:0003682-IEA;GO:0003697-IDA;GO:0003697-IEA;GO:0003676-IEA;GO:0045944-IDA;GO:004594…	cytoplasm-IBA;RNA binding-IDA;RNA binding-IEA;single-stranded RNA binding-IBA;mRNA binding-IBA;regulation of inflammatory response-IMP;regulation of inflammatory response-IEA;positive regulation of cytoplasmic translation-IBA;translation regulator activity-IBA;neural crest formation-IMP;neural crest formation-IEA;cartilage development-IMP;cartilage development-IEA;head development-IMP;head develo…	Cellular Component-IBA;Molecular Function-IDA;Molecular Function-IEA;Molecular Function-IBA;Molecular Function-IBA;Biological Process-IMP;Biological Process-IEA;Biological Process-IBA;Molecular Function-IBA;Biological Process-IMP;Biological Process-IEA;Biological Process-IMP;Biological Process-IEA;Biological Process-IMP;Biological Process-IEA;Biological Process-IMP;Biological Process-IEA;Molecula…	ssa13: 19108147-19112142;-
MSTRG.36757.5	-	polypyrimidine tract-binding protein 2-like isoform X2	PTBP2	2867	211.99	0	105.995	10.2972	0.000612106	-	-	-	-	-	-	-	-	-	-	0	0.9272	GO:0003723-IEA;GO:0006397-IEA;GO:0005634-IEA;GO:0003676-IEA	RNA binding-IEA;mRNA processing-IEA;nucleus-IEA;nucleic acid binding-IEA	Molecular Function-IEA;Biological Process-IEA;Cellular Component-IEA;Molecular Function-IEA	ssa29: 35919763-35937632;+
MSTRG.20196.1	-	adapter molecule crk-like	CRK	2867	201.546	0	100.773	10.2245	0.000191459	-	-	-	-	-	-	-	-	-	-	1.5e-135	0.8771	-	-	-	ssa13: 60742327-60759087;+
MSTRG.14664.5	-	heterogeneous nuclear ribonucleoprotein M-like isoform X1	HNRNPM	2867	188.663	0	94.3317	10.1292	0.000287874	-	-	-	-	-	-	-	-	-	-	0	0.9186	GO:0000398-IEA;GO:0003723-IEA;GO:0003676-IEA	mRNA splicing, via spliceosome-IEA;RNA binding-IEA;nucleic acid binding-IEA	Biological Process-IEA;Molecular Function-IEA;Molecular Function-IEA	ssa10: 17601514-17621831;-
MSTRG.21720.3	-	epiplakin	EPPK1	2867	186.516	0	93.2582	10.1127	6.83966e-08	-	-	-	-	-	-	-	-	-	-	0	0.901	GO:0005856-IEA	cytoskeleton-IEA	Cellular Component-IEA	ssa14: 47797900-47821517;-
MSTRG.28845.3	-	glucose-fructose oxidoreductase domain-containing protein 1	GFOD1	2867	184.299	0	92.1497	10.0954	0.000238866	-	-	-	-	-	-	-	-	-	-	0	0.9058	GO:0016491-IEA;GO:0055114-IEA	oxidoreductase activity-IEA;oxidation-reduction process-IEA	Molecular Function-IEA;Biological Process-IEA	ssa19: 75506303-75540105;+
MSTRG.19859.3	-	LIM domain and actin-binding protein 1-like isoform X1	LIMA1	2867	178.036	0	89.018	10.0456	0.000723019	-	-	-	-	-	-	-	-	-	-	0	0.8802	GO:0051017-IEA;GO:0030835-IEA;GO:0051015-IEA;GO:0046872-IEA	actin filament bundle assembly-IEA;negative regulation of actin filament depolymerization-IEA;actin filament binding-IEA;metal ion binding-IEA	Biological Process-IEA;Biological Process-IEA;Molecular Function-IEA;Molecular Function-IEA	ssa13: 35875369-35889708;+
MSTRG.39584.1	-	14-3-3 protein beta/alpha-A-like	YWHAB	2867	1014.69	0.956083	507.823	10.0096	0.000170417	-	-	-	-	-	-	-	-	-	-	2.2e-39	0.9984	GO:0019904-IEA;GO:0055114-IEA;GO:0004497-IEA	protein domain specific binding-IEA;oxidation-reduction process-IEA;monooxygenase activity-IEA	Molecular Function-IEA;Biological Process-IEA;Molecular Function-IEA	NW_012352388.1: 62-10920;+
rna52324	XM_014134486.1	nuclear factor 7, brain-like	TRIM35	2867	163.167	0	81.5834	9.91966	0.00300397	-	-	-	-	-	-	-	-	-	-	0	0.6928	GO:0008270-IEA;GO:0046872-IEA	zinc ion binding-IEA;metal ion binding-IEA	Molecular Function-IEA;Molecular Function-IEA	ssa13: 7572419-7577384;-
MSTRG.21720.23	-	epiplakin	EPPK1	2867	162.947	0	81.4735	9.91784	0.000882376	-	-	-	-	-	-	-	-	-	-	0	0.9006	GO:0005856-IEA	cytoskeleton-IEA	Cellular Component-IEA	ssa14: 47797900-47821446;-
MSTRG.42073.1	-	protein-glutamine gamma-glutamyltransferase 2-like	TGL2	2867	153.82	0	76.9098	9.83501	1.82926e-09	-	-	-	-	-	-	-	-	-	-	5e-91	0.963	GO:0003810-IEA;GO:0046872-IEA;GO:0016740-IEA;GO:0018149-IEA	protein-glutamine gamma-glutamyltransferase activity-IEA;metal ion binding-IEA;transferase activity-IEA;peptide cross-linking-IEA	Molecular Function-IEA;Molecular Function-IEA;Molecular Function-IEA;Biological Process-IEA	NW_012368642.1: 12-4623;-
MSTRG.25077.8	-	xin actin-binding repeat-containing protein 2-like	XIRP2	2867	140.131	0	70.0656	9.70025	0.00142055	-	-	-	-	-	-	-	-	-	-	0	0.6709	GO:0007507-IEA;GO:0051017-IEA;GO:0030835-IEA;GO:0051015-IEA;GO:0003779-IEA;GO:0046872-IEA;GO:0030054-IEA;GO:0016020-IEA;GO:0016021-IEA;GO:0030036-IEA	heart development-IEA;actin filament bundle assembly-IEA;negative regulation of actin filament depolymerization-IEA;actin filament binding-IEA;actin binding-IEA;metal ion binding-IEA;cell junction-IEA;membrane-IEA;integral component of membrane-IEA;actin cytoskeleton organization-IEA	Biological Process-IEA;Biological Process-IEA;Biological Process-IEA;Molecular Function-IEA;Molecular Function-IEA;Molecular Function-IEA;Cellular Component-IEA;Cellular Component-IEA;Cellular Component-IEA;Biological Process-IEA	ssa16: 70724449-70749534;+
MSTRG.30892.23	-	fibronectin-like	FN1	2867	129.619	0	64.8093	9.58774	0.00271492	-	-	-	-	-	-	-	-	-	-	0	0.9082	GO:0005576-IEA	extracellular region-IEA	Cellular Component-IEA	ssa21: 54224752-54288899;-
rna47063	XM_014129652.1	nuclear speckle splicing regulatory protein 1	NSRP1	2867	124.65	0	62.325	9.53051	4.77682e-15	-	-	-	-	-	-	-	-	-	-	3.9e-107	0.9197	-	-	-	ssa11: 84922631-84926527;-
MSTRG.29727.8	-	E3 ubiquitin-protein ligase TRIP12 isoform X1	TRIP12	2867	122.345	0	61.1727	9.50435	8.32129e-08	-	-	-	-	-	-	-	-	-	-	0	0.9818	GO:0008270-IEA;GO:0016740-IEA;GO:0016874-IEA;GO:0016567-IEA;GO:0004842-IEA	zinc ion binding-IEA;transferase activity-IEA;ligase activity-IEA;protein ubiquitination-IEA;ubiquitin-protein transferase activity-IEA	Molecular Function-IEA;Molecular Function-IEA;Molecular Function-IEA;Biological Process-IEA;Molecular Function-IEA	ssa20: 50703770-50759725;+
MSTRG.42073.2	-	protein-glutamine gamma-glutamyltransferase 2-like	TGL2	2867	120.525	0	60.2624	9.48279	0.00102838	-	-	-	-	-	-	-	-	-	-	5e-91	0.963	GO:0003810-IEA;GO:0046872-IEA;GO:0016740-IEA;GO:0018149-IEA	protein-glutamine gamma-glutamyltransferase activity-IEA;metal ion binding-IEA;transferase activity-IEA;peptide cross-linking-IEA	Molecular Function-IEA;Molecular Function-IEA;Molecular Function-IEA;Biological Process-IEA	NW_012368642.1: 12-4623;-
MSTRG.22394.5	-	serine/arginine-rich splicing factor 4-like	SRSF4	2867	114.999	0	57.4994	9.41488	0.00159397	-	-	-	-	-	-	-	-	-	-	5.8e-56	0.9181	GO:0003723-IEA;GO:0003676-IEA	RNA binding-IEA;nucleic acid binding-IEA	Molecular Function-IEA;Molecular Function-IEA	ssa14: 86021030-86027811;+
rna14280	XM_014192900.1	myosin light chain kinase, smooth muscle-like isoform X1	MYLK	2867	109.726	0	54.863	9.34762	2.79807e-05	-	-	-	-	-	-	-	-	-	-	0	0.9451	GO:0000166-IEA;GO:0016310-IEA;GO:0016740-IEA;GO:0004672-IEA;GO:0016301-IEA;GO:0005524-IEA;GO:0006468-IEA	nucleotide binding-IEA;phosphorylation-IEA;transferase activity-IEA;protein kinase activity-IEA;kinase activity-IEA;ATP binding-IEA;protein phosphorylation-IEA	Molecular Function-IEA;Biological Process-IEA;Molecular Function-IEA;Molecular Function-IEA;Molecular Function-IEA;Molecular Function-IEA;Biological Process-IEA	ssa03: 60760283-60774160;-
MSTRG.19785.5	-	peroxisome proliferator-activated receptor delta	PPARD	2867	104.942	0	52.471	9.28308	0.00480105	-	-	-	-	-	-	-	-	-	-	0	0.8957	GO:0003677-IEA;GO:0003700-IEA;GO:0004879-IEA;GO:0008270-IEA;GO:0046872-IEA;GO:0006355-IEA;GO:0003707-IEA;GO:0043401-IEA;GO:0043565-IEA;GO:0030522-IEA;GO:0005634-IEA	DNA binding-IEA;DNA-binding transcription factor activity-IEA;nuclear receptor activity-IEA;zinc ion binding-IEA;metal ion binding-IEA;regulation of transcription, DNA-templated-IEA;steroid hormone receptor activity-IEA;steroid hormone mediated signaling pathway-IEA;sequence-specific DNA binding-IEA;intracellular receptor signaling pathway-IEA;nucleus-IEA	Molecular Function-IEA;Molecular Function-IEA;Molecular Function-IEA;Molecular Function-IEA;Molecular Function-IEA;Biological Process-IEA;Molecular Function-IEA;Biological Process-IEA;Molecular Function-IEA;Biological Process-IEA;Cellular Component-IEA	ssa13: 32576151-32594158;-
MSTRG.25316.14	-	MOB-like protein phocein isoform X1	MOB4	2867	103.478	0	51.7392	9.26258	0.00842336	-	-	-	-	-	-	-	-	-	-	2.4e-161	0.9641	-	-	-	ssa16: 78622432-78628697;+
MSTRG.30291.1	-	UPF0565 protein C2orf69 homolog isoform X1	C5orf69	2867	100.179	0	50.0897	9.21573	0.00137467	-	-	-	-	-	-	-	-	-	-	0	0.9262	-	-	-	ssa21: 9281281-9286469;-
rna2340	XM_014201684.1	E3 ubiquitin-protein ligase UBR2-like isoform X1	UBR2	2867	97.7409	0	48.8705	9.18036	0.00122593	-	-	-	-	-	-	-	-	-	-	0	0.976	GO:0061630-IEA;GO:0008270-IEA;GO:0046872-IEA;GO:0071596-IEA;GO:0030163-IEA;GO:0016740-IEA;GO:0016567-IEA	ubiquitin protein ligase activity-IEA;zinc ion binding-IEA;metal ion binding-IEA;ubiquitin-dependent protein catabolic process via the N-end rule pathway-IEA;protein catabolic process-IEA;transferase activity-IEA;protein ubiquitination-IEA	Molecular Function-IEA;Molecular Function-IEA;Molecular Function-IEA;Biological Process-IEA;Biological Process-IEA;Molecular Function-IEA;Biological Process-IEA	ssa01: 53634026-53677530;-
rna84089	XM_014164585.1	beta-galactoside alpha-2,6-sialyltransferase 2-like	ST6GAL2	2867	517.135	0.877647	259.006	9.17129	2.17757e-19	-	-	-	-	-	-	-	-	-	-	0	0.8888	GO:0016757-IEA;GO:0016020-IEA;GO:0097503-IEA;GO:0016021-IEA;GO:0008373-IEA;GO:0005794-IEA;GO:0006486-IEA;GO:0016740-IEA	transferase activity, transferring glycosyl groups-IEA;membrane-IEA;sialylation-IEA;integral component of membrane-IEA;sialyltransferase activity-IEA;Golgi apparatus-IEA;protein glycosylation-IEA;transferase activity-IEA	Molecular Function-IEA;Cellular Component-IEA;Biological Process-IEA;Cellular Component-IEA;Molecular Function-IEA;Cellular Component-IEA;Biological Process-IEA;Molecular Function-IEA	ssa21: 23367337-23426932;+
MSTRG.13665.1	-	DNA-directed RNA polymerase II subunit RPB7	POLR2G	2867	87.6741	0	43.837	9.02459	3.9791e-09	-	-	-	-	-	-	-	-	-	-	0	0.9059	GO:0003899-IBA;GO:0003899-IEA;GO:0003824-IEA;GO:0016020-IEA;GO:0003727-IBA;GO:0016021-IEA;GO:0000291-IBA;GO:0031369-IBA;GO:0060213-IBA;GO:0045948-IBA;GO:0006351-IEA;GO:0006366-ISS;GO:0006366-IEA;GO:0006367-IBA;GO:0000932-IBA;GO:0005665-ISS;GO:0005665-IBA;GO:0005665-IEA;GO:0005654-IEA;GO:0005634-ISS;GO:0005634-IEA;GO:0003697-IBA;GO:0003676-IEA	DNA-directed 5'-3' RNA polymerase activity-IBA;DNA-directed 5'-3' RNA polymerase activity-IEA;catalytic activity-IEA;membrane-IEA;single-stranded RNA binding-IBA;integral component of membrane-IEA;nuclear-transcribed mRNA catabolic process, exonucleolytic-IBA;translation initiation factor binding-IBA;positive regulation of nuclear-transcribed mRNA poly(A) tail shortening-IBA;positive regulation o…	Molecular Function-IBA;Molecular Function-IEA;Molecular Function-IEA;Cellular Component-IEA;Molecular Function-IBA;Cellular Component-IEA;Biological Process-IBA;Molecular Function-IBA;Biological Process-IBA;Biological Process-IBA;Biological Process-IEA;Biological Process-ISS;Biological Process-IEA;Biological Process-IBA;Cellular Component-IBA;Cellular Component-ISS;Cellular Component-IBA;Cellular…	ssa09: 87788997-87805376;-
rna2342	XM_014201691.1	E3 ubiquitin-protein ligase UBR2-like isoform X2	UBR2	2867	85.7364	0	42.8682	8.99152	0.00211558	-	-	-	-	-	-	-	-	-	-	0	0.9758	GO:0061630-IEA;GO:0008270-IEA;GO:0046872-IEA;GO:0071596-IEA;GO:0030163-IEA;GO:0016740-IEA;GO:0016567-IEA	ubiquitin protein ligase activity-IEA;zinc ion binding-IEA;metal ion binding-IEA;ubiquitin-dependent protein catabolic process via the N-end rule pathway-IEA;protein catabolic process-IEA;transferase activity-IEA;protein ubiquitination-IEA	Molecular Function-IEA;Molecular Function-IEA;Molecular Function-IEA;Biological Process-IEA;Biological Process-IEA;Molecular Function-IEA;Biological Process-IEA	ssa01: 53634026-53677530;-
MSTRG.40277.1	-	kelch-like protein 5 isoform X2	KLHL5	2867	84.9474	0	42.4737	8.97822	0.00209021	-	-	-	-	-	-	-	-	-	-	6.6e-30	0.9264	-	-	-	NW_012354730.1: 8958-9481;+
MSTRG.10444.3	-	coiled-coil domain-containing protein 25	CCDC25	2867	1034.03	2.07837	518.053	8.97812	2.59854e-31	-	-	-	-	-	-	-	-	-	-	1.8e-82	0.9644	GO:0008150-ND;GO:0005575-ND;GO:0003674-ND	biological_process-ND;cellular_component-ND;molecular_function-ND	Biological Process-ND;Cellular Component-ND;Molecular Function-ND	ssa06: 58795136-58800209;+
rna7875	XM_014159215.1	sodium- and chloride-dependent transporter XTRP3-like	SLC6A20A	2867	77.4803	0	38.7401	8.84587	5.46321e-05	-	-	-	-	-	-	-	-	-	-	0	0.9511	GO:0006836-IEA;GO:0005328-IEA;GO:0055085-IEA;GO:0016020-IEA;GO:0016021-IEA;GO:0015293-IEA;GO:0005887-IEA	neurotransmitter transport-IEA;neurotransmitter:sodium symporter activity-IEA;transmembrane transport-IEA;membrane-IEA;integral component of membrane-IEA;symporter activity-IEA;integral component of plasma membrane-IEA	Biological Process-IEA;Molecular Function-IEA;Biological Process-IEA;Cellular Component-IEA;Cellular Component-IEA;Molecular Function-IEA;Cellular Component-IEA	ssa02: 17296930-17322173;-
MSTRG.38504.16	-	acidic leucine-rich nuclear phosphoprotein 32 family member B-like	ANP32B	2867	124.355	0.191217	62.2732	8.80674	3.46754e-06	-	-	-	-	-	-	-	-	-	-	3.5e-95	0.9845	-	-	-	NW_012349220.1: 8476-16299;+
rna338	-	serine/threonine-protein phosphatase 2A 56 kDa regulatory subunit gamma isoform isoform X2	PPP2R5C	2867	75.1457	0	37.5729	8.80118	0.00208063	-	-	-	-	-	-	-	-	-	-	0	0.9648	GO:0007165-IEA;GO:0019888-IEA;GO:0000159-IEA;GO:0043666-IEA	signal transduction-IEA;protein phosphatase regulator activity-IEA;protein phosphatase type 2A complex-IEA;regulation of phosphoprotein phosphatase activity-IEA	Biological Process-IEA;Molecular Function-IEA;Cellular Component-IEA;Biological Process-IEA	ssa01: 8556961-8601100;+
MSTRG.14269.40	-	stonustoxin subunit beta-like	LGALS3	2867	69.9443	0	34.9722	8.69746	0.00278088	-	-	-	-	-	-	-	-	-	-	7.4e-150	0.8917	GO:0000166-IEA;GO:0005524-IEA	nucleotide binding-IEA;ATP binding-IEA	Molecular Function-IEA;Molecular Function-IEA	ssa09: 126834062-126851292;-
rna46337	XM_014129200.1	zinc transporter ZIP13-like	SLC39A13	2867	68.0334	0	34.0167	8.65751	0.00298465	-	-	-	-	-	-	-	-	-	-	0	0.8431	GO:0055085-IEA;GO:0046873-IEA;GO:0016020-IEA;GO:0016021-IEA;GO:0030001-IEA;GO:0005385-IBA;GO:0071577-IBA;GO:0006882-IBA;GO:0005623-IEA	transmembrane transport-IEA;metal ion transmembrane transporter activity-IEA;membrane-IEA;integral component of membrane-IEA;metal ion transport-IEA;zinc ion transmembrane transporter activity-IBA;zinc ion transmembrane transport-IBA;cellular zinc ion homeostasis-IBA;cell-IEA	Biological Process-IEA;Molecular Function-IEA;Cellular Component-IEA;Cellular Component-IEA;Biological Process-IEA;Molecular Function-IBA;Biological Process-IBA;Biological Process-IBA;Cellular Component-IEA	ssa11: 74483426-74496434;-
rna48413	XM_014130906.1	myosin-10-like isoform X1	MYH10	2867	65.5785	0	32.7892	8.60476	0.00365249	-	-	-	-	-	-	-	-	-	-	0	0.9959	GO:0016459-IEA;GO:0000166-IEA;GO:0003779-IEA;GO:0051015-IEA;GO:0005524-IEA;GO:0003774-IEA	myosin complex-IEA;nucleotide binding-IEA;actin binding-IEA;actin filament binding-IEA;ATP binding-IEA;motor activity-IEA	Cellular Component-IEA;Molecular Function-IEA;Molecular Function-IEA;Molecular Function-IEA;Molecular Function-IEA;Molecular Function-IEA	ssa12: 19835556-19937921;-
MSTRG.10864.6	-	HBS1-like protein isoform X2	HBS1L	2867	60.041	0	30.0205	8.47742	0.00512013	-	-	-	-	-	-	-	-	-	-	0	0.6713	GO:0005525-IEA;GO:0003924-IEA	GTP binding-IEA;GTPase activity-IEA	Molecular Function-IEA;Molecular Function-IEA	ssa06: 85329503-85337224;+
MSTRG.16218.1	-	7-dehydrocholesterol reductase-like	DHCR7	2867	283.624	0.764867	142.195	8.47401	0.000442453	-	-	-	-	-	-	-	-	-	-	0	0.9733	GO:0016628-IEA;GO:0016020-IEA;GO:0016021-IEA;GO:0055114-IEA;GO:0016126-IEA	oxidoreductase activity, acting on the CH-CH group of donors, NAD or NADP as acceptor-IEA;membrane-IEA;integral component of membrane-IEA;oxidation-reduction process-IEA;sterol biosynthetic process-IEA	Molecular Function-IEA;Cellular Component-IEA;Cellular Component-IEA;Biological Process-IEA;Biological Process-IEA	ssa11: 14585366-14592613;-
MSTRG.20870.9	-	ceramide glucosyltransferase	UGCG-B	2867	154.762	0.382433	77.5721	8.46313	0.000620729	-	-	-	-	-	-	-	-	-	-	0	0.9767	GO:0016757-IEA;GO:0016020-IEA;GO:0016021-IEA;GO:0008120-IMP;GO:0008120-IBA;GO:0008120-IEA;GO:0016740-IEA;GO:0006679-IBA;GO:0006687-IMP;GO:0006687-IEA	transferase activity, transferring glycosyl groups-IEA;membrane-IEA;integral component of membrane-IEA;ceramide glucosyltransferase activity-IMP;ceramide glucosyltransferase activity-IBA;ceramide glucosyltransferase activity-IEA;transferase activity-IEA;glucosylceramide biosynthetic process-IBA;glycosphingolipid metabolic process-IMP;glycosphingolipid metabolic process-IEA	Molecular Function-IEA;Cellular Component-IEA;Cellular Component-IEA;Molecular Function-IMP;Molecular Function-IBA;Molecular Function-IEA;Molecular Function-IEA;Biological Process-IBA;Biological Process-IMP;Biological Process-IEA	ssa13: 104649258-104676329;+
MSTRG.38504.35	-	acidic leucine-rich nuclear phosphoprotein 32 family member B-like	ANP32B	2867	59.4139	0	29.7069	8.46241	0.00372733	-	-	-	-	-	-	-	-	-	-	1.7e-96	0.9845	-	-	-	NW_012349220.1: 8476-16109;+
MSTRG.29925.1	-	C5a anaphylatoxin chemotactic receptor 1-like	C5AR1	2867	58.8049	0	29.4025	8.4476	0.0035789	-	-	-	-	-	-	-	-	-	-	0	0.8538	GO:0006935-IEA;GO:0004878-ISS;GO:0004878-IEA;GO:0001856-IPI;GO:0070374-ISS;GO:0016020-IEA;GO:0016021-IEA;GO:0045177-ISS;GO:0071624-IDA;GO:0016323-ISS;GO:0050679-ISS;GO:0007165-IEA;GO:0007186-IEA;GO:0038178-IEA;GO:0002690-IMP;GO:0002430-IEA;GO:0004930-IEA;GO:0004875-IEA;GO:0005886-IEA;GO:0042789-ISS	chemotaxis-IEA;complement component C5a receptor activity-ISS;complement component C5a receptor activity-IEA;complement component C5a binding-IPI;positive regulation of ERK1 and ERK2 cascade-ISS;membrane-IEA;integral component of membrane-IEA;apical part of cell-ISS;positive regulation of granulocyte chemotaxis-IDA;basolateral plasma membrane-ISS;positive regulation of epithelial cell proliferati…	Biological Process-IEA;Molecular Function-ISS;Molecular Function-IEA;Molecular Function-IPI;Biological Process-ISS;Cellular Component-IEA;Cellular Component-IEA;Cellular Component-ISS;Biological Process-IDA;Cellular Component-ISS;Biological Process-ISS;Biological Process-IEA;Biological Process-IEA;Biological Process-IEA;Biological Process-IMP;Biological Process-IEA;Molecular Function-IEA;Molecula…	ssa20: 61745410-61750568;+
MSTRG.36060.1	-	centrosomal protein of 170 kDa isoform X9	CEP170	2867	58.2738	0	29.1369	8.43435	0.00830432	-	-	-	-	-	-	-	-	-	-	0	0.9711	-	-	-	ssa28: 20673657-20739428;+
rna3021	XM_014206451.1	acyl-CoA desaturase-like	-	2867	52.7802	0	26.3901	8.29155	2.88828e-05	-	-	-	-	-	-	-	-	-	-	0	0.9366	GO:0016491-IEA;GO:0016717-IEA;GO:0006629-IEA;GO:0016020-IEA;GO:0016021-IEA;GO:0055114-IEA;GO:0006633-IEA	oxidoreductase activity-IEA;oxidoreductase activity, acting on paired donors, with oxidation of a pair of donors resulting in the reduction of molecular oxygen to two molecules of water-IEA;lipid metabolic process-IEA;membrane-IEA;integral component of membrane-IEA;oxidation-reduction process-IEA;fatty acid biosynthetic process-IEA	Molecular Function-IEA;Molecular Function-IEA;Biological Process-IEA;Cellular Component-IEA;Cellular Component-IEA;Biological Process-IEA;Biological Process-IEA	ssa01: 71144499-71156947;+
MSTRG.37801.13	-	desmin-like	DES	2867	86.518	0.228252	43.3731	8.28338	0.00252743	-	-	-	-	-	-	-	-	-	-	2.9e-67	0.8606	GO:0006936-IEA;GO:0007519-IEA;GO:0030239-IEA;GO:0007626-IEA;GO:0060047-IEA;GO:0060538-IEA;GO:0045214-IEA;GO:0005882-IEA;GO:0055117-IEA;GO:0010882-IEA;GO:0030018-IEA	muscle contraction-IEA;skeletal muscle tissue development-IEA;myofibril assembly-IEA;locomotory behavior-IEA;heart contraction-IEA;skeletal muscle organ development-IEA;sarcomere organization-IEA;intermediate filament-IEA;regulation of cardiac muscle contraction-IEA;regulation of cardiac muscle contraction by calcium ion signaling-IEA;Z disc-IEA	Biological Process-IEA;Biological Process-IEA;Biological Process-IEA;Biological Process-IEA;Biological Process-IEA;Biological Process-IEA;Biological Process-IEA;Cellular Component-IEA;Biological Process-IEA;Biological Process-IEA;Cellular Component-IEA	NW_012347470.1: 1542-8786;+
MSTRG.5417.6	-	transcription activator BRG1-like isoform X1	SMARCA4	2867	407.316	1.3376	204.327	8.28101	0.00280446	-	-	-	-	-	-	-	-	-	-	0	0.9579	GO:0016514-IEA;GO:0042393-IEA;GO:0016817-IEA;GO:0043044-IEA;GO:0006355-IEA;GO:0005524-IEA;GO:0005634-IEA;GO:0016887-IEA	SWI/SNF complex-IEA;histone binding-IEA;hydrolase activity, acting on acid anhydrides-IEA;ATP-dependent chromatin remodeling-IEA;regulation of transcription, DNA-templated-IEA;ATP binding-IEA;nucleus-IEA;ATPase activity-IEA	Cellular Component-IEA;Molecular Function-IEA;Molecular Function-IEA;Biological Process-IEA;Biological Process-IEA;Molecular Function-IEA;Cellular Component-IEA;Molecular Function-IEA	ssa03: 68885772-68919363;+
MSTRG.15360.3	-	MOB kinase activator 2-like isoform X1	MOB2	2867	724.366	2.4744	363.42	8.23065	4.52591e-05	-	-	-	-	-	-	-	-	-	-	2.7e-154	0.9948	GO:0016310-IEA;GO:0016301-IEA	phosphorylation-IEA;kinase activity-IEA	Biological Process-IEA;Molecular Function-IEA	ssa10: 67614634-67626296;-
rna28373	XM_014206083.1	cyclin-K-like isoform X3	CCNK	2867	127.64	0.384109	64.0119	8.15251	5.60248e-10	-	-	-	-	-	-	-	-	-	-	2.4e-100	0.8646	GO:0005634-IEA	nucleus-IEA	Cellular Component-IEA	ssa06: 79487349-79493961;-
rna49564	XM_014132014.1	hyaluronidase-2-like	HYAL2	2867	110.891	0.382433	55.6365	7.96545	1.5977e-06	-	-	-	-	-	-	-	-	-	-	0	0.8826	GO:0004415-IEA;GO:0008152-IEA;GO:0003824-IEA;GO:0016020-IEA;GO:0016021-IEA;GO:0005975-IEA;GO:0016798-IEA;GO:0016787-IEA	hyalurononglucosaminidase activity-IEA;metabolic process-IEA;catalytic activity-IEA;membrane-IEA;integral component of membrane-IEA;carbohydrate metabolic process-IEA;hydrolase activity, acting on glycosyl bonds-IEA;hydrolase activity-IEA	Molecular Function-IEA;Biological Process-IEA;Molecular Function-IEA;Cellular Component-IEA;Cellular Component-IEA;Biological Process-IEA;Molecular Function-IEA;Molecular Function-IEA	ssa12: 44332111-44343155;-
rna81878	-	sorting nexin-19	SNX19	2867	101.968	0.385785	51.1771	7.83521	2.24896e-07	-	-	-	-	-	-	-	-	-	-	3.5e-109	0.8522	GO:0016020-IEA;GO:0016021-IEA;GO:0035091-IEA	membrane-IEA;integral component of membrane-IEA;phosphatidylinositol binding-IEA	Cellular Component-IEA;Cellular Component-IEA;Molecular Function-IEA	ssa20: 52117411-52151917;+
MSTRG.22949.9	-	probable ribonuclease ZC3H12D	ZC3H12B	2867	221.268	1.23152	111.25	7.55322	6.38769e-08	-	-	-	-	-	-	-	-	-	-	0	0.8624	GO:0046872-IEA	metal ion binding-IEA	Molecular Function-IEA	ssa15: 30345840-30355407;-
MSTRG.42592.1	-	cdc42-interacting protein 4 homolog isoform X1	TRIP10	2867	245.506	1.33247	123.419	7.51661	0.00282487	-	-	-	-	-	-	-	-	-	-	5.2e-85	0.8801	-	-	-	NW_012378965.1: 3-1276;-
MSTRG.31706.1	-	transcription factor AP-2 gamma-like isoform X1	TFAP2A	2867	270.876	1.56073	136.218	7.43273	0.00641533	-	-	-	-	-	-	-	-	-	-	0	0.9777	GO:0003700-IEA;GO:0014036-IEA;GO:0071696-IEA;GO:0014032-IEA;GO:0006355-IEA;GO:0043049-IEA;GO:0071698-IEA;GO:0005634-IEA;GO:0060788-IEA	DNA-binding transcription factor activity-IEA;neural crest cell fate specification-IEA;ectodermal placode development-IEA;neural crest cell development-IEA;regulation of transcription, DNA-templated-IEA;otic placode formation-IEA;olfactory placode development-IEA;nucleus-IEA;ectodermal placode formation-IEA	Molecular Function-IEA;Biological Process-IEA;Biological Process-IEA;Biological Process-IEA;Biological Process-IEA;Biological Process-IEA;Biological Process-IEA;Cellular Component-IEA;Biological Process-IEA	ssa22: 50162788-50182461;+
MSTRG.30634.6	-	E3 SUMO-protein ligase RanBP2-like isoform X1	RANBP2	2867	268.153	1.54314	134.848	7.41616	0.00984735	-	-	-	-	-	-	-	-	-	-	0	0.8489	GO:0003755-IEA;GO:0046907-IEA;GO:0008270-IEA;GO:0046872-IEA;GO:0000413-IEA;GO:0016874-IEA	peptidyl-prolyl cis-trans isomerase activity-IEA;intracellular transport-IEA;zinc ion binding-IEA;metal ion binding-IEA;protein peptidyl-prolyl isomerization-IEA;ligase activity-IEA	Molecular Function-IEA;Biological Process-IEA;Molecular Function-IEA;Molecular Function-IEA;Biological Process-IEA;Molecular Function-IEA	ssa21: 31367699-31379782;+
MSTRG.7628.31	-	neuroblast differentiation-associated protein AHNAK-like	AHNAK	2867	212.976	1.33247	107.154	7.31101	0.00285106	-	-	-	-	-	-	-	-	-	-	0	0.8765	-	-	-	ssa05: 4945721-4979496;+
MSTRG.37733.2	-	protein FAM111A-like	FAM111A	2867	598.123	3.87265	300.998	7.26875	0.00926572	-	-	-	-	-	-	-	-	-	-	0	0.6686	-	-	-	NW_012347368.1: 3983-21580;-
MSTRG.40562.6	-	monocarboxylate transporter 4	SLC16A3	2867	1708.27	11.1358	859.704	7.25633	0.00382603	-	-	-	-	-	-	-	-	-	-	1.9e-26	0.8647	GO:0055085-IEA;GO:0035873-IEA;GO:0016020-IEA;GO:0016021-IEA;GO:0005509-IEA;GO:0008028-IEA;GO:0015718-IEA;GO:0015129-IEA;GO:0005887-IEA	transmembrane transport-IEA;lactate transmembrane transport-IEA;membrane-IEA;integral component of membrane-IEA;calcium ion binding-IEA;monocarboxylic acid transmembrane transporter activity-IEA;monocarboxylic acid transport-IEA;lactate transmembrane transporter activity-IEA;integral component of plasma membrane-IEA	Biological Process-IEA;Biological Process-IEA;Cellular Component-IEA;Cellular Component-IEA;Molecular Function-IEA;Molecular Function-IEA;Biological Process-IEA;Molecular Function-IEA;Cellular Component-IEA	NW_012356040.1: 3488-5554;+
rna11970	XM_014190322.1	tissue factor-like	F3	2867	92.3051	0.57365	46.4394	7.20642	3.19429e-05	-	-	-	-	-	-	-	-	-	-	0	0.8388	GO:0016020-IEA;GO:0016021-IEA;GO:0007596-IEA	membrane-IEA;integral component of membrane-IEA;blood coagulation-IEA	Cellular Component-IEA;Cellular Component-IEA;Biological Process-IEA	ssa03: 15966270-15969440;+
rna50565	NM_001173680.1	ATPase family AAA domain-containing protein 3-A-like	ATAD3	2867	310.473	2.10841	156.291	7.17876	0.00496225	-	-	-	-	-	-	-	-	-	-	0	0.935	GO:0005739-IEA;GO:0007005-IEA;GO:0005524-IEA	mitochondrion-IEA;mitochondrion organization-IEA;ATP binding-IEA	Cellular Component-IEA;Biological Process-IEA;Molecular Function-IEA	ssa12: 60164203-60175721;-
rna25967	XM_014203931.1	DNA (cytosine-5)-methyltransferase 1-like isoform X1	DNMT1	2867	270.851	1.79502	136.323	7.1119	3.08827e-24	-	-	-	-	-	-	-	-	-	-	0	0.9808	GO:0003886-IEA;GO:0003677-IEA;GO:0090116-IEA;GO:0008270-IEA;GO:0003682-IEA;GO:0008168-IEA;GO:0016740-IEA;GO:0032259-IEA;GO:0005634-IEA	DNA (cytosine-5-)-methyltransferase activity-IEA;DNA binding-IEA;C-5 methylation of cytosine-IEA;zinc ion binding-IEA;chromatin binding-IEA;methyltransferase activity-IEA;transferase activity-IEA;methylation-IEA;nucleus-IEA	Molecular Function-IEA;Molecular Function-IEA;Biological Process-IEA;Molecular Function-IEA;Molecular Function-IEA;Molecular Function-IEA;Molecular Function-IEA;Biological Process-IEA;Cellular Component-IEA	ssa06: 32109041-32124401;+
MSTRG.8394.1	-	sorcin	SRI	2867	1027.71	7.43011	517.568	7.09377	1.37831e-08	-	-	-	-	-	-	-	-	-	-	1.9e-109	0.9591	GO:0005509-IEA	calcium ion binding-IEA	Molecular Function-IEA	ssa05: 58143772-58146621;-
MSTRG.19112.2	-	40S ribosomal protein S10	RPS10	2867	594.002	4.71624	299.359	6.97797	1.56953e-08	-	-	-	-	-	-	-	-	-	-	1.5e-94	0.9425	GO:0003735-IBA;GO:0022627-IBA;GO:0000028-IBA;GO:0005840-IEA	structural constituent of ribosome-IBA;cytosolic small ribosomal subunit-IBA;ribosomal small subunit assembly-IBA;ribosome-IEA	Molecular Function-IBA;Cellular Component-IBA;Biological Process-IBA;Cellular Component-IEA	ssa12: 80060749-80063502;-
rna50309	XM_014132874.1	exportin-2	CSE1L	2867	143.835	1.14126	72.4879	6.97469	1.03258e-07	-	-	-	-	-	-	-	-	-	-	0	0.9844	GO:0005737-IEA;GO:0015031-IEA;GO:0005634-IEA;GO:0008536-IEA;GO:0007589-IEA;GO:0006886-IEA	cytoplasm-IEA;protein transport-IEA;nucleus-IEA;Ran GTPase binding-IEA;body fluid secretion-IEA;intracellular protein transport-IEA	Cellular Component-IEA;Biological Process-IEA;Cellular Component-IEA;Molecular Function-IEA;Biological Process-IEA;Biological Process-IEA	ssa12: 55907032-55920024;+
MSTRG.12983.1	-	MAGUK p55 subfamily member 5-A-like	MPP5A	2867	357.385	3.61872	180.502	6.62907	0.000699691	-	-	-	-	-	-	-	-	-	-	0	0.9477	GO:0070830-IEA;GO:0090162-IEA	bicellular tight junction assembly-IEA;establishment of epithelial cell polarity-IEA	Biological Process-IEA;Biological Process-IEA	ssa09: 37863313-37924766;-
rna101871	XM_014181063.1	Programmed cell death protein 6	PDCD6	2867	64.2318	0.649395	32.4406	6.59995	0.00268793	-	-	-	-	-	-	-	-	-	-	4.3e-124	0.955	GO:0005509-IEA	calcium ion binding-IEA	Molecular Function-IEA	ssa29: 20216312-20224900;+
rna84087	XM_014164587.1	beta-galactoside alpha-2,6-sialyltransferase 2-like	ST6GAL2	2867	223.969	2.31471	113.142	6.55372	6.8969e-05	-	-	-	-	-	-	-	-	-	-	0	0.8888	GO:0016757-IEA;GO:0016020-IEA;GO:0097503-IEA;GO:0016021-IEA;GO:0008373-IEA;GO:0005794-IEA;GO:0006486-IEA;GO:0016740-IEA	transferase activity, transferring glycosyl groups-IEA;membrane-IEA;sialylation-IEA;integral component of membrane-IEA;sialyltransferase activity-IEA;Golgi apparatus-IEA;protein glycosylation-IEA;transferase activity-IEA	Molecular Function-IEA;Cellular Component-IEA;Biological Process-IEA;Cellular Component-IEA;Molecular Function-IEA;Cellular Component-IEA;Biological Process-IEA;Molecular Function-IEA	ssa21: 23367336-23426932;+
MSTRG.5560.2	-	60S ribosomal protein L3	RPL3	2867	7004.86	74.6629	3539.76	6.55096	0.0059949	-	-	-	-	-	-	-	-	-	-	0	0.9865	GO:0003735-IEA;GO:0005840-IEA;GO:0006412-IEA	structural constituent of ribosome-IEA;ribosome-IEA;translation-IEA	Molecular Function-IEA;Cellular Component-IEA;Biological Process-IEA	ssa03: 75001838-75007127;-
rna31243	XM_014208680.1	complement C1q-like protein 2	C1QL2	2867	243.909	2.70189	123.305	6.50609	5.52864e-16	-	-	-	-	-	-	-	-	-	-	3.2e-129	0.7924	GO:0005581-IEA	collagen trimer-IEA	Cellular Component-IEA	ssa07: 52387904-52388968;-
MSTRG.31220.7	-	leucine-rich repeats and immunoglobulin-like domains protein 2	LRIG2	2867	62.1355	0.684755	31.4101	6.5028	2.02242e-05	-	-	-	-	-	-	-	-	-	-	0	0.9748	GO:0016020-IEA;GO:0016021-IEA	membrane-IEA;integral component of membrane-IEA	Cellular Component-IEA;Cellular Component-IEA	ssa22: 21688831-21694292;+
rna115948	XM_014187765.1	complement C1q-like protein 2	C1QL2	2867	240.33	2.70189	121.516	6.48478	6.12474e-16	-	-	-	-	-	-	-	-	-	-	3.1e-129	0.7924	GO:0005581-IEA	collagen trimer-IEA	Cellular Component-IEA	NW_012360436.1: 929-1992;+
rna103223	XM_014183971.1	complement C1q-like protein 2	C1QL2	2867	239.798	2.70189	121.25	6.48159	5.76038e-16	-	-	-	-	-	-	-	-	-	-	3.2e-129	0.7924	GO:0005581-IEA	collagen trimer-IEA	Cellular Component-IEA	NW_012348567.1: 915-1980;+
MSTRG.25678.1	-	xin actin-binding repeat-containing protein 2-like isoform X1	XIRP2	2867	247.899	2.75176	125.326	6.47934	0.000935513	-	-	-	-	-	-	-	-	-	-	0	0.8331	GO:0007507-IEA;GO:0051017-IEA;GO:0030835-IEA;GO:0051015-IEA;GO:0003779-IEA;GO:0046872-IEA;GO:0016020-IEA;GO:0030054-IEA;GO:0016021-IEA;GO:0030036-IEA	heart development-IEA;actin filament bundle assembly-IEA;negative regulation of actin filament depolymerization-IEA;actin filament binding-IEA;actin binding-IEA;metal ion binding-IEA;membrane-IEA;cell junction-IEA;integral component of membrane-IEA;actin cytoskeleton organization-IEA	Biological Process-IEA;Biological Process-IEA;Biological Process-IEA;Molecular Function-IEA;Molecular Function-IEA;Molecular Function-IEA;Cellular Component-IEA;Cellular Component-IEA;Cellular Component-IEA;Biological Process-IEA	ssa17: 12412415-12473808;+
MSTRG.21295.1	-	zinc finger protein 521-like isoform X2	ZNF521	2867	137.69	1.53308	69.6114	6.43463	0.000382284	-	-	-	-	-	-	-	-	-	-	0	0.992	GO:0003676-IEA	nucleic acid binding-IEA	Molecular Function-IEA	ssa14: 27331237-27501592;-
rna69016	XM_014150481.1	mitogen-activated protein kinase kinase kinase kinase 4-like isoform X1	MAP4K4	2867	118.176	1.34354	59.76	6.41213	0.00283482	-	-	-	-	-	-	-	-	-	-	0	0.9759	GO:0016310-IEA;GO:0004672-IEA;GO:0016301-IEA;GO:0005524-IEA;GO:0006468-IEA	phosphorylation-IEA;protein kinase activity-IEA;kinase activity-IEA;ATP binding-IEA;protein phosphorylation-IEA	Biological Process-IEA;Molecular Function-IEA;Molecular Function-IEA;Molecular Function-IEA;Biological Process-IEA	ssa16: 71504104-71549585;-
rna7874	XM_014159224.1	sodium- and chloride-dependent transporter XTRP3-like	SLC6A20A	2867	69.6783	0.764867	35.2216	6.3881	1.56431e-05	-	-	-	-	-	-	-	-	-	-	0	0.9511	GO:0006836-IEA;GO:0005328-IEA;GO:0055085-IEA;GO:0016020-IEA;GO:0016021-IEA;GO:0015293-IEA;GO:0005887-IEA	neurotransmitter transport-IEA;neurotransmitter:sodium symporter activity-IEA;transmembrane transport-IEA;membrane-IEA;integral component of membrane-IEA;symporter activity-IEA;integral component of plasma membrane-IEA	Biological Process-IEA;Molecular Function-IEA;Biological Process-IEA;Cellular Component-IEA;Cellular Component-IEA;Molecular Function-IEA;Cellular Component-IEA	ssa02: 17296930-17322992;-
rna16973	XM_014195225.1	oxysterol-binding protein 1-like isoform X1	OSBP2	2867	51.292	0.57365	25.9328	6.3731	0.00137811	-	-	-	-	-	-	-	-	-	-	0	0.9733	GO:0006869-IEA	lipid transport-IEA	Biological Process-IEA	ssa04: 18354856-18368704;+
rna39648	XM_014216671.1	sterol O-acyltransferase 1 isoform X1	SOAT1	2867	115.273	1.41594	58.3447	6.27401	8.4463e-08	-	-	-	-	-	-	-	-	-	-	0	0.9678	GO:0016746-IEA;GO:0005789-IEA;GO:0016020-IEA;GO:0008374-IEA;GO:0016021-IEA;GO:0005783-IEA;GO:0016740-IEA	transferase activity, transferring acyl groups-IEA;endoplasmic reticulum membrane-IEA;membrane-IEA;O-acyltransferase activity-IEA;integral component of membrane-IEA;endoplasmic reticulum-IEA;transferase activity-IEA	Molecular Function-IEA;Cellular Component-IEA;Cellular Component-IEA;Molecular Function-IEA;Cellular Component-IEA;Cellular Component-IEA;Molecular Function-IEA	ssa10: 25620079-25627586;-
MSTRG.38635.2	-	polypyrimidine tract-binding protein 1-like isoform X1	PTBP1	2867	87.4739	1.16703	44.3205	6.24744	9.12065e-05	-	-	-	-	-	-	-	-	-	-	0	0.9124	GO:0003723-IEA;GO:0060729-IEA;GO:0060472-IEA;GO:0009953-IEA;GO:0006397-IEA;GO:0005634-IEA;GO:0005623-IEA;GO:0003676-IEA;GO:0045746-IEA	RNA binding-IEA;intestinal epithelial structure maintenance-IEA;positive regulation of cortical granule exocytosis by positive regulation of cytosolic calcium ion concentration-IEA;dorsal/ventral pattern formation-IEA;mRNA processing-IEA;nucleus-IEA;cell-IEA;nucleic acid binding-IEA;negative regulation of Notch signaling pathway-IEA	Molecular Function-IEA;Biological Process-IEA;Biological Process-IEA;Biological Process-IEA;Biological Process-IEA;Cellular Component-IEA;Cellular Component-IEA;Molecular Function-IEA;Biological Process-IEA	NW_012349649.1: 1-9079;+
MSTRG.5399.1	-	glutaryl-CoA dehydrogenase, mitochondrial-like	GCDH	2867	644.733	8.82828	326.78	6.16096	2.49776e-15	-	-	-	-	-	-	-	-	-	-	0	0.9662	GO:0016627-IEA;GO:0016491-IEA;GO:0050660-IEA;GO:0055114-IEA;GO:0003995-IEA	oxidoreductase activity, acting on the CH-CH group of donors-IEA;oxidoreductase activity-IEA;flavin adenine dinucleotide binding-IEA;oxidation-reduction process-IEA;acyl-CoA dehydrogenase activity-IEA	Molecular Function-IEA;Molecular Function-IEA;Molecular Function-IEA;Biological Process-IEA;Molecular Function-IEA	ssa03: 68227811-68249733;+
MSTRG.36776.7	-	peptidase inhibitor 15	PI15A	2867	122.515	1.73436	62.1248	6.1086	0.00717575	-	-	-	-	-	-	-	-	-	-	0	0.9197	GO:0005576-IEA	extracellular region-IEA	Cellular Component-IEA	ssa29: 38619922-38639737;-
MSTRG.4184.2	-	ATP-binding cassette sub-family F member 2-like	ABCF2	2867	416.683	6.40269	211.543	6.04266	7.33511e-11	-	-	-	-	-	-	-	-	-	-	0	0.9801	GO:0000166-IEA;GO:0005524-IEA;GO:0016887-IEA	nucleotide binding-IEA;ATP binding-IEA;ATPase activity-IEA	Molecular Function-IEA;Molecular Function-IEA;Molecular Function-IEA	ssa03: 6293360-6305737;-
rna8908	XM_014168892.1	protein MMS22-like	MMS22L	2867	131.728	2.05743	66.8929	5.97136	5.2886e-05	-	-	-	-	-	-	-	-	-	-	0	0.9221	GO:0031297-IEA;GO:0000724-IEA	replication fork processing-IEA;double-strand break repair via homologous recombination-IEA	Biological Process-IEA;Biological Process-IEA	ssa02: 34607672-34641673;+
MSTRG.5197.8	-	DELTA-stichotoxin-Hcr4a-like	-	2867	163.984	2.70022	83.3422	5.92847	0.000403899	-	-	-	-	-	-	-	-	-	-	2e-127	0.9432	GO:0055085-IEA;GO:0006812-IEA;GO:0015267-IEA;GO:0052331-IEA;GO:0046931-IEA;GO:0046930-IEA;GO:0019898-IEA	transmembrane transport-IEA;cation transport-IEA;channel activity-IEA;hemolysis in other organism involved in symbiotic interaction-IEA;pore complex assembly-IEA;pore complex-IEA;extrinsic component of membrane-IEA	Biological Process-IEA;Biological Process-IEA;Molecular Function-IEA;Biological Process-IEA;Biological Process-IEA;Cellular Component-IEA;Cellular Component-IEA	ssa03: 61010509-61012901;+
MSTRG.5802.3	-	RNA-binding protein with serine-rich domain 1-like	RNPS1	2867	214.943	3.58046	109.262	5.89468	0.00968069	-	-	-	-	-	-	-	-	-	-	6.2e-67	0.9896	GO:0003723-IEA;GO:0016020-IEA;GO:0016021-IEA;GO:0003676-IEA	RNA binding-IEA;membrane-IEA;integral component of membrane-IEA;nucleic acid binding-IEA	Molecular Function-IEA;Cellular Component-IEA;Cellular Component-IEA;Molecular Function-IEA	ssa03: 83693315-83699320;+
MSTRG.29981.2	-	heat shock 70 kDa protein 13-like	HSPA13	2867	233.147	4.39197	118.769	5.72826	2.66964e-05	-	-	-	-	-	-	-	-	-	-	0	0.9501	GO:0000166-IEA;GO:0005524-IEA	nucleotide binding-IEA;ATP binding-IEA	Molecular Function-IEA;Molecular Function-IEA	ssa20: 66357254-66364974;-
rna67481	XM_014148668.1	DET1 homolog	DET1	2867	120.019	2.61138	61.315	5.60234	0.00233732	-	-	-	-	-	-	-	-	-	-	0	0.9815	GO:0008150-ND;GO:0005575-ND;GO:0003674-ND	biological_process-ND;cellular_component-ND;molecular_function-ND	Biological Process-ND;Cellular Component-ND;Molecular Function-ND	ssa16: 35276598-35282709;+
MSTRG.19182.5	-	poly(rC)-binding protein 2 isoform X6	PCBP2	2867	541.404	11.3255	276.365	5.5714	3.58985e-08	-	-	-	-	-	-	-	-	-	-	3e-137	0.7963	GO:0003723-IEA;GO:0003676-IEA	RNA binding-IEA;nucleic acid binding-IEA	Molecular Function-IEA;Molecular Function-IEA	ssa12: 84513878-84543275;-
MSTRG.12081.2	-	TNFAIP3-interacting protein 2-like	TNIP2	2867	244.826	5.2587	125.042	5.51802	0.000297123	-	-	-	-	-	-	-	-	-	-	0	0.8749	GO:0070530-IEA	K63-linked polyubiquitin modification-dependent protein binding-IEA	Molecular Function-IEA	ssa08: 6650954-6660884;-
MSTRG.15184.4	-	P-selectin precursor	SELP	2867	297.348	6.4462	151.897	5.51464	0.000122446	-	-	-	-	-	-	-	-	-	-	0	0.9207	GO:0016339-IEA;GO:0046872-IEA;GO:0007155-IEA;GO:0016020-IEA;GO:0016021-IEA;GO:0030246-IEA;GO:0050900-IEA	calcium-dependent cell-cell adhesion via plasma membrane cell adhesion molecules-IEA;metal ion binding-IEA;cell adhesion-IEA;membrane-IEA;integral component of membrane-IEA;carbohydrate binding-IEA;leukocyte migration-IEA	Biological Process-IEA;Molecular Function-IEA;Biological Process-IEA;Cellular Component-IEA;Cellular Component-IEA;Molecular Function-IEA;Biological Process-IEA	ssa10: 51379135-51383672;+
MSTRG.19754.1	-	angiopoietin-related protein 7-like	ANGPTL7	2867	462.762	10.6669	236.714	5.45363	0.00640755	-	-	-	-	-	-	-	-	-	-	0	0.9644	-	-	-	ssa13: 30273090-30283892;-
MSTRG.7628.3	-	neuroblast differentiation-associated protein AHNAK-like	AHNAK	2867	571.686	13.2334	292.46	5.42969	0.0095463	-	-	-	-	-	-	-	-	-	-	0	0.8918	-	-	-	ssa05: 4945692-4979496;+
rna87109	XM_014167884.1	Peptidyl-prolyl cis-trans isomerase-like 1	PPIL1	2867	136.537	3.30578	69.9215	5.33594	1.30766e-06	-	-	-	-	-	-	-	-	-	-	3.4e-110	0.9684	GO:0003755-IEA;GO:0000413-IEA;GO:0016853-IEA;GO:0006457-IEA	peptidyl-prolyl cis-trans isomerase activity-IEA;protein peptidyl-prolyl isomerization-IEA;isomerase activity-IEA;protein folding-IEA	Molecular Function-IEA;Biological Process-IEA;Molecular Function-IEA;Biological Process-IEA	ssa22: 37046438-37048621;+
MSTRG.24866.6	-	nucleolin	NCL	2867	1339.52	35.1476	687.332	5.24988	0.00646561	-	-	-	-	-	-	-	-	-	-	1.5e-74	0.9043	GO:0003723-IEA;GO:0001947-IEA;GO:0009303-IEA;GO:0006364-IEA;GO:0003676-IEA	RNA binding-IEA;heart looping-IEA;rRNA transcription-IEA;rRNA processing-IEA;nucleic acid binding-IEA	Molecular Function-IEA;Biological Process-IEA;Biological Process-IEA;Biological Process-IEA;Molecular Function-IEA	ssa16: 55122990-55134028;+
rna67343	XM_014148976.1	U3 small nucleolar RNA-associated protein 4 homolog	UTP4	2867	190.947	5.13532	98.0413	5.19903	0.00169702	-	-	-	-	-	-	-	-	-	-	0	0.9533	GO:0061007-IEA	hepaticobiliary system process-IEA	Biological Process-IEA	ssa16: 33537079-33546019;-
MSTRG.26187.1	-	AP-1 complex subunit sigma-2	AP1S2	2867	99.1278	2.81635	50.9721	5.16571	8.61106e-08	-	-	-	-	-	-	-	-	-	-	4.6e-37	0.8085	GO:0016192-IEA;GO:0016020-IEA;GO:0015031-IEA;GO:0030117-IEA;GO:0006886-IEA	vesicle-mediated transport-IEA;membrane-IEA;protein transport-IEA;membrane coat-IEA;intracellular protein transport-IEA	Biological Process-IEA;Cellular Component-IEA;Biological Process-IEA;Cellular Component-IEA;Biological Process-IEA	ssa17: 31198352-31204955;+
MSTRG.41190.1	-	E3 ubiquitin-protein ligase arih1-like	ARIH1	2867	76.8716	2.12182	39.4967	5.14093	0.00711306	-	-	-	-	-	-	-	-	-	-	1.2e-74	0.8813	GO:0005515-IPI;GO:0031625-IPI;GO:0005737-IDA;GO:0005737-IBA;GO:0005737-IEA;GO:0046872-IEA;GO:0097413-IDA;GO:0000151-IBA;GO:0000151-TAS;GO:0005829-TAS;GO:0019787-TAS;GO:0031463-IDA;GO:0016740-IEA;GO:0031464-IDA;GO:0019005-IDA;GO:0031624-IPI;GO:0031624-IBA;GO:0016567-IDA;GO:0016567-IEA;GO:0032436-IBA;GO:0061630-IBA;GO:0016604-IDA;GO:0008270-IDA;GO:0031462-IDA;GO:0000209-IBA;GO:0015030-IEA;GO:000484…	protein binding-IPI;ubiquitin protein ligase binding-IPI;cytoplasm-IDA;cytoplasm-IBA;cytoplasm-IEA;metal ion binding-IEA;Lewy body-IDA;ubiquitin ligase complex-IBA;ubiquitin ligase complex-TAS;cytosol-TAS;ubiquitin-like protein transferase activity-TAS;Cul3-RING ubiquitin ligase complex-IDA;transferase activity-IEA;Cul4A-RING E3 ubiquitin ligase complex-IDA;SCF ubiquitin ligase complex-IDA;ubiqui…	Molecular Function-IPI;Molecular Function-IPI;Cellular Component-IDA;Cellular Component-IBA;Cellular Component-IEA;Molecular Function-IEA;Cellular Component-IDA;Cellular Component-IBA;Cellular Component-TAS;Cellular Component-TAS;Molecular Function-TAS;Cellular Component-IDA;Molecular Function-IEA;Cellular Component-IDA;Cellular Component-IDA;Molecular Function-IPI;Molecular Function-IBA;Biologic…	NW_012359727.1: 3936-5741;-
rna32181	XM_014209549.1	ras GTPase-activating protein-binding protein 2-like isoform X1	G3BP2	2867	90.3173	2.56491	46.4411	5.09387	0.000361427	-	-	-	-	-	-	-	-	-	-	0	0.9502	GO:0034063-IEA;GO:0003723-IEA;GO:0003676-IEA	stress granule assembly-IEA;RNA binding-IEA;nucleic acid binding-IEA	Biological Process-IEA;Molecular Function-IEA;Molecular Function-IEA	ssa08: 16945879-16955829;-
rna39243	XM_014216323.1	basigin isoform X1	BSG	2867	1894.39	55.7169	975.055	5.0871	0.00251158	-	-	-	-	-	-	-	-	-	-	0	0.8741	GO:0016020-IEA;GO:0016021-IEA	membrane-IEA;integral component of membrane-IEA	Cellular Component-IEA;Cellular Component-IEA	ssa10: 19111174-19118399;+
rna24985	XM_014202864.1	arf-GAP with dual PH domain-containing protein 2-like	ADAP2	2867	85.3452	2.88419	44.1147	4.90489	0.00621529	-	-	-	-	-	-	-	-	-	-	0	0.9363	GO:0007507-IEA;GO:0046872-IEA;GO:0005096-IEA;GO:0003171-IEA;GO:0001947-IEA;GO:1902936-IEA;GO:0003146-IEA;GO:0043547-IEA	heart development-IEA;metal ion binding-IEA;GTPase activator activity-IEA;atrioventricular valve development-IEA;heart looping-IEA;phosphatidylinositol bisphosphate binding-IEA;heart jogging-IEA;positive regulation of GTPase activity-IEA	Biological Process-IEA;Molecular Function-IEA;Molecular Function-IEA;Biological Process-IEA;Biological Process-IEA;Molecular Function-IEA;Biological Process-IEA;Biological Process-IEA	ssa06: 14952188-14961852;+
MSTRG.11777.2	-	plasma membrane calcium-transporting ATPase 1-like	ATP2B1	2867	146.73	5.338	76.0341	4.76863	4.04805e-06	-	-	-	-	-	-	-	-	-	-	2.8e-34	0.9951	GO:0000166-IEA;GO:0006816-IEA;GO:0016020-IEA;GO:0016021-IEA;GO:0005388-IEA;GO:0070588-IEA;GO:0006811-IEA;GO:0005524-IEA	nucleotide binding-IEA;calcium ion transport-IEA;membrane-IEA;integral component of membrane-IEA;calcium transmembrane transporter activity, phosphorylative mechanism-IEA;calcium ion transmembrane transport-IEA;ion transport-IEA;ATP binding-IEA	Molecular Function-IEA;Biological Process-IEA;Cellular Component-IEA;Cellular Component-IEA;Molecular Function-IEA;Biological Process-IEA;Biological Process-IEA;Molecular Function-IEA	ssa07: 48457615-48472515;-
MSTRG.5442.6	-	scavenger receptor cysteine-rich type 1 protein M130-like	CD163	2867	194.227	6.96523	100.596	4.76465	1.07432e-07	-	-	-	-	-	-	-	-	-	-	5.6e-83	0.9121	GO:0016020-IEA;GO:0016021-IEA;GO:0005044-IEA;GO:0006897-IEA	membrane-IEA;integral component of membrane-IEA;scavenger receptor activity-IEA;endocytosis-IEA	Cellular Component-IEA;Cellular Component-IEA;Molecular Function-IEA;Biological Process-IEA	ssa03: 69738655-69785365;+
rna30481	XM_014207928.1	plexin-C1-like isoform X3	PLXNC1	2867	336.901	12.7974	174.849	4.72459	1.62857e-16	-	-	-	-	-	-	-	-	-	-	0	0.9555	GO:0007165-IEA;GO:0016020-IEA;GO:0017154-IEA;GO:0016021-IEA;GO:0071526-IEA	signal transduction-IEA;membrane-IEA;semaphorin receptor activity-IEA;integral component of membrane-IEA;semaphorin-plexin signaling pathway-IEA	Biological Process-IEA;Cellular Component-IEA;Molecular Function-IEA;Cellular Component-IEA;Biological Process-IEA	ssa07: 39265294-39289643;+
MSTRG.23048.1	-	epoxide hydrolase 1-like	EPHX1	2867	202.849	8.14754	105.498	4.60795	5.7597e-10	-	-	-	-	-	-	-	-	-	-	0	0.9556	GO:0005789-IEA;GO:0003824-IEA;GO:0016020-IEA;GO:0033961-IEA;GO:0005783-IEA;GO:0016787-IEA;GO:0019439-IEA	endoplasmic reticulum membrane-IEA;catalytic activity-IEA;membrane-IEA;cis-stilbene-oxide hydrolase activity-IEA;endoplasmic reticulum-IEA;hydrolase activity-IEA;aromatic compound catabolic process-IEA	Cellular Component-IEA;Molecular Function-IEA;Cellular Component-IEA;Molecular Function-IEA;Cellular Component-IEA;Molecular Function-IEA;Biological Process-IEA	ssa15: 36225159-36239179;-
MSTRG.3451.2	-	ATP-dependent RNA helicase DDX39A	DDX39A	2867	709.602	29.9597	369.781	4.56174	0.00470448	-	-	-	-	-	-	-	-	-	-	0	0.994	GO:0000398-IBA;GO:0003723-IBA;GO:0003724-IEA;GO:0016020-IEA;GO:0016021-IEA;GO:0004386-IEA;GO:0000346-IBA;GO:0005524-IEA;GO:0003676-IEA	mRNA splicing, via spliceosome-IBA;RNA binding-IBA;RNA helicase activity-IEA;membrane-IEA;integral component of membrane-IEA;helicase activity-IEA;transcription export complex-IBA;ATP binding-IEA;nucleic acid binding-IEA	Biological Process-IBA;Molecular Function-IBA;Molecular Function-IEA;Cellular Component-IEA;Cellular Component-IEA;Molecular Function-IEA;Cellular Component-IBA;Molecular Function-IEA;Molecular Function-IEA	ssa02: 47353474-47359829;+
MSTRG.14112.1	-	glia maturation factor gamma-like	GMFG	2867	263.236	11.5843	137.41	4.52097	0.00887663	-	-	-	-	-	-	-	-	-	-	2.1e-66	0.9729	GO:0003779-IEA;GO:0008083-IEA;GO:0007165-IEA;GO:2000249-IEA;GO:0071933-IEA;GO:0034316-IEA	actin binding-IEA;growth factor activity-IEA;signal transduction-IEA;regulation of actin cytoskeleton reorganization-IEA;Arp2/3 complex binding-IEA;negative regulation of Arp2/3 complex-mediated actin nucleation-IEA	Molecular Function-IEA;Molecular Function-IEA;Biological Process-IEA;Biological Process-IEA;Molecular Function-IEA;Biological Process-IEA	ssa09: 115073203-115075022;-
MSTRG.43067.4	-	ATP synthase subunit f, mitochondrial	ATP5MF	2867	67.4881	2.89924	35.1936	4.51468	0.00224851	-	-	-	-	-	-	-	-	-	-	1.7e-15	0.9469	GO:0016020-IEA;GO:0016021-IEA	membrane-IEA;integral component of membrane-IEA	Cellular Component-IEA;Cellular Component-IEA	NW_012407277.1: 2-1108;+
MSTRG.9423.3	-	60S ribosomal protein L3-like	RPL3L	2867	303.954	13.3115	158.633	4.50846	0.00355212	-	-	-	-	-	-	-	-	-	-	0	0.933	GO:0003735-IEA;GO:0005840-IEA;GO:0006412-IEA	structural constituent of ribosome-IEA;ribosome-IEA;translation-IEA	Molecular Function-IEA;Cellular Component-IEA;Biological Process-IEA	ssa06: 16660832-16669343;-
rna30479	XM_014207926.1	plexin-C1-like isoform X1	PLXNC1	2867	302.92	14.6992	158.81	4.3755	5.7161e-13	-	-	-	-	-	-	-	-	-	-	0	0.9561	GO:0007165-IEA;GO:0016020-IEA;GO:0017154-IEA;GO:0016021-IEA;GO:0071526-IEA	signal transduction-IEA;membrane-IEA;semaphorin receptor activity-IEA;integral component of membrane-IEA;semaphorin-plexin signaling pathway-IEA	Biological Process-IEA;Cellular Component-IEA;Molecular Function-IEA;Cellular Component-IEA;Biological Process-IEA	ssa07: 39265294-39289643;+
MSTRG.1680.1	-	E3 ubiquitin-protein ligase RNF185	RNF185	2867	358.856	17.1372	187.996	4.37224	5.16612e-06	-	-	-	-	-	-	-	-	-	-	7.1e-74	0.986	GO:0016020-IEA;GO:0016021-IEA;GO:0016874-IEA	membrane-IEA;integral component of membrane-IEA;ligase activity-IEA	Cellular Component-IEA;Cellular Component-IEA;Molecular Function-IEA	ssa01: 120561531-120570403;+
rna21583	XM_014199652.1	fos-related antigen 1-like	FOSL1	2867	534.928	26.2576	280.593	4.34022	2.73736e-05	-	-	-	-	-	-	-	-	-	-	2.6e-144	0.8918	GO:0003677-IEA;GO:0003700-IEA;GO:0006355-IEA;GO:0006357-IEA;GO:0005634-IEA	DNA binding-IEA;DNA-binding transcription factor activity-IEA;regulation of transcription, DNA-templated-IEA;regulation of transcription by RNA polymerase II-IEA;nucleus-IEA	Molecular Function-IEA;Molecular Function-IEA;Biological Process-IEA;Biological Process-IEA;Cellular Component-IEA	ssa05: 32424021-32428653;+
MSTRG.41334.8	-	ras-related protein Rab-11A	RAB11A	2867	193.44	9.72153	101.581	4.32562	0.00886993	-	-	-	-	-	-	-	-	-	-	1.4e-22	0.9952	GO:0005768-IBA;GO:0005525-IEA;GO:0001525-IMP;GO:0001525-IEA;GO:0003924-IBA;GO:0003924-IEA;GO:0001944-IMP;GO:0001944-IEA;GO:0032482-IBA;GO:0070121-IMP;GO:0070121-IGI;GO:0070121-IEA;GO:0055037-IDA;GO:0055037-IBA;GO:0055037-IEA;GO:0006887-IBA;GO:0032402-IMP;GO:0032402-IEA;GO:0005623-IEA;GO:0006886-IBA	endosome-IBA;GTP binding-IEA;angiogenesis-IMP;angiogenesis-IEA;GTPase activity-IBA;GTPase activity-IEA;vasculature development-IMP;vasculature development-IEA;Rab protein signal transduction-IBA;Kupffer's vesicle development-IMP;Kupffer's vesicle development-IGI;Kupffer's vesicle development-IEA;recycling endosome-IDA;recycling endosome-IBA;recycling endosome-IEA;exocytosis-IBA;melanosome transpo…	Cellular Component-IBA;Molecular Function-IEA;Biological Process-IMP;Biological Process-IEA;Molecular Function-IBA;Molecular Function-IEA;Biological Process-IMP;Biological Process-IEA;Biological Process-IBA;Biological Process-IMP;Biological Process-IGI;Biological Process-IEA;Cellular Component-IDA;Cellular Component-IBA;Cellular Component-IEA;Biological Process-IBA;Biological Process-IMP;Biologic…	NW_012360754.1: 1226-2860;-
gene58517	-	P-selectin precursor	SELP	2867	303.803	15.3371	159.57	4.30703	2.84755e-06	-	-	-	-	-	-	-	-	-	-	4.4e-167	0.9076	GO:0016339-IEA;GO:0046872-IEA;GO:0007155-IEA;GO:0016020-IEA;GO:0016021-IEA;GO:0030246-IEA;GO:0050900-IEA	calcium-dependent cell-cell adhesion via plasma membrane cell adhesion molecules-IEA;metal ion binding-IEA;cell adhesion-IEA;membrane-IEA;integral component of membrane-IEA;carbohydrate binding-IEA;leukocyte migration-IEA	Biological Process-IEA;Molecular Function-IEA;Biological Process-IEA;Cellular Component-IEA;Cellular Component-IEA;Molecular Function-IEA;Biological Process-IEA	NW_012371493.1: 120-1720;-
rna30480	XM_014207927.1	plexin-C1-like isoform X2	PLXNC1	2867	311.299	16.5074	163.903	4.23528	1.64236e-13	-	-	-	-	-	-	-	-	-	-	0	0.9561	GO:0007165-IEA;GO:0016020-IEA;GO:0017154-IEA;GO:0016021-IEA;GO:0071526-IEA	signal transduction-IEA;membrane-IEA;semaphorin receptor activity-IEA;integral component of membrane-IEA;semaphorin-plexin signaling pathway-IEA	Biological Process-IEA;Cellular Component-IEA;Molecular Function-IEA;Cellular Component-IEA;Biological Process-IEA	ssa07: 39265294-39289643;+
MSTRG.5286.11	-	nuclear factor 1 X-type-like isoform X3	NFIX	2867	153.253	8.38168	80.8173	4.19851	0.000730211	-	-	-	-	-	-	-	-	-	-	0	0.9737	GO:0003677-IEA;GO:0003700-IEA;GO:0006260-IEA;GO:0006355-IEA;GO:0005634-IEA	DNA binding-IEA;DNA-binding transcription factor activity-IEA;DNA replication-IEA;regulation of transcription, DNA-templated-IEA;nucleus-IEA	Molecular Function-IEA;Molecular Function-IEA;Biological Process-IEA;Biological Process-IEA;Cellular Component-IEA	ssa03: 64347818-64475339;+
rna80805	NM_001165269.1	60S ribosomal protein L6	RPL6	2867	219.259	12.0723	115.666	4.18942	7.53996e-06	-	-	-	-	-	-	-	-	-	-	1.5e-148	0.9701	GO:0003735-IEA;GO:0005840-IEA;GO:0031016-IEA;GO:0006412-IEA;GO:0043009-IEA	structural constituent of ribosome-IEA;ribosome-IEA;pancreas development-IEA;translation-IEA;chordate embryonic development-IEA	Molecular Function-IEA;Cellular Component-IEA;Biological Process-IEA;Biological Process-IEA;Biological Process-IEA	ssa20: 30096718-30099503;-
rna54100	XM_014136474.1	osteoclast stimulatory transmembrane protein	OCSTAMP	2867	64.1738	3.45363	33.8137	4.17435	0.00425616	-	-	-	-	-	-	-	-	-	-	0	0.8118	GO:0016020-IEA;GO:0016021-IEA	membrane-IEA;integral component of membrane-IEA	Cellular Component-IEA;Cellular Component-IEA	ssa13: 40315836-40318723;-
MSTRG.29062.1	-	caspase recruitment domain-containing protein 9-like isoform X1	CARD9	2867	105.402	5.76163	55.582	4.17112	0.00903837	-	-	-	-	-	-	-	-	-	-	0	0.9191	GO:0042981-IEA	regulation of apoptotic process-IEA	Biological Process-IEA	ssa20: 12876356-12881516;-
rna63861	XM_014145544.1	glucose-6-phosphate 1-dehydrogenase isoform X2	G6PD	2867	649.131	37.0168	343.074	4.13323	0.00124871	-	-	-	-	-	-	-	-	-	-	0	0.9917	GO:0016614-IEA;GO:0006098-IEA;GO:0016491-IEA;GO:0050661-IEA;GO:0055114-IEA;GO:0004345-IDA;GO:0004345-IEA;GO:0005975-IEA;GO:0006006-IEA	oxidoreductase activity, acting on CH-OH group of donors-IEA;pentose-phosphate shunt-IEA;oxidoreductase activity-IEA;NADP binding-IEA;oxidation-reduction process-IEA;glucose-6-phosphate dehydrogenase activity-IDA;glucose-6-phosphate dehydrogenase activity-IEA;carbohydrate metabolic process-IEA;glucose metabolic process-IEA	Molecular Function-IEA;Biological Process-IEA;Molecular Function-IEA;Molecular Function-IEA;Biological Process-IEA;Molecular Function-IDA;Molecular Function-IEA;Biological Process-IEA;Biological Process-IEA	ssa15: 62029086-62041545;+
MSTRG.21720.18	-	epiplakin	EPPK1	2867	120.829	6.80333	63.816	4.13042	0.000271465	-	-	-	-	-	-	-	-	-	-	0	0.901	GO:0005856-IEA	cytoskeleton-IEA	Cellular Component-IEA	ssa14: 47797900-47821446;-
MSTRG.36776.2	-	peptidase inhibitor 15	PI15A	2867	181.278	10.2789	95.7785	4.1297	0.00502403	-	-	-	-	-	-	-	-	-	-	0	0.9197	GO:0005576-IEA	extracellular region-IEA	Cellular Component-IEA	ssa29: 38618228-38639939;-
MSTRG.40996.2	-	exportin-T	XPOT	2867	96.4429	5.57544	51.0092	4.08502	0.00402464	-	-	-	-	-	-	-	-	-	-	5.8e-37	0.982	GO:0003723-IEA;GO:0005737-IEA;GO:0006409-IEA;GO:0071528-IEA;GO:0000049-IEA;GO:0008536-IEA;GO:0005634-IEA;GO:0006886-IEA	RNA binding-IEA;cytoplasm-IEA;tRNA export from nucleus-IEA;tRNA re-export from nucleus-IEA;tRNA binding-IEA;Ran GTPase binding-IEA;nucleus-IEA;intracellular protein transport-IEA	Molecular Function-IEA;Cellular Component-IEA;Biological Process-IEA;Biological Process-IEA;Molecular Function-IEA;Molecular Function-IEA;Cellular Component-IEA;Biological Process-IEA	NW_012358325.1: 7-3864;+
MSTRG.26157.5	-	ribosome biogenesis protein WDR12	WDR12	2867	874.856	52.0091	463.433	4.07392	1.31024e-05	-	-	-	-	-	-	-	-	-	-	0	0.9537	GO:0000463-ISS;GO:0000463-IEA;GO:0008283-ISS;GO:0043021-IEA;GO:0042273-IEA;GO:0070545-ISS;GO:0070545-IBA;GO:0042254-IEA;GO:0006364-IEA;GO:0005654-ISS;GO:0005654-IEA;GO:0030687-ISS;GO:0030687-IBA;GO:0030687-IEA;GO:0005730-ISS;GO:0005730-IEA;GO:0000466-ISS;GO:0000466-IEA;GO:0005634-IEA	maturation of LSU-rRNA from tricistronic rRNA transcript (SSU-rRNA, 5.8S rRNA, LSU-rRNA)-ISS;maturation of LSU-rRNA from tricistronic rRNA transcript (SSU-rRNA, 5.8S rRNA, LSU-rRNA)-IEA;cell population proliferation-ISS;ribonucleoprotein complex binding-IEA;ribosomal large subunit biogenesis-IEA;PeBoW complex-ISS;PeBoW complex-IBA;ribosome biogenesis-IEA;rRNA processing-IEA;nucleoplasm-ISS;nucleo…	Biological Process-ISS;Biological Process-IEA;Biological Process-ISS;Molecular Function-IEA;Biological Process-IEA;Cellular Component-ISS;Cellular Component-IBA;Biological Process-IEA;Biological Process-IEA;Cellular Component-ISS;Cellular Component-IEA;Cellular Component-ISS;Cellular Component-IBA;Cellular Component-IEA;Cellular Component-ISS;Cellular Component-IEA;Biological Process-ISS;Biologic…	ssa17: 29637192-29657303;+
rna1961	XM_014196292.1	stonin-2 isoform X2	STON2	2867	139.833	8.27408	74.0534	4.05395	5.53503e-05	-	-	-	-	-	-	-	-	-	-	0	0.9646	GO:0036465-IEA;GO:0030100-IEA;GO:0098793-IEA;GO:0006897-IEA	synaptic vesicle recycling-IEA;regulation of endocytosis-IEA;presynapse-IEA;endocytosis-IEA	Biological Process-IEA;Biological Process-IEA;Cellular Component-IEA;Biological Process-IEA	ssa01: 42977200-43027783;+
rna56990	XM_014139003.1	transcription factor AP-1-like	JUN	2867	118.446	7.17599	62.8107	4.01867	0.000131742	-	-	-	-	-	-	-	-	-	-	0	0.8718	GO:0003677-IEA;GO:0000981-IBA;GO:0003700-IEA;GO:0000122-IBA;GO:0003713-IBA;GO:0000790-IBA;GO:0042493-IBA;GO:0045597-IBA;GO:0051726-IBA;GO:0034097-IBA;GO:0010033-IBA;GO:0008134-IBA;GO:0032870-IBA;GO:0032496-IBA;GO:0006355-IEA;GO:0009612-IBA;GO:0051591-IBA;GO:0000978-IBA;GO:0009314-IBA;GO:0005654-IBA;GO:0005634-IEA;GO:0005667-IBA;GO:0045944-IBA	DNA binding-IEA;DNA-binding transcription factor activity, RNA polymerase II-specific-IBA;DNA-binding transcription factor activity-IEA;negative regulation of transcription by RNA polymerase II-IBA;transcription coactivator activity-IBA;nuclear chromatin-IBA;response to drug-IBA;positive regulation of cell differentiation-IBA;regulation of cell cycle-IBA;response to cytokine-IBA;response to organ…	Molecular Function-IEA;Molecular Function-IBA;Molecular Function-IEA;Biological Process-IBA;Molecular Function-IBA;Cellular Component-IBA;Biological Process-IBA;Biological Process-IBA;Biological Process-IBA;Biological Process-IBA;Biological Process-IBA;Molecular Function-IBA;Biological Process-IBA;Biological Process-IBA;Biological Process-IEA;Biological Process-IBA;Biological Process-IBA;Molecula…	ssa13: 104233244-104236759;-
rna8239	XM_014162530.1	tumor necrosis factor alpha-induced protein 8-like protein 2	TNFAIP8L2	2867	245.421	15.2158	130.318	4.01668	0.0017586	-	-	-	-	-	-	-	-	-	-	2.2e-129	0.9542	GO:0042981-IEA	regulation of apoptotic process-IEA	Biological Process-IEA	ssa02: 23653378-23659362;+
MSTRG.20577.1	-	cytochrome b-c1 complex subunit 9	UQCR10	2867	929.013	57.9693	493.491	4.00206	0.00306232	-	-	-	-	-	-	-	-	-	-	3.5e-36	0.9497	GO:0016020-IEA;GO:0016021-IEA;GO:0006122-IEA;GO:0005750-IEA;GO:0005743-IEA	membrane-IEA;integral component of membrane-IEA;mitochondrial electron transport, ubiquinol to cytochrome c-IEA;mitochondrial respiratory chain complex III-IEA;mitochondrial inner membrane-IEA	Cellular Component-IEA;Cellular Component-IEA;Biological Process-IEA;Cellular Component-IEA;Cellular Component-IEA	ssa13: 87156721-87157897;+
rna44890	XM_014127621.1	AN1-type zinc finger protein 6-like isoform X2	ZFAND6	2867	144.48	9.37739	76.9286	3.94261	0.00675094	-	-	-	-	-	-	-	-	-	-	1.9e-129	0.867	GO:0003677-IEA;GO:0008270-IEA;GO:0046872-IEA	DNA binding-IEA;zinc ion binding-IEA;metal ion binding-IEA	Molecular Function-IEA;Molecular Function-IEA;Molecular Function-IEA	ssa11: 38199547-38217675;-
rna39189	XM_014216275.1	protein strawberry notch homolog 2-like isoform X1	SBNO2	2867	456.137	30.7659	243.451	3.88593	0.00196807	-	-	-	-	-	-	-	-	-	-	0	0.9744	GO:0006355-IEA;GO:0050727-IEA	regulation of transcription, DNA-templated-IEA;regulation of inflammatory response-IEA	Biological Process-IEA;Biological Process-IEA	ssa10: 17872778-17921795;-
MSTRG.24550.6	-	cold-inducible RNA-binding protein B-like isoform X2	CIRBP	2867	348.614	23.6729	186.143	3.87382	2.0585e-05	-	-	-	-	-	-	-	-	-	-	3.7e-46	0.9995	GO:0003723-IEA;GO:0003676-IEA	RNA binding-IEA;nucleic acid binding-IEA	Molecular Function-IEA;Molecular Function-IEA	ssa16: 37935527-37939077;+
rna115164	XM_014188400.1	E-selectin-like	SELE	2867	91.5482	6.46996	49.0091	3.83664	1.10273e-06	-	-	-	-	-	-	-	-	-	-	2.6e-128	0.9513	GO:0016339-IEA;GO:0046872-IEA;GO:0007155-IEA;GO:0016020-IEA;GO:0016021-IEA;GO:0030246-IEA;GO:0050900-IEA	calcium-dependent cell-cell adhesion via plasma membrane cell adhesion molecules-IEA;metal ion binding-IEA;cell adhesion-IEA;membrane-IEA;integral component of membrane-IEA;carbohydrate binding-IEA;leukocyte migration-IEA	Biological Process-IEA;Molecular Function-IEA;Biological Process-IEA;Cellular Component-IEA;Cellular Component-IEA;Molecular Function-IEA;Biological Process-IEA	NW_012363998.1: 3280-4289;+
rna17949	XM_014196200.1	cystatin-B-like	CSTA	2867	764.113	54.1906	409.152	3.8208	0.000388867	-	-	-	-	-	-	-	-	-	-	9.4e-61	0.8858	GO:0004866-IEA;GO:0004869-IEA;GO:0010951-IEA	endopeptidase inhibitor activity-IEA;cysteine-type endopeptidase inhibitor activity-IEA;negative regulation of endopeptidase activity-IEA	Molecular Function-IEA;Molecular Function-IEA;Biological Process-IEA	ssa04: 35133495-35135412;+
rna41699	XM_014124759.1	heat shock factor-binding protein 1	HSBP1	2867	125.541	8.86308	67.2023	3.81393	0.00663732	-	-	-	-	-	-	-	-	-	-	1e-45	0.9486	GO:0003714-IEA;GO:1903507-IEA	transcription corepressor activity-IEA;negative regulation of nucleic acid-templated transcription-IEA	Molecular Function-IEA;Biological Process-IEA	ssa10: 77540111-77542204;+
rna114614	XM_014188330.1	probable E3 ubiquitin-protein ligase HERC3 isoform X1	HERC3	2867	288.996	20.5805	154.788	3.81393	0.000836924	-	-	-	-	-	-	-	-	-	-	0	0.9515	GO:0016740-IEA;GO:0016874-IEA;GO:0004842-IEA;GO:0016567-IEA	transferase activity-IEA;ligase activity-IEA;ubiquitin-protein transferase activity-IEA;protein ubiquitination-IEA	Molecular Function-IEA;Molecular Function-IEA;Molecular Function-IEA;Biological Process-IEA	NW_012363580.1: 18-5223;-
MSTRG.21544.5	-	NACHT, LRR and PYD domains-containing protein 3-like	NLRP3	2867	215.129	15.5698	115.35	3.80367	0.00397257	-	-	-	-	-	-	-	-	-	-	0	0.9062	GO:0000166-IEA;GO:0045087-IEA;GO:0042981-IEA;GO:0006954-IEA;GO:0005524-IEA	nucleotide binding-IEA;innate immune response-IEA;regulation of apoptotic process-IEA;inflammatory response-IEA;ATP binding-IEA	Molecular Function-IEA;Biological Process-IEA;Biological Process-IEA;Biological Process-IEA;Molecular Function-IEA	ssa14: 39778754-39793587;+
MSTRG.7861.9	-	calnexin-like isoform X1	CANX	2867	920.968	67.009	493.989	3.77606	9.42672e-07	-	-	-	-	-	-	-	-	-	-	0	0.9751	GO:0016020-IEA;GO:0016021-IEA;GO:0005509-IEA;GO:0005783-IEA;GO:0051082-IEA;GO:0006457-IEA	membrane-IEA;integral component of membrane-IEA;calcium ion binding-IEA;endoplasmic reticulum-IEA;unfolded protein binding-IEA;protein folding-IEA	Cellular Component-IEA;Cellular Component-IEA;Molecular Function-IEA;Cellular Component-IEA;Molecular Function-IEA;Biological Process-IEA	ssa05: 27375753-27408400;+
rna56138	XM_014138382.1	E3 ubiquitin-protein ligase RNF34-like isoform X1	RNF34	2867	206.471	15.2783	110.875	3.74926	0.00808682	-	-	-	-	-	-	-	-	-	-	0	0.9084	GO:0046872-IEA;GO:0016874-IEA	metal ion binding-IEA;ligase activity-IEA	Molecular Function-IEA;Molecular Function-IEA	ssa13: 86427626-86447468;+
MSTRG.36776.3	-	peptidase inhibitor 15	PI15A	2867	109.597	8.30632	58.9515	3.74788	0.000265703	-	-	-	-	-	-	-	-	-	-	0	0.9197	GO:0005576-IEA	extracellular region-IEA	Cellular Component-IEA	ssa29: 38618228-38639737;-
rna51120	XM_014133193.1	microphthalmia-associated transcription factor-like isoform X3	MITF	2867	260.107	20.1206	140.114	3.69952	2.9519e-05	-	-	-	-	-	-	-	-	-	-	0	0.9724	GO:0003700-IEA;GO:0046983-IEA;GO:0006355-IEA;GO:0005634-IEA;GO:0006357-IEA	DNA-binding transcription factor activity-IEA;protein dimerization activity-IEA;regulation of transcription, DNA-templated-IEA;nucleus-IEA;regulation of transcription by RNA polymerase II-IEA	Molecular Function-IEA;Molecular Function-IEA;Biological Process-IEA;Cellular Component-IEA;Biological Process-IEA	ssa12: 72137199-72175287;+
MSTRG.13750.2	-	egl nine homolog 2-like	EGLN2	2867	111.223	8.77332	59.998	3.67372	0.0017673	-	-	-	-	-	-	-	-	-	-	2.5e-79	0.9926	GO:0031418-IEA;GO:0005506-IEA;GO:0016705-IEA;GO:0016491-IEA;GO:0055114-IEA	L-ascorbic acid binding-IEA;iron ion binding-IEA;oxidoreductase activity, acting on paired donors, with incorporation or reduction of molecular oxygen-IEA;oxidoreductase activity-IEA;oxidation-reduction process-IEA	Molecular Function-IEA;Molecular Function-IEA;Molecular Function-IEA;Molecular Function-IEA;Biological Process-IEA	ssa09: 94518825-94543118;+
MSTRG.17174.5	-	nucleophosmin-like isoform X1	NPM1	2867	6895.39	542.099	3718.75	3.66999	7.93195e-09	-	-	-	-	-	-	-	-	-	-	2.7e-160	0.9174	GO:0030097-IEA;GO:0042981-IEA;GO:0005730-IEA;GO:0003676-IEA	hemopoiesis-IEA;regulation of apoptotic process-IEA;nucleolus-IEA;nucleic acid binding-IEA	Biological Process-IEA;Biological Process-IEA;Cellular Component-IEA;Molecular Function-IEA	ssa11: 72967036-72971302;+
MSTRG.20085.9	-	heterogeneous nuclear ribonucleoprotein H-like isoform X1	HNRNPH1	2867	282.384	22.5226	152.453	3.6462	0.00390225	-	-	-	-	-	-	-	-	-	-	0	0.951	GO:0003723-IEA;GO:0003676-IEA	RNA binding-IEA;nucleic acid binding-IEA	Molecular Function-IEA;Molecular Function-IEA	ssa13: 49661608-49672420;+
MSTRG.1821.1	-	intracellular hyaluronan-binding protein 4-like	HABP4	2867	257.318	20.6137	138.966	3.63839	0.000301107	-	-	-	-	-	-	-	-	-	-	0	0.8882	GO:0003723-IEA	RNA binding-IEA	Molecular Function-IEA	ssa01: 129529741-129537387;+
MSTRG.42876.1	-	Src kinase-associated phosphoprotein 2	SKAP2	2867	189.766	15.7512	102.759	3.60014	0.000507373	-	-	-	-	-	-	-	-	-	-	3.2e-69	0.9244	GO:0016310-IEA;GO:0016301-IEA	phosphorylation-IEA;kinase activity-IEA	Biological Process-IEA;Molecular Function-IEA	NW_012389406.1: 371-2599;-
MSTRG.16936.7	-	versican core protein-like	VCAN	2867	492.349	40.4809	266.415	3.60006	0.00461039	-	-	-	-	-	-	-	-	-	-	0	0.8252	GO:0007155-IEA;GO:0005509-IEA;GO:0005540-IEA	cell adhesion-IEA;calcium ion binding-IEA;hyaluronic acid binding-IEA	Biological Process-IEA;Molecular Function-IEA;Molecular Function-IEA	ssa11: 55883202-55904104;-
MSTRG.356.2	-	KH domain-containing, RNA-binding, signal transduction-associated protein 1-like isoform X1	KHDRBS1	2867	133.45	11.3333	72.3919	3.57346	7.73512e-05	-	-	-	-	-	-	-	-	-	-	5.6e-127	0.9826	GO:0003723-IEA;GO:0003676-IEA	RNA binding-IEA;nucleic acid binding-IEA	Molecular Function-IEA;Molecular Function-IEA	ssa01: 21700315-21712696;+
MSTRG.20451.1	-	long-chain-fatty-acid--CoA ligase 4-like isoform X1	ACSL4	2867	179.043	15.0825	97.0628	3.57301	0.00176511	-	-	-	-	-	-	-	-	-	-	0	0.9893	GO:0003824-IEA;GO:0016020-IEA;GO:0016021-IEA;GO:0016874-IEA	catalytic activity-IEA;membrane-IEA;integral component of membrane-IEA;ligase activity-IEA	Molecular Function-IEA;Cellular Component-IEA;Cellular Component-IEA;Molecular Function-IEA	ssa13: 79026895-79045561;-
MSTRG.2519.1	-	acyl-coenzyme A thioesterase THEM4-like	THEM4	2867	93.36	8.2312	50.7956	3.4965	0.00260987	-	-	-	-	-	-	-	-	-	-	0	0.9127	-	-	-	ssa02: 7681736-7685248;+
MSTRG.5240.4	-	SUMO-conjugating enzyme UBC9 isoform X1	UBE2I	2867	148.524	13.2756	80.8998	3.49571	0.00662481	-	-	-	-	-	-	-	-	-	-	1.8e-44	0.9733	GO:0043161-ISO;GO:0043161-IEA;GO:0051301-IEA;GO:0005829-TAS;GO:0001947-IEA;GO:0071535-ISO;GO:0071535-IEA;GO:0016740-IEA;GO:0019899-ISO;GO:0019899-IEA;GO:0016567-IEA;GO:0030425-ISO;GO:0030425-IEA;GO:0036306-IEA;GO:0016604-IDA;GO:0016604-ISO;GO:0016604-IEA;GO:0016605-ISO;GO:0016605-IEA;GO:0016925-ISS;GO:0016925-ISO;GO:0016925-IBA;GO:0016925-IEA;GO:0008134-ISO;GO:0008134-IEA;GO:0007088-IEA;GO:003109…	proteasome-mediated ubiquitin-dependent protein catabolic process-ISO;proteasome-mediated ubiquitin-dependent protein catabolic process-IEA;cell division-IEA;cytosol-TAS;heart looping-IEA;RING-like zinc finger domain binding-ISO;RING-like zinc finger domain binding-IEA;transferase activity-IEA;enzyme binding-ISO;enzyme binding-IEA;protein ubiquitination-IEA;dendrite-ISO;dendrite-IEA;embryonic hea…	Biological Process-ISO;Biological Process-IEA;Biological Process-IEA;Cellular Component-TAS;Biological Process-IEA;Molecular Function-ISO;Molecular Function-IEA;Molecular Function-IEA;Molecular Function-ISO;Molecular Function-IEA;Biological Process-IEA;Cellular Component-ISO;Cellular Component-IEA;Biological Process-IEA;Cellular Component-IDA;Cellular Component-ISO;Cellular Component-IEA;Cellular…	ssa03: 62954855-62959318;+
MSTRG.3174.1	-	calcium homeostasis modulator protein 6-like	CALHM5.1	2867	116.962	10.5723	63.7672	3.48127	0.00403693	-	-	-	-	-	-	-	-	-	-	0	0.9701	GO:0016020-IEA;GO:0016021-IEA	membrane-IEA;integral component of membrane-IEA	Cellular Component-IEA;Cellular Component-IEA	ssa02: 34710756-34720293;+
MSTRG.8067.4	-	macrophage colony-stimulating factor 1 receptor 1-like isoform X1	CSF1R1	2867	288.234	26.0963	157.165	3.47222	0.000115523	-	-	-	-	-	-	-	-	-	-	0	0.9707	GO:0000166-IEA;GO:0004714-IEA;GO:0004713-IEA;GO:0016020-IEA;GO:0019221-IEA;GO:0016021-IEA;GO:0016310-IEA;GO:0016740-IEA;GO:0016301-IEA;GO:0018108-IEA;GO:0019955-IEA;GO:0007169-IEA;GO:0004672-IEA;GO:0005524-IEA;GO:0006468-IEA	nucleotide binding-IEA;transmembrane receptor protein tyrosine kinase activity-IEA;protein tyrosine kinase activity-IEA;membrane-IEA;cytokine-mediated signaling pathway-IEA;integral component of membrane-IEA;phosphorylation-IEA;transferase activity-IEA;kinase activity-IEA;peptidyl-tyrosine phosphorylation-IEA;cytokine binding-IEA;transmembrane receptor protein tyrosine kinase signaling pathway-IE…	Molecular Function-IEA;Molecular Function-IEA;Molecular Function-IEA;Cellular Component-IEA;Biological Process-IEA;Cellular Component-IEA;Biological Process-IEA;Molecular Function-IEA;Molecular Function-IEA;Biological Process-IEA;Molecular Function-IEA;Biological Process-IEA;Molecular Function-IEA;Molecular Function-IEA;Biological Process-IEA	ssa05: 36973107-36993553;+
rna23969	XM_014201905.1	B-cell receptor CD22-like	CD22	2867	151.759	13.7258	82.7423	3.45636	2.09277e-24	-	-	-	-	-	-	-	-	-	-	0	0.7872	GO:0016020-IEA;GO:0016021-IEA;GO:0098609-IEA	membrane-IEA;integral component of membrane-IEA;cell-cell adhesion-IEA	Cellular Component-IEA;Cellular Component-IEA;Biological Process-IEA	ssa05: 72359380-72363070;+
rna742	NM_001279011.1	Probable histone deacetylase 1-B	HDAC1-B	2867	3067.63	283.85	1675.74	3.43266	2.57377e-06	-	-	-	-	-	-	-	-	-	-	0	0.9754	GO:0001764-IEA;GO:0050673-IEA;GO:0046872-IEA;GO:0001889-IEA;GO:0016787-IEA;GO:0031017-IEA;GO:0032041-IEA;GO:0060042-IEA;GO:0021754-IEA;GO:0060028-IEA;GO:0048935-IEA;GO:0048263-IEA;GO:0030318-IEA;GO:0004407-IEA;GO:0048565-IEA;GO:0016055-IEA;GO:0033687-IEA;GO:0050769-IEA;GO:0016575-IEA;GO:0031101-IEA;GO:0070932-IEA;GO:0048709-IEA;GO:0021903-IEA;GO:0008285-IEA;GO:0009953-IEA;GO:0060218-IEA;GO:000224…	neuron migration-IEA;epithelial cell proliferation-IEA;metal ion binding-IEA;liver development-IEA;hydrolase activity-IEA;exocrine pancreas development-IEA;NAD-dependent histone deacetylase activity (H3-K14 specific)-IEA;retina morphogenesis in camera-type eye-IEA;facial nucleus development-IEA;convergent extension involved in axis elongation-IEA;peripheral nervous system neuron development-IEA;d…	Biological Process-IEA;Biological Process-IEA;Molecular Function-IEA;Biological Process-IEA;Molecular Function-IEA;Biological Process-IEA;Molecular Function-IEA;Biological Process-IEA;Biological Process-IEA;Biological Process-IEA;Biological Process-IEA;Biological Process-IEA;Biological Process-IEA;Molecular Function-IEA;Biological Process-IEA;Biological Process-IEA;Biological Process-IEA;Biologic…	ssa01: 20317446-20326438;-
MSTRG.38687.2	-	T-complex protein 1 subunit beta	CCT2	2867	1541.55	144.318	842.936	3.416	3.19234e-09	-	-	-	-	-	-	-	-	-	-	0	0.9755	GO:0000166-IEA;GO:0005737-IEA;GO:0070062-IDA;GO:0005829-IEA;GO:0070121-IMP;GO:0051082-IEA;GO:0005524-IEA;GO:0005832-IEA;GO:0032402-IMP;GO:0005623-IEA;GO:0006457-IEA	nucleotide binding-IEA;cytoplasm-IEA;extracellular exosome-IDA;cytosol-IEA;Kupffer's vesicle development-IMP;unfolded protein binding-IEA;ATP binding-IEA;chaperonin-containing T-complex-IEA;melanosome transport-IMP;cell-IEA;protein folding-IEA	Molecular Function-IEA;Cellular Component-IEA;Cellular Component-IDA;Cellular Component-IEA;Biological Process-IMP;Molecular Function-IEA;Molecular Function-IEA;Cellular Component-IEA;Biological Process-IMP;Cellular Component-IEA;Biological Process-IEA	NW_012349775.1: 5378-15182;+
rna35433	XM_014212647.1	glutamine--fructose-6-phosphate aminotransferase [isomerizing] 2-like isoform X1	GFPT2	2867	334.947	31.4666	183.207	3.41084	0.00232357	-	-	-	-	-	-	-	-	-	-	0	0.9421	GO:0097367-IEA;GO:1901135-IEA;GO:0004360-IEA;GO:0008483-IEA;GO:1901137-IEA;GO:0016740-IEA	carbohydrate derivative binding-IEA;carbohydrate derivative metabolic process-IEA;glutamine-fructose-6-phosphate transaminase (isomerizing) activity-IEA;transaminase activity-IEA;carbohydrate derivative biosynthetic process-IEA;transferase activity-IEA	Molecular Function-IEA;Biological Process-IEA;Molecular Function-IEA;Molecular Function-IEA;Biological Process-IEA;Molecular Function-IEA	ssa09: 69197703-69228904;+
MSTRG.28731.8	-	transferrin receptor protein 1-like	TFRC	2867	1768.88	168.618	968.75	3.3929	0.00907403	-	-	-	-	-	-	-	-	-	-	0	0.8935	GO:0004998-IEA;GO:0006879-IEA;GO:0033572-IEA;GO:0016020-IEA;GO:0016021-IEA;GO:0006898-IEA;GO:0005623-IEA;GO:0005886-IEA	transferrin receptor activity-IEA;cellular iron ion homeostasis-IEA;transferrin transport-IEA;membrane-IEA;integral component of membrane-IEA;receptor-mediated endocytosis-IEA;cell-IEA;plasma membrane-IEA	Molecular Function-IEA;Biological Process-IEA;Biological Process-IEA;Cellular Component-IEA;Cellular Component-IEA;Biological Process-IEA;Cellular Component-IEA;Cellular Component-IEA	ssa19: 66937697-66949337;-
MSTRG.24866.7	-	nucleolin isoform X2	NCL	2867	12397.2	1199.65	6798.41	3.36935	0.000125149	-	-	-	-	-	-	-	-	-	-	0	0.9015	GO:0003723-IEA;GO:0001947-IEA;GO:0009303-IEA;GO:0006364-IEA;GO:0003676-IEA	RNA binding-IEA;heart looping-IEA;rRNA transcription-IEA;rRNA processing-IEA;nucleic acid binding-IEA	Molecular Function-IEA;Biological Process-IEA;Biological Process-IEA;Biological Process-IEA;Molecular Function-IEA	ssa16: 55122990-55134028;+
MSTRG.2399.4	-	CDC42 small effector protein 1	CDC42SE1	2867	168.728	16.3538	92.541	3.36438	0.00356875	-	-	-	-	-	-	-	-	-	-	6.2e-33	0.8888	GO:0035023-IEA;GO:0017048-IEA;GO:0021555-IEA	regulation of Rho protein signal transduction-IEA;Rho GTPase binding-IEA;midbrain-hindbrain boundary morphogenesis-IEA	Biological Process-IEA;Molecular Function-IEA;Biological Process-IEA	ssa02: 4504302-4510055;-
MSTRG.39201.5	-	thrombospondin type-1 domain-containing protein 4-like	THSD4	2867	323.56	32.5467	178.053	3.31975	1.76404e-13	-	-	-	-	-	-	-	-	-	-	6.7e-23	0.7458	GO:0008233-IEA;GO:0016020-IEA;GO:0006508-IEA;GO:0005044-IEA;GO:0006897-IEA	peptidase activity-IEA;membrane-IEA;proteolysis-IEA;scavenger receptor activity-IEA;endocytosis-IEA	Molecular Function-IEA;Cellular Component-IEA;Biological Process-IEA;Molecular Function-IEA;Biological Process-IEA	NW_012351272.1: 755-1812;-
rna19198	XM_014197056.1	transcriptional regulator Erg-like isoform X1	ERG	2867	203.411	20.3677	111.889	3.31805	2.65075e-06	-	-	-	-	-	-	-	-	-	-	0	0.9695	GO:0003677-IEA;GO:0003700-IEA;GO:0006355-IEA;GO:0043565-IEA;GO:0005634-IEA	DNA binding-IEA;DNA-binding transcription factor activity-IEA;regulation of transcription, DNA-templated-IEA;sequence-specific DNA binding-IEA;nucleus-IEA	Molecular Function-IEA;Molecular Function-IEA;Biological Process-IEA;Molecular Function-IEA;Cellular Component-IEA	ssa04: 55425121-55447539;+
rna10312	XM_014182631.1	B-cell receptor CD22-like	CD22	2867	99.7923	10.2431	55.0177	3.31391	3.24766e-08	-	-	-	-	-	-	-	-	-	-	3.5e-138	0.8907	GO:0016020-IEA;GO:0016021-IEA;GO:0098609-IEA	membrane-IEA;integral component of membrane-IEA;cell-cell adhesion-IEA	Cellular Component-IEA;Cellular Component-IEA;Biological Process-IEA	ssa02: 60553369-60554798;-
rna6757	XM_014148032.1	transcription factor E2F3 isoform X1	E2F3	2867	94.2832	9.40965	51.8464	3.30151	0.00131671	-	-	-	-	-	-	-	-	-	-	0	0.8215	GO:0003677-IEA;GO:0003700-IEA;GO:0046983-IEA;GO:0006355-IEA;GO:0005667-IEA;GO:0005634-IEA	DNA binding-IEA;DNA-binding transcription factor activity-IEA;protein dimerization activity-IEA;regulation of transcription, DNA-templated-IEA;transcription factor complex-IEA;nucleus-IEA	Molecular Function-IEA;Molecular Function-IEA;Molecular Function-IEA;Biological Process-IEA;Cellular Component-IEA;Cellular Component-IEA	ssa02: 1112416-1125531;-
MSTRG.7037.5	-	vacuole membrane protein 1-like isoform X2	VMP1	2867	468.695	47.5612	258.128	3.29149	4.32738e-07	-	-	-	-	-	-	-	-	-	-	9.5e-19	0.9558	GO:0016020-IEA;GO:0016021-IEA	membrane-IEA;integral component of membrane-IEA	Cellular Component-IEA;Cellular Component-IEA	ssa04: 50774493-50778332;-
rna25494	XM_014203278.1	LIM domain-containing protein 2-like isoform X1	LIMD2	2867	285.903	29.4468	157.675	3.27557	0.00302344	-	-	-	-	-	-	-	-	-	-	1.9e-91	0.9633	GO:0046872-IEA	metal ion binding-IEA	Molecular Function-IEA	ssa06: 24462955-24465324;-
MSTRG.2399.3	-	CDC42 small effector protein 1-like	CDC42SE1	2867	523.156	54.1874	288.672	3.26783	5.7909e-07	-	-	-	-	-	-	-	-	-	-	2.7e-33	0.9123	GO:0035023-IEA;GO:0017048-IEA;GO:0021555-IEA	regulation of Rho protein signal transduction-IEA;Rho GTPase binding-IEA;midbrain-hindbrain boundary morphogenesis-IEA	Biological Process-IEA;Molecular Function-IEA;Biological Process-IEA	ssa02: 4501054-4510055;-
rna336	XM_014211261.1	cytoplasmic dynein 1 heavy chain 1 isoform X2	DYNC1H1	2867	69.6966	7.04098	38.3688	3.26474	3.99667e-05	-	-	-	-	-	-	-	-	-	-	0	0.9834	GO:0003777-IEA;GO:0030286-IEA;GO:0005524-IEA;GO:0007018-IEA	microtubule motor activity-IEA;dynein complex-IEA;ATP binding-IEA;microtubule-based movement-IEA	Molecular Function-IEA;Cellular Component-IEA;Molecular Function-IEA;Biological Process-IEA	ssa01: 8504577-8556104;-
MSTRG.12599.1	-	radical S-adenosyl methionine domain-containing protein 2	RSAD2	2867	127.068	13.2888	70.1786	3.26345	0.00161925	-	-	-	-	-	-	-	-	-	-	0	0.8261	GO:0005789-IEA;GO:0045087-IEA;GO:0003824-IEA;GO:0046872-IEA;GO:0016020-IEA;GO:0051607-IEA;GO:0051539-IEA;GO:0005783-IEA;GO:0002376-IEA;GO:0009615-IDA;GO:0009615-IEA;GO:0051536-IEA	endoplasmic reticulum membrane-IEA;innate immune response-IEA;catalytic activity-IEA;metal ion binding-IEA;membrane-IEA;defense response to virus-IEA;4 iron, 4 sulfur cluster binding-IEA;endoplasmic reticulum-IEA;immune system process-IEA;response to virus-IDA;response to virus-IEA;iron-sulfur cluster binding-IEA	Cellular Component-IEA;Biological Process-IEA;Molecular Function-IEA;Molecular Function-IEA;Cellular Component-IEA;Biological Process-IEA;Molecular Function-IEA;Cellular Component-IEA;Biological Process-IEA;Biological Process-IDA;Biological Process-IEA;Molecular Function-IEA	ssa09: 10614059-10617263;+
MSTRG.17174.7	-	nucleophosmin-like isoform X1	NPM1	2867	2328.16	247.965	1288.06	3.23116	5.23843e-07	-	-	-	-	-	-	-	-	-	-	1e-159	0.9158	GO:0030097-IEA;GO:0042981-IEA;GO:0005730-IEA;GO:0003676-IEA	hemopoiesis-IEA;regulation of apoptotic process-IEA;nucleolus-IEA;nucleic acid binding-IEA	Biological Process-IEA;Biological Process-IEA;Cellular Component-IEA;Molecular Function-IEA	ssa11: 72967036-72971302;+
rna14240	XM_014192866.1	heat shock 70 kDa protein	HSP70	2867	538.866	57.37	298.118	3.23009	6.62417e-07	-	-	-	-	-	-	-	-	-	-	0	0.9866	GO:0044183-IBA;GO:0000166-IEA;GO:0051787-IBA;GO:0005737-IDA;GO:0005737-ISS;GO:0005737-IBA;GO:0016192-IBA;GO:0001568-IMP;GO:0009408-IDA;GO:0046686-IDA;GO:0016020-IDA;GO:0005829-IBA;GO:0034620-IBA;GO:0034605-IDA;GO:0034605-IBA;GO:0010038-IDA;GO:0016887-IBA;GO:0031072-IBA;GO:0051085-IBA;GO:0042026-IBA;GO:0006986-IBA;GO:0051082-IBA;GO:0005634-IDA;GO:0005634-ISS;GO:0005634-IBA;GO:0005524-IBA;GO:000552…	protein folding chaperone-IBA;nucleotide binding-IEA;misfolded protein binding-IBA;cytoplasm-IDA;cytoplasm-ISS;cytoplasm-IBA;vesicle-mediated transport-IBA;blood vessel development-IMP;response to heat-IDA;response to cadmium ion-IDA;membrane-IDA;cytosol-IBA;cellular response to unfolded protein-IBA;cellular response to heat-IDA;cellular response to heat-IBA;response to metal ion-IDA;ATPase activ…	Molecular Function-IBA;Molecular Function-IEA;Molecular Function-IBA;Cellular Component-IDA;Cellular Component-ISS;Cellular Component-IBA;Biological Process-IBA;Biological Process-IMP;Biological Process-IDA;Biological Process-IDA;Cellular Component-IDA;Cellular Component-IBA;Biological Process-IBA;Biological Process-IDA;Biological Process-IBA;Biological Process-IDA;Molecular Function-IBA;Molecula…	ssa03: 60023904-60027314;-
MSTRG.22708.1	-	proto-oncogene c-Fos-like	FOS	2867	449.382	48.1271	248.755	3.2286	1.1337e-06	-	-	-	-	-	-	-	-	-	-	3.6e-89	0.8609	GO:0003677-IEA;GO:0003700-IEA;GO:0003690-IEA;GO:0006355-IEA;GO:0033555-IEA;GO:0005667-IEA;GO:0006357-IEA	DNA binding-IEA;DNA-binding transcription factor activity-IEA;double-stranded DNA binding-IEA;regulation of transcription, DNA-templated-IEA;multicellular organismal response to stress-IEA;transcription factor complex-IEA;regulation of transcription by RNA polymerase II-IEA	Molecular Function-IEA;Molecular Function-IEA;Molecular Function-IEA;Biological Process-IEA;Biological Process-IEA;Cellular Component-IEA;Biological Process-IEA	ssa15: 14608082-14610840;+
MSTRG.2142.4	-	hydroxymethylglutaryl-CoA synthase, cytoplasmic-like isoform X3	HMGCS1	2867	1418.15	151.78	784.966	3.22368	3.81599e-06	-	-	-	-	-	-	-	-	-	-	0	0.989	GO:0008299-IEA;GO:0003824-IEA;GO:0006629-IEA;GO:0006694-IEA;GO:0008202-IEA;GO:0016740-IEA;GO:0016126-IEA;GO:0004421-IEA	isoprenoid biosynthetic process-IEA;catalytic activity-IEA;lipid metabolic process-IEA;steroid biosynthetic process-IEA;steroid metabolic process-IEA;transferase activity-IEA;sterol biosynthetic process-IEA;hydroxymethylglutaryl-CoA synthase activity-IEA	Biological Process-IEA;Molecular Function-IEA;Biological Process-IEA;Biological Process-IEA;Biological Process-IEA;Molecular Function-IEA;Biological Process-IEA;Molecular Function-IEA	ssa01: 150012741-150027389;+
rna36586	XM_014213675.1	protein fosB-like isoform X1	FOSB	2867	123.886	13.2544	68.5701	3.22124	0.00856358	-	-	-	-	-	-	-	-	-	-	6.3e-145	0.963	GO:0003677-IEA;GO:0003700-IEA;GO:0006355-IEA;GO:0005634-IEA;GO:0006357-IEA	DNA binding-IEA;DNA-binding transcription factor activity-IEA;regulation of transcription, DNA-templated-IEA;nucleus-IEA;regulation of transcription by RNA polymerase II-IEA	Molecular Function-IEA;Molecular Function-IEA;Biological Process-IEA;Cellular Component-IEA;Biological Process-IEA	ssa09: 99445137-99452177;+
MSTRG.21720.21	-	epiplakin	EPPK1	2867	70.5466	7.57323	39.0599	3.19324	0.000802815	-	-	-	-	-	-	-	-	-	-	0	0.901	GO:0005856-IEA	cytoskeleton-IEA	Cellular Component-IEA	ssa14: 47797900-47821450;-
MSTRG.30049.5	-	arf-GAP with Rho-GAP domain, ANK repeat and PH domain-containing protein 1-like	ARAP1	2867	464.238	51.0864	257.662	3.18307	1.80606e-07	-	-	-	-	-	-	-	-	-	-	3.2e-135	0.871	GO:0005547-IEA;GO:0046872-IEA;GO:0005096-IEA;GO:0007165-IEA;GO:0043547-IEA	phosphatidylinositol-3,4,5-trisphosphate binding-IEA;metal ion binding-IEA;GTPase activator activity-IEA;signal transduction-IEA;positive regulation of GTPase activity-IEA	Molecular Function-IEA;Molecular Function-IEA;Molecular Function-IEA;Biological Process-IEA;Biological Process-IEA	ssa20: 74667689-74673318;-
rna100871	XM_014180235.1	metalloproteinase inhibitor 2-like	TIMP2	2867	306.219	33.8047	170.012	3.1706	1.56126e-07	-	-	-	-	-	-	-	-	-	-	3.3e-154	0.9245	GO:0005615-IEA;GO:0008191-IEA;GO:0005576-IEA;GO:0010951-IEA	extracellular space-IEA;metalloendopeptidase inhibitor activity-IEA;extracellular region-IEA;negative regulation of endopeptidase activity-IEA	Cellular Component-IEA;Molecular Function-IEA;Cellular Component-IEA;Biological Process-IEA	ssa28: 28809953-28816683;+
rna102023	XM_014181297.1	heparan-sulfate 6-O-sulfotransferase 1-B	HS6ST1B	2867	141.511	15.8427	78.6769	3.16644	0.00694174	-	-	-	-	-	-	-	-	-	-	0	0.9376	GO:0015015-IBA;GO:0017095-IMP;GO:0017095-IBA;GO:0016020-IEA;GO:0016021-IEA;GO:0008146-IEA;GO:0016740-IEA	heparan sulfate proteoglycan biosynthetic process, enzymatic modification-IBA;heparan sulfate 6-O-sulfotransferase activity-IMP;heparan sulfate 6-O-sulfotransferase activity-IBA;membrane-IEA;integral component of membrane-IEA;sulfotransferase activity-IEA;transferase activity-IEA	Biological Process-IBA;Molecular Function-IMP;Molecular Function-IBA;Cellular Component-IEA;Cellular Component-IEA;Molecular Function-IEA;Molecular Function-IEA	ssa29: 22939103-23034705;-
rna41593	XM_014124361.1	olfactomedin-like	-	2867	3864.59	432.421	2148.51	3.15935	7.51753e-05	-	-	-	-	-	-	-	-	-	-	0	0.8389	GO:0003824-IEA	catalytic activity-IEA	Molecular Function-IEA	ssa10: 76168717-76173801;+
MSTRG.19706.7	-	targeting protein for Xklp2 isoform X4	TPX2	2867	271.83	30.4793	151.155	3.15303	0.0024757	-	-	-	-	-	-	-	-	-	-	0	0.8964	GO:0032147-IEA;GO:0005819-IEA;GO:0060236-IEA;GO:0005874-IEA	activation of protein kinase activity-IEA;spindle-IEA;regulation of mitotic spindle organization-IEA;microtubule-IEA	Biological Process-IEA;Cellular Component-IEA;Biological Process-IEA;Cellular Component-IEA	ssa13: 26785876-26793387;-
MSTRG.11992.1	-	solute carrier family 35 member E3	SLC35E3	2867	148.043	17.0489	82.5461	3.11993	0.00832393	-	-	-	-	-	-	-	-	-	-	4.8e-121	0.9639	GO:0005338-IBA;GO:0055085-IEA;GO:1901264-IEA;GO:0016020-IEA;GO:0015297-IBA;GO:0016021-IEA;GO:0022857-IBA;GO:0005794-IBA;GO:0015931-IEA	nucleotide-sugar transmembrane transporter activity-IBA;transmembrane transport-IEA;carbohydrate derivative transport-IEA;membrane-IEA;antiporter activity-IBA;integral component of membrane-IEA;transmembrane transporter activity-IBA;Golgi apparatus-IBA;nucleobase-containing compound transport-IEA	Molecular Function-IBA;Biological Process-IEA;Biological Process-IEA;Cellular Component-IEA;Molecular Function-IBA;Cellular Component-IEA;Molecular Function-IBA;Cellular Component-IBA;Biological Process-IEA	ssa07: 58764462-58769986;-
MSTRG.4000.1	-	proto-oncogene vav isoform X1	VAV1	2867	198.605	22.9615	110.783	3.1171	0.00654713	-	-	-	-	-	-	-	-	-	-	0	0.795	GO:0007264-IEA;GO:0046872-IEA;GO:0005085-IEA;GO:0035556-IEA	small GTPase mediated signal transduction-IEA;metal ion binding-IEA;guanyl-nucleotide exchange factor activity-IEA;intracellular signal transduction-IEA	Biological Process-IEA;Molecular Function-IEA;Molecular Function-IEA;Biological Process-IEA	ssa02: 69576715-69588443;+
rna69409	XM_014150841.1	target of Nesh-SH3-like isoform X9	ABI3BP	2867	89.2427	10.4299	49.8363	3.11557	0.000897064	-	-	-	-	-	-	-	-	-	-	0	0.9394	-	-	-	ssa16: 77877310-77893263;-
rna50618	XM_014132925.1	cell division control protein 42 homolog isoform X1	CDC42	2867	579.164	67.1592	323.162	3.10595	0.00457392	-	-	-	-	-	-	-	-	-	-	2.7e-127	0.9917	GO:0051489-IDA;GO:0051489-ISS;GO:0051489-IEA;GO:0046330-ISO;GO:0046330-IEA;GO:0030307-IMP;GO:0030307-IEA;GO:0001822-IMP;GO:0001822-IGI;GO:0001822-IEA;GO:0051647-IMP;GO:0051647-IEA;GO:0030425-IEA;GO:0031996-IPI;GO:0031996-IEA;GO:0007088-IMP;GO:0007088-IEA;GO:0003161-IGI;GO:0003161-IEA;GO:0030141-ISO;GO:0030141-IEA;GO:0005623-IEA;GO:0090050-IMP;GO:0090050-IEA;GO:0005515-IPI;GO:0099159-ISO;GO:009915…	regulation of filopodium assembly-IDA;regulation of filopodium assembly-ISS;regulation of filopodium assembly-IEA;positive regulation of JNK cascade-ISO;positive regulation of JNK cascade-IEA;positive regulation of cell growth-IMP;positive regulation of cell growth-IEA;kidney development-IMP;kidney development-IGI;kidney development-IEA;nucleus localization-IMP;nucleus localization-IEA;dendrite-I…	Biological Process-IDA;Biological Process-ISS;Biological Process-IEA;Biological Process-ISO;Biological Process-IEA;Biological Process-IMP;Biological Process-IEA;Biological Process-IMP;Biological Process-IGI;Biological Process-IEA;Biological Process-IMP;Biological Process-IEA;Cellular Component-IEA;Molecular Function-IPI;Molecular Function-IEA;Biological Process-IMP;Biological Process-IEA;Biologic…	ssa12: 61086243-61118182;+
MSTRG.20343.4	-	cytospin-B-like isoform X1	SPECC1	2867	149.386	17.712	83.5488	3.10357	4.31646e-05	-	-	-	-	-	-	-	-	-	-	0	0.9613	-	-	-	ssa13: 72966319-73007243;-
rna61896	XM_014143656.1	proto-oncogene c-Fos-like	FOS	2867	453.295	53.2	253.247	3.0925	1.38101e-05	-	-	-	-	-	-	-	-	-	-	0	0.8749	GO:0003677-IEA;GO:0003700-IEA;GO:0003690-IEA;GO:0006355-IEA;GO:0033555-IEA;GO:0005667-IEA;GO:0006357-IEA	DNA binding-IEA;DNA-binding transcription factor activity-IEA;double-stranded DNA binding-IEA;regulation of transcription, DNA-templated-IEA;multicellular organismal response to stress-IEA;transcription factor complex-IEA;regulation of transcription by RNA polymerase II-IEA	Molecular Function-IEA;Molecular Function-IEA;Molecular Function-IEA;Biological Process-IEA;Biological Process-IEA;Cellular Component-IEA;Biological Process-IEA	ssa15: 14609313-14612113;-
MSTRG.21720.8	-	epiplakin	EPPK1	2867	137.936	16.0554	76.9959	3.09187	0.00678813	-	-	-	-	-	-	-	-	-	-	0	0.901	GO:0005856-IEA	cytoskeleton-IEA	Cellular Component-IEA	ssa14: 47797900-47821517;-
MSTRG.42733.1	-	gamma-secretase-activating protein-like	GSAP	2867	232.591	27.2367	129.914	3.08688	2.57105e-06	-	-	-	-	-	-	-	-	-	-	1.9e-37	0.9145	-	-	-	NW_012382789.1: 1-930;+
rna69926	XM_014151323.1	A disintegrin and metalloproteinase with thrombospondin motifs 1	ADAMTS1	2867	1100.85	129.834	615.343	3.08432	1.22719e-05	-	-	-	-	-	-	-	-	-	-	0	0.9462	GO:0008270-IEA;GO:0006508-IEA;GO:0008237-IEA;GO:0004222-IEA;GO:0031012-IEA;GO:0007229-IEA	zinc ion binding-IEA;proteolysis-IEA;metallopeptidase activity-IEA;metalloendopeptidase activity-IEA;extracellular matrix-IEA;integrin-mediated signaling pathway-IEA	Molecular Function-IEA;Biological Process-IEA;Molecular Function-IEA;Molecular Function-IEA;Cellular Component-IEA;Biological Process-IEA	ssa17: 3574607-3581728;+
rna27105	XM_014204944.1	heterogeneous nuclear ribonucleoprotein Q-like isoform X4	SYNCRIP	2867	119.969	14.0412	67.0052	3.08137	0.00240577	-	-	-	-	-	-	-	-	-	-	0	0.9904	GO:0003723-IEA;GO:0003676-IEA	RNA binding-IEA;nucleic acid binding-IEA	Molecular Function-IEA;Molecular Function-IEA	ssa06: 52646177-52657837;-
rna101716	XM_014181032.1	extracellular sulfatase Sulf-1-like isoform X3	SULF1	2867	79.514	9.41844	44.4662	3.07824	0.0055166	-	-	-	-	-	-	-	-	-	-	0	0.9627	GO:0005615-IEA;GO:0046872-IEA;GO:0001822-IEA;GO:0003824-IEA;GO:0005509-IEA;GO:0030177-IEA;GO:0030201-IEA;GO:0014846-IEA;GO:0016787-IEA;GO:0051216-IEA;GO:0035860-IEA;GO:0040037-IEA;GO:0008484-IEA;GO:0060384-IEA;GO:0002063-IEA;GO:0009986-IEA;GO:0004065-IEA;GO:0005795-IEA;GO:0005783-IEA;GO:0005794-IEA;GO:0008449-IEA;GO:0048706-IEA;GO:0060348-IEA	extracellular space-IEA;metal ion binding-IEA;kidney development-IEA;catalytic activity-IEA;calcium ion binding-IEA;positive regulation of Wnt signaling pathway-IEA;heparan sulfate proteoglycan metabolic process-IEA;esophagus smooth muscle contraction-IEA;hydrolase activity-IEA;cartilage development-IEA;glial cell-derived neurotrophic factor receptor signaling pathway-IEA;negative regulation of f…	Cellular Component-IEA;Molecular Function-IEA;Biological Process-IEA;Molecular Function-IEA;Molecular Function-IEA;Biological Process-IEA;Biological Process-IEA;Biological Process-IEA;Molecular Function-IEA;Biological Process-IEA;Biological Process-IEA;Biological Process-IEA;Molecular Function-IEA;Biological Process-IEA;Biological Process-IEA;Cellular Component-IEA;Molecular Function-IEA;Cellular…	ssa29: 16868008-16901255;-
MSTRG.7511.2	-	transcriptional regulator ATRX isoform X2	ATRX	2867	191.514	22.5559	107.035	3.07311	0.00103784	-	-	-	-	-	-	-	-	-	-	0	0.9084	GO:0046872-IEA;GO:0005524-IEA	metal ion binding-IEA;ATP binding-IEA	Molecular Function-IEA;Molecular Function-IEA	ssa05: 965221-984966;-
MSTRG.5953.3	-	methyltransferase-like protein 22	METTL22	2867	85.8808	10.3727	48.1267	3.05439	0.000476719	-	-	-	-	-	-	-	-	-	-	9e-57	0.7931	GO:0008276-IEA;GO:0006479-IEA	protein methyltransferase activity-IEA;protein methylation-IEA	Molecular Function-IEA;Biological Process-IEA	ssa03: 89400287-89403733;+
MSTRG.12238.2	-	U6 snRNA-associated Sm-like protein LSm6	LSM6	2867	313.147	37.5774	175.362	3.05401	0.000111836	-	-	-	-	-	-	-	-	-	-	1.8e-33	0.9984	GO:0000398-IBA;GO:0000398-IEA;GO:0003723-IBA;GO:0003723-IEA;GO:0030490-IBA;GO:0008380-IEA;GO:0005681-IEA;GO:0046540-IBA;GO:0006397-IEA;GO:0000932-IBA;GO:0005730-IBA;GO:0005634-IEA;GO:0005732-IBA;GO:0005732-IEA;GO:0005688-IBA	mRNA splicing, via spliceosome-IBA;mRNA splicing, via spliceosome-IEA;RNA binding-IBA;RNA binding-IEA;maturation of SSU-rRNA-IBA;RNA splicing-IEA;spliceosomal complex-IEA;U4/U6 x U5 tri-snRNP complex-IBA;mRNA processing-IEA;P-body-IBA;nucleolus-IBA;nucleus-IEA;small nucleolar ribonucleoprotein complex-IBA;small nucleolar ribonucleoprotein complex-IEA;U6 snRNP-IBA	Biological Process-IBA;Biological Process-IEA;Molecular Function-IBA;Molecular Function-IEA;Biological Process-IBA;Biological Process-IEA;Cellular Component-IEA;Cellular Component-IBA;Biological Process-IEA;Cellular Component-IBA;Cellular Component-IBA;Cellular Component-IEA;Cellular Component-IBA;Cellular Component-IEA;Cellular Component-IBA	ssa08: 14815413-14817384;+
MSTRG.25136.2	-	interferon-induced protein 44-like	IFI44L	2867	1473.48	178.627	826.053	3.0434	0.000413451	-	-	-	-	-	-	-	-	-	-	0	0.88	GO:0005525-IEA	GTP binding-IEA	Molecular Function-IEA	ssa16: 72634774-72640935;-
rna86885	XM_014167247.1	melanocyte protein PMEL-like	PMEL	2867	807.604	98.0718	452.838	3.04024	2.05317e-11	-	-	-	-	-	-	-	-	-	-	0	0.9115	GO:0048066-IEA;GO:0030318-IEA;GO:0016020-IEA;GO:0016021-IEA;GO:0048069-IEA;GO:0032438-IEA	developmental pigmentation-IEA;melanocyte differentiation-IEA;membrane-IEA;integral component of membrane-IEA;eye pigmentation-IEA;melanosome organization-IEA	Biological Process-IEA;Biological Process-IEA;Cellular Component-IEA;Cellular Component-IEA;Biological Process-IEA;Biological Process-IEA	ssa22: 33473472-33480905;-
rna52830	NM_001139745.1	cellular nucleic acid-binding protein-like	CNBP	2867	4632.27	565.521	2598.89	3.03394	0.000865085	-	-	-	-	-	-	-	-	-	-	1.8e-100	0.9181	GO:0003723-IDA;GO:0003723-IEA;GO:0005737-IBA;GO:0003727-IBA;GO:0050727-IMP;GO:0050727-IEA;GO:0003729-IBA;GO:2000767-IBA;GO:0045182-IBA;GO:0051216-IMP;GO:0051216-IEA;GO:0014029-IMP;GO:0014029-IEA;GO:0060322-IMP;GO:0060322-IEA;GO:0014036-IMP;GO:0014036-IEA;GO:0008270-IEA;GO:0048703-IMP;GO:0048703-IEA;GO:0003682-IDA;GO:0003682-IEA;GO:0003697-IDA;GO:0003697-IEA;GO:0003676-IEA;GO:0045944-IDA;GO:004594…	RNA binding-IDA;RNA binding-IEA;cytoplasm-IBA;single-stranded RNA binding-IBA;regulation of inflammatory response-IMP;regulation of inflammatory response-IEA;mRNA binding-IBA;positive regulation of cytoplasmic translation-IBA;translation regulator activity-IBA;cartilage development-IMP;cartilage development-IEA;neural crest formation-IMP;neural crest formation-IEA;head development-IMP;head develo…	Molecular Function-IDA;Molecular Function-IEA;Cellular Component-IBA;Molecular Function-IBA;Biological Process-IMP;Biological Process-IEA;Molecular Function-IBA;Biological Process-IBA;Molecular Function-IBA;Biological Process-IMP;Biological Process-IEA;Biological Process-IMP;Biological Process-IEA;Biological Process-IMP;Biological Process-IEA;Biological Process-IMP;Biological Process-IEA;Molecula…	ssa13: 19108145-19112081;-
rna59877	XM_014141923.1	elongation factor 1-alpha, oocyte form	EEF1A	2867	57663.3	7060.89	32362.1	3.02972	8.12399e-09	-	-	-	-	-	-	-	-	-	-	0	0.9793	GO:0005525-IEA;GO:0000166-IEA;GO:0070062-IDA;GO:0003746-IBA;GO:0003746-IEA;GO:0003924-IBA;GO:0003924-IEA;GO:0006414-IBA;GO:0006414-IEA;GO:0006412-IBA	GTP binding-IEA;nucleotide binding-IEA;extracellular exosome-IDA;translation elongation factor activity-IBA;translation elongation factor activity-IEA;GTPase activity-IBA;GTPase activity-IEA;translational elongation-IBA;translational elongation-IEA;translation-IBA	Molecular Function-IEA;Molecular Function-IEA;Cellular Component-IDA;Molecular Function-IBA;Molecular Function-IEA;Molecular Function-IBA;Molecular Function-IEA;Biological Process-IBA;Biological Process-IEA;Biological Process-IBA	ssa14: 56888325-56892913;+
rna29270	XM_014206938.1	5,6-dihydroxyindole-2-carboxylic acid oxidase-like	TYRP1	2867	607.562	74.4042	340.983	3.02848	0.000930687	-	-	-	-	-	-	-	-	-	-	0	0.9566	GO:0046872-IEA;GO:0016491-IEA;GO:0016020-IEA;GO:0016021-IEA;GO:0055114-IEA	metal ion binding-IEA;oxidoreductase activity-IEA;membrane-IEA;integral component of membrane-IEA;oxidation-reduction process-IEA	Molecular Function-IEA;Molecular Function-IEA;Cellular Component-IEA;Cellular Component-IEA;Biological Process-IEA	ssa07: 16100949-16107856;+
rna43911	XM_014126799.1	cartilage intermediate layer protein 1-like isoform X1	CILP	2867	558.119	68.6585	313.389	3.02362	6.26517e-07	-	-	-	-	-	-	-	-	-	-	0	0.9795	GO:0003677-IEA	DNA binding-IEA	Molecular Function-IEA	ssa11: 16122758-16130210;-
MSTRG.5159.1	-	melanoregulin-like	MREG	2867	80.0237	9.87846	44.9511	3.0174	0.00877567	-	-	-	-	-	-	-	-	-	-	8.2e-59	0.9614	GO:0042470-IEA;GO:0032402-IEA;GO:0005623-IEA	melanosome-IEA;melanosome transport-IEA;cell-IEA	Cellular Component-IEA;Biological Process-IEA;Cellular Component-IEA	ssa03: 59657026-59659563;-
MSTRG.9861.3	-	40S ribosomal protein SA isoform X1	RPSA	2867	1173.64	145.018	659.328	3.01635	3.66794e-05	-	-	-	-	-	-	-	-	-	-	0	0.9405	GO:0005737-IEA;GO:0003735-IEA;GO:0016020-IEA;GO:0015935-IEA;GO:0022627-IEA;GO:0007155-IEA;GO:0005055-IEA;GO:0043236-IEA;GO:0000028-IEA;GO:0005840-IEA;GO:0005634-IEA;GO:0006412-IEA;GO:0005886-IEA	cytoplasm-IEA;structural constituent of ribosome-IEA;membrane-IEA;small ribosomal subunit-IEA;cytosolic small ribosomal subunit-IEA;cell adhesion-IEA;laminin receptor activity-IEA;laminin binding-IEA;ribosomal small subunit assembly-IEA;ribosome-IEA;nucleus-IEA;translation-IEA;plasma membrane-IEA	Cellular Component-IEA;Molecular Function-IEA;Cellular Component-IEA;Cellular Component-IEA;Cellular Component-IEA;Biological Process-IEA;Molecular Function-IEA;Molecular Function-IEA;Biological Process-IEA;Cellular Component-IEA;Cellular Component-IEA;Biological Process-IEA;Cellular Component-IEA	ssa06: 30091791-30098650;-
MSTRG.29566.1	-	transmembrane 4 L6 family member 5-like	TM4SF4	2867	93.4471	11.6511	52.5491	3.00503	0.00414271	-	-	-	-	-	-	-	-	-	-	1.4e-124	0.7922	GO:0016020-IEA;GO:0016021-IEA	membrane-IEA;integral component of membrane-IEA	Cellular Component-IEA;Cellular Component-IEA	ssa20: 42565577-42568463;-
rna43910	XM_014126800.1	cartilage intermediate layer protein 1-like isoform X1	CILP	2867	1837.21	229.274	1033.24	3.00222	1.6042e-05	-	-	-	-	-	-	-	-	-	-	0	0.9804	GO:0003677-IEA	DNA binding-IEA	Molecular Function-IEA	ssa11: 16122758-16130210;-
rna66642	NM_001173969.1	traB domain-containing protein	TRABD	2867	669.026	83.8972	376.461	2.98866	1.45304e-19	-	-	-	-	-	-	-	-	-	-	0	0.9593	-	-	-	ssa16: 15689273-15698381;-
rna66639	XM_014148193.1	traB domain-containing protein	TRABD	2867	57.6467	7.18168	32.4142	2.98122	0.00398739	-	-	-	-	-	-	-	-	-	-	0	0.9614	-	-	-	ssa16: 15689251-15698468;-
rna61092	XM_014142949.1	oxysterol-binding protein-related protein 3-like isoform X1	OSBPL3	2867	69.6364	8.9813	39.3089	2.97353	0.00459872	-	-	-	-	-	-	-	-	-	-	0	0.9678	GO:0006869-IEA;GO:0016020-IEA;GO:0016021-IEA	lipid transport-IEA;membrane-IEA;integral component of membrane-IEA	Biological Process-IEA;Cellular Component-IEA;Cellular Component-IEA	ssa14: 80185831-80211007;+
MSTRG.21720.9	-	epiplakin	EPPK1	2867	273.488	35.0812	154.285	2.97072	0.000688927	-	-	-	-	-	-	-	-	-	-	0	0.8905	GO:0005856-IEA	cytoskeleton-IEA	Cellular Component-IEA	ssa14: 47797900-47821450;-
MSTRG.19575.4	-	cellular nucleic acid-binding protein-like	CNBP	2867	4584.57	586.226	2585.4	2.96685	0.00623958	-	-	-	-	-	-	-	-	-	-	6.8e-65	0.8966	GO:0005737-IBA;GO:0003723-IDA;GO:0003723-IEA;GO:0003727-IBA;GO:0003729-IBA;GO:0050727-IMP;GO:0050727-IEA;GO:2000767-IBA;GO:0045182-IBA;GO:0014029-IMP;GO:0014029-IEA;GO:0051216-IMP;GO:0051216-IEA;GO:0060322-IMP;GO:0060322-IEA;GO:0014036-IMP;GO:0014036-IEA;GO:0008270-IEA;GO:0048703-IMP;GO:0048703-IEA;GO:0003682-IDA;GO:0003682-IEA;GO:0003697-IDA;GO:0003697-IEA;GO:0003676-IEA;GO:0045944-IDA;GO:004594…	cytoplasm-IBA;RNA binding-IDA;RNA binding-IEA;single-stranded RNA binding-IBA;mRNA binding-IBA;regulation of inflammatory response-IMP;regulation of inflammatory response-IEA;positive regulation of cytoplasmic translation-IBA;translation regulator activity-IBA;neural crest formation-IMP;neural crest formation-IEA;cartilage development-IMP;cartilage development-IEA;head development-IMP;head develo…	Cellular Component-IBA;Molecular Function-IDA;Molecular Function-IEA;Molecular Function-IBA;Molecular Function-IBA;Biological Process-IMP;Biological Process-IEA;Biological Process-IBA;Molecular Function-IBA;Biological Process-IMP;Biological Process-IEA;Biological Process-IMP;Biological Process-IEA;Biological Process-IMP;Biological Process-IEA;Biological Process-IMP;Biological Process-IEA;Molecula…	ssa13: 19108147-19112120;-
MSTRG.2980.2	-	lamin-A-like	LMNA	2867	458.111	58.7189	258.415	2.96138	0.00284971	-	-	-	-	-	-	-	-	-	-	0	0.9261	GO:0060047-IEA;GO:0090342-IEA;GO:0005882-IEA	heart contraction-IEA;regulation of cell aging-IEA;intermediate filament-IEA	Biological Process-IEA;Biological Process-IEA;Cellular Component-IEA	ssa02: 24225498-24248880;-
rna37113	XM_014214577.1	major facilitator superfamily domain-containing protein 1 isoform X1	MFSD1	2867	61.3107	7.80437	34.5575	2.95825	0.00208909	-	-	-	-	-	-	-	-	-	-	0	0.9627	GO:0055085-IEA;GO:0016020-IEA;GO:0016021-IEA	transmembrane transport-IEA;membrane-IEA;integral component of membrane-IEA	Biological Process-IEA;Cellular Component-IEA;Cellular Component-IEA	ssa09: 108391630-108402813;+
rna7680	XM_014157137.1	IgGFc-binding protein-like	FCGBP	2867	338.015	43.6434	190.829	2.95119	0.00179631	-	-	-	-	-	-	-	-	-	-	0	0.854	-	-	-	ssa02: 14355558-14359208;-
MSTRG.16912.1	-	tubulin alpha chain, testis-specific	-	2867	7136.69	934.38	4035.54	2.93257	1.5097e-09	-	-	-	-	-	-	-	-	-	-	0	0.9756	GO:0005856-IEA;GO:0000166-IEA;GO:0005525-IBA;GO:0005525-IEA;GO:0005737-IBA;GO:0005737-IEA;GO:0003924-IEA;GO:0016020-IEA;GO:0016021-IEA;GO:0016887-IEA;GO:0042626-IEA;GO:0055085-IEA;GO:0007010-IEA;GO:0005200-IBA;GO:0005200-IEA;GO:0005874-IBA;GO:0005874-IEA;GO:0000226-IBA;GO:0007017-IBA;GO:0007017-IEA;GO:0005524-IEA;GO:0000278-IBA	cytoskeleton-IEA;nucleotide binding-IEA;GTP binding-IBA;GTP binding-IEA;cytoplasm-IBA;cytoplasm-IEA;GTPase activity-IEA;membrane-IEA;integral component of membrane-IEA;ATPase activity-IEA;ATPase-coupled transmembrane transporter activity-IEA;transmembrane transport-IEA;cytoskeleton organization-IEA;structural constituent of cytoskeleton-IBA;structural constituent of cytoskeleton-IEA;microtubule-I…	Cellular Component-IEA;Molecular Function-IEA;Molecular Function-IBA;Molecular Function-IEA;Cellular Component-IBA;Cellular Component-IEA;Molecular Function-IEA;Cellular Component-IEA;Cellular Component-IEA;Molecular Function-IEA;Molecular Function-IEA;Biological Process-IEA;Biological Process-IEA;Molecular Function-IBA;Molecular Function-IEA;Cellular Component-IBA;Cellular Component-IEA;Biologic…	ssa11: 55221722-55224955;-
rna14079	XM_014192510.1	keratin, type I cytoskeletal 13-like	KRT13	2867	2190.19	290.822	1240.51	2.91268	0.000845503	-	-	-	-	-	-	-	-	-	-	0	0.9311	GO:0005198-IEA;GO:0005882-IEA	structural molecule activity-IEA;intermediate filament-IEA	Molecular Function-IEA;Cellular Component-IEA	ssa03: 58005339-58008304;+
MSTRG.6609.1	-	ruvB-like 2	RUVBL2	2867	308.484	41.1805	174.832	2.90443	7.32437e-28	-	-	-	-	-	-	-	-	-	-	0	0.9873	GO:0007507-IMP;GO:0007507-IEA;GO:0032508-IEA;GO:0000492-IBA;GO:0070286-IMP;GO:0070286-IEA;GO:0016787-IEA;GO:0071339-ISS;GO:0016887-IDA;GO:0016887-IEA;GO:0060420-IMP;GO:0060420-IEA;GO:0031011-IBA;GO:0031011-IEA;GO:0000812-ISS;GO:0000812-IBA;GO:0006310-IEA;GO:0006338-IBA;GO:0044458-IMP;GO:0044458-IGI;GO:0044458-IEA;GO:0005524-IEA;GO:0006357-IBA;GO:0006974-IEA;GO:0097255-IBA;GO:0097255-IEA;GO:000367…	heart development-IMP;heart development-IEA;DNA duplex unwinding-IEA;box C/D snoRNP assembly-IBA;axonemal dynein complex assembly-IMP;axonemal dynein complex assembly-IEA;hydrolase activity-IEA;MLL1 complex-ISS;ATPase activity-IDA;ATPase activity-IEA;regulation of heart growth-IMP;regulation of heart growth-IEA;Ino80 complex-IBA;Ino80 complex-IEA;Swr1 complex-ISS;Swr1 complex-IBA;DNA recombinatio…	Biological Process-IMP;Biological Process-IEA;Biological Process-IEA;Biological Process-IBA;Biological Process-IMP;Biological Process-IEA;Molecular Function-IEA;Cellular Component-ISS;Molecular Function-IDA;Molecular Function-IEA;Biological Process-IMP;Biological Process-IEA;Cellular Component-IBA;Cellular Component-IEA;Cellular Component-ISS;Cellular Component-IBA;Biological Process-IEA;Biologic…	ssa04: 28486126-28502950;-
rna87811	XM_014168151.1	nuclear receptor coactivator 5 isoform X2	NCOA5	2867	122.381	16.5729	69.477	2.90111	4.59685e-10	-	-	-	-	-	-	-	-	-	-	0	0.9781	GO:0003677-IMP;GO:0003723-IEA;GO:0003676-IEA	DNA binding-IMP;RNA binding-IEA;nucleic acid binding-IEA	Molecular Function-IMP;Molecular Function-IEA;Molecular Function-IEA	ssa22: 51244583-51259942;+
rna60015	XM_014141800.1	chromodomain-helicase-DNA-binding protein 4-like isoform X1	CHD4	2867	188.997	25.6102	107.304	2.88398	1.76496e-28	-	-	-	-	-	-	-	-	-	-	0	0.9931	GO:0003677-IEA;GO:0042826-IEA;GO:0046872-IEA;GO:0016581-IEA;GO:0004386-IEA;GO:0005524-IEA;GO:0005634-IEA;GO:0001103-IEA	DNA binding-IEA;histone deacetylase binding-IEA;metal ion binding-IEA;NuRD complex-IEA;helicase activity-IEA;ATP binding-IEA;nucleus-IEA;RNA polymerase II repressing transcription factor binding-IEA	Molecular Function-IEA;Molecular Function-IEA;Molecular Function-IEA;Cellular Component-IEA;Molecular Function-IEA;Molecular Function-IEA;Cellular Component-IEA;Molecular Function-IEA	ssa14: 58275345-58300735;-
rna36085	XM_014213206.1	heat shock 70 kDa protein 4-like isoform X1	HSPA4	2867	80.2324	10.7126	45.4725	2.88363	1.93191e-08	-	-	-	-	-	-	-	-	-	-	0	0.9849	GO:0000166-IEA;GO:0005524-IEA	nucleotide binding-IEA;ATP binding-IEA	Molecular Function-IEA;Molecular Function-IEA	ssa09: 83767876-83776829;-
rna57685	XM_014139800.1	mitochondrial import inner membrane translocase subunit TIM44-like	TIMM44	2867	323.676	43.7962	183.736	2.87868	5.69572e-28	-	-	-	-	-	-	-	-	-	-	0	0.9513	GO:0005739-IEA;GO:0030150-IEA;GO:0016020-IEA;GO:0051087-IEA;GO:0015031-IEA;GO:0005743-IEA	mitochondrion-IEA;protein import into mitochondrial matrix-IEA;membrane-IEA;chaperone binding-IEA;protein transport-IEA;mitochondrial inner membrane-IEA	Cellular Component-IEA;Biological Process-IEA;Cellular Component-IEA;Molecular Function-IEA;Biological Process-IEA;Cellular Component-IEA	ssa14: 13308027-13316552;-
rna60019	XM_014141803.1	chromodomain-helicase-DNA-binding protein 4-like isoform X1	CHD4	2867	188.338	26.2829	107.31	2.8675	1.74522e-11	-	-	-	-	-	-	-	-	-	-	0	0.9927	GO:0003677-IEA;GO:0042826-IEA;GO:0046872-IEA;GO:0016581-IEA;GO:0004386-IEA;GO:0005634-IEA;GO:0005524-IEA;GO:0001103-IEA	DNA binding-IEA;histone deacetylase binding-IEA;metal ion binding-IEA;NuRD complex-IEA;helicase activity-IEA;nucleus-IEA;ATP binding-IEA;RNA polymerase II repressing transcription factor binding-IEA	Molecular Function-IEA;Molecular Function-IEA;Molecular Function-IEA;Cellular Component-IEA;Molecular Function-IEA;Cellular Component-IEA;Molecular Function-IEA;Molecular Function-IEA	ssa14: 58275345-58300735;-
MSTRG.15925.3	-	bisphosphoglycerate mutase-like isoform X1	BPGM	2867	130.081	18.4381	74.2598	2.8483	3.38681e-05	-	-	-	-	-	-	-	-	-	-	1.2e-143	0.9454	GO:0016868-IEA;GO:0004619-IEA;GO:0006096-IEA	intramolecular transferase activity, phosphotransferases-IEA;phosphoglycerate mutase activity-IEA;glycolytic process-IEA	Molecular Function-IEA;Molecular Function-IEA;Biological Process-IEA	ssa10: 107706218-107717259;-
rna86535	XM_014166884.1	serine/arginine-rich splicing factor 3 isoform X1	SRSF3	2867	660.38	93.6509	377.016	2.82359	1.12375e-06	-	-	-	-	-	-	-	-	-	-	1.9e-55	0.9779	GO:0003723-IBA;GO:0003723-IEA;GO:0016607-IBA;GO:0000381-IBA;GO:0045292-IBA;GO:0005634-IBA;GO:0003676-IEA	RNA binding-IBA;RNA binding-IEA;nuclear speck-IBA;regulation of alternative mRNA splicing, via spliceosome-IBA;mRNA cis splicing, via spliceosome-IBA;nucleus-IBA;nucleic acid binding-IEA	Molecular Function-IBA;Molecular Function-IEA;Cellular Component-IBA;Biological Process-IBA;Biological Process-IBA;Cellular Component-IBA;Molecular Function-IEA	ssa22: 27432881-27438284;-
rna60012	XM_014141806.1	chromodomain-helicase-DNA-binding protein 4-like isoform X1	CHD4	2867	159.503	22.8661	91.1848	2.81762	1.56397e-10	-	-	-	-	-	-	-	-	-	-	0	0.9905	GO:0003677-IEA;GO:0042826-IEA;GO:0046872-IEA;GO:0016581-IEA;GO:0004386-IEA;GO:0005524-IEA;GO:0005634-IEA;GO:0001103-IEA	DNA binding-IEA;histone deacetylase binding-IEA;metal ion binding-IEA;NuRD complex-IEA;helicase activity-IEA;ATP binding-IEA;nucleus-IEA;RNA polymerase II repressing transcription factor binding-IEA	Molecular Function-IEA;Molecular Function-IEA;Molecular Function-IEA;Cellular Component-IEA;Molecular Function-IEA;Molecular Function-IEA;Cellular Component-IEA;Molecular Function-IEA	ssa14: 58275345-58300735;-
rna60023	XM_014141799.1	chromodomain-helicase-DNA-binding protein 4-like isoform X1	CHD4	2867	165.017	23.8403	94.4287	2.80985	1.46028e-13	-	-	-	-	-	-	-	-	-	-	0	0.9934	GO:0003677-IEA;GO:0042826-IEA;GO:0046872-IEA;GO:0016581-IEA;GO:0004386-IEA;GO:0005524-IEA;GO:0005634-IEA;GO:0001103-IEA	DNA binding-IEA;histone deacetylase binding-IEA;metal ion binding-IEA;NuRD complex-IEA;helicase activity-IEA;ATP binding-IEA;nucleus-IEA;RNA polymerase II repressing transcription factor binding-IEA	Molecular Function-IEA;Molecular Function-IEA;Molecular Function-IEA;Cellular Component-IEA;Molecular Function-IEA;Molecular Function-IEA;Cellular Component-IEA;Molecular Function-IEA	ssa14: 58275345-58300735;-
rna9488	XM_014176625.1	transcription factor Sp6-like	SP6	2867	592.733	84.807	338.77	2.80864	2.94082e-20	-	-	-	-	-	-	-	-	-	-	4.3e-158	0.9024	GO:0003676-IEA	nucleic acid binding-IEA	Molecular Function-IEA	ssa02: 46052571-46064450;+
MSTRG.39508.1	-	monocarboxylate transporter 7-like	SLC16A6	2867	131.572	18.7488	75.1602	2.80333	8.87934e-11	-	-	-	-	-	-	-	-	-	-	3.7e-14	0.8838	GO:0055085-IEA;GO:0016020-IEA;GO:0016021-IEA	transmembrane transport-IEA;membrane-IEA;integral component of membrane-IEA	Biological Process-IEA;Cellular Component-IEA;Cellular Component-IEA	NW_012352237.1: 3588-4067;+
rna102359	XM_014181673.1	histone-lysine N-methyltransferase EZH2 isoform X1	EZH2	2867	143.161	20.5362	81.8488	2.78986	0.000136442	-	-	-	-	-	-	-	-	-	-	0	0.9542	GO:0018024-IEA;GO:0008168-IEA;GO:0016740-IEA;GO:0034968-IEA;GO:0032259-IEA	histone-lysine N-methyltransferase activity-IEA;methyltransferase activity-IEA;transferase activity-IEA;histone lysine methylation-IEA;methylation-IEA	Molecular Function-IEA;Molecular Function-IEA;Molecular Function-IEA;Biological Process-IEA;Biological Process-IEA	ssa29: 29639064-29652083;+
MSTRG.4346.1	-	mitochondrial import inner membrane translocase subunit TIM44-like	TIMM44	2867	484.742	70.3118	277.527	2.78713	6.03253e-11	-	-	-	-	-	-	-	-	-	-	0	0.9566	GO:0005739-IEA;GO:0030150-IEA;GO:0016020-IEA;GO:0051087-IEA;GO:0015031-IEA;GO:0005743-IEA	mitochondrion-IEA;protein import into mitochondrial matrix-IEA;membrane-IEA;chaperone binding-IEA;protein transport-IEA;mitochondrial inner membrane-IEA	Cellular Component-IEA;Biological Process-IEA;Cellular Component-IEA;Molecular Function-IEA;Biological Process-IEA;Cellular Component-IEA	ssa03: 13776302-13784333;-
rna85080	XM_014165555.1	L-dopachrome tautomerase-like	DCT	2867	126.075	18.4118	72.2435	2.77768	0.000261305	-	-	-	-	-	-	-	-	-	-	0	0.9402	GO:0046872-IEA;GO:0016491-IEA;GO:0016020-IEA;GO:0016021-IEA;GO:0055114-IEA	metal ion binding-IEA;oxidoreductase activity-IEA;membrane-IEA;integral component of membrane-IEA;oxidation-reduction process-IEA	Molecular Function-IEA;Molecular Function-IEA;Cellular Component-IEA;Cellular Component-IEA;Biological Process-IEA	ssa21: 48998472-49003103;-
MSTRG.38502.6	-	monocarboxylate transporter 7-like	SLC16A6	2867	96.9951	14.5613	55.7782	2.7716	3.09977e-11	-	-	-	-	-	-	-	-	-	-	3.4e-104	0.8708	GO:0055085-IEA;GO:0016020-IEA;GO:0016021-IEA	transmembrane transport-IEA;membrane-IEA;integral component of membrane-IEA	Biological Process-IEA;Cellular Component-IEA;Cellular Component-IEA	NW_012349243.1: 14683-16181;-
MSTRG.38026.2	-	tetratricopeptide repeat protein 39B-like	TTC39B	2867	159.33	23.2317	91.2809	2.76518	2.9969e-12	-	-	-	-	-	-	-	-	-	-	2.1e-61	0.9615	-	-	-	NW_012347988.1: 15192-21295;-
rna8744	NM_001123579.1	CD209 antigen-like protein E	CD209E	2867	20720.7	3065.65	11893.2	2.75675	2.74223e-06	-	-	-	-	-	-	-	-	-	-	0	0.9285	GO:0016020-IEA;GO:0016021-IEA;GO:0050829-IDA;GO:0030246-IEA	membrane-IEA;integral component of membrane-IEA;defense response to Gram-negative bacterium-IDA;carbohydrate binding-IEA	Cellular Component-IEA;Cellular Component-IEA;Biological Process-IDA;Molecular Function-IEA	ssa02: 31018132-31022105;+
rna21600	XM_014199670.1	ligand of Numb protein X 2-like	LNX2	2867	201.481	30.1272	115.804	2.7517	7.11342e-07	-	-	-	-	-	-	-	-	-	-	0	0.9075	GO:0070936-IEA;GO:0046872-IEA;GO:0016567-IEA;GO:0004842-IEA;GO:0031017-IEA	protein K48-linked ubiquitination-IEA;metal ion binding-IEA;protein ubiquitination-IEA;ubiquitin-protein transferase activity-IEA;exocrine pancreas development-IEA	Biological Process-IEA;Molecular Function-IEA;Biological Process-IEA;Molecular Function-IEA;Biological Process-IEA	ssa05: 32600631-32618590;+
rna4784	XM_014129879.1	nuclear pore complex protein Nup155 isoform X1	NUP155	2867	86.3009	12.7767	49.5388	2.7366	5.64311e-07	-	-	-	-	-	-	-	-	-	-	0	0.9631	GO:0006913-IEA;GO:0017056-IEA;GO:0005643-IEA	nucleocytoplasmic transport-IEA;structural constituent of nuclear pore-IEA;nuclear pore-IEA	Biological Process-IEA;Molecular Function-IEA;Cellular Component-IEA	ssa01: 118579313-118598919;+
MSTRG.7920.6	-	palmitoyltransferase ZDHHC5-like	ZDHHC5	2867	145.715	21.9092	83.8119	2.73657	0.00216432	-	-	-	-	-	-	-	-	-	-	0	0.9143	GO:0016746-IEA;GO:0019706-IEA;GO:0016409-IEA;GO:0016020-IEA;GO:0016021-IEA;GO:0016740-IEA	transferase activity, transferring acyl groups-IEA;protein-cysteine S-palmitoyltransferase activity-IEA;palmitoyltransferase activity-IEA;membrane-IEA;integral component of membrane-IEA;transferase activity-IEA	Molecular Function-IEA;Molecular Function-IEA;Molecular Function-IEA;Cellular Component-IEA;Cellular Component-IEA;Molecular Function-IEA	ssa05: 30250612-30268125;+
rna57211	XM_014139193.1	ATP-binding cassette sub-family F member 2-like	ABCF2	2867	5741.83	872.453	3307.14	2.71857	2.14423e-14	-	-	-	-	-	-	-	-	-	-	0	0.9867	GO:0000166-IEA;GO:0005524-IBA;GO:0005524-IEA;GO:0016887-IEA	nucleotide binding-IEA;ATP binding-IBA;ATP binding-IEA;ATPase activity-IEA	Molecular Function-IEA;Molecular Function-IBA;Molecular Function-IEA;Molecular Function-IEA	ssa14: 5284513-5297392;-
rna60016	XM_014141804.1	chromodomain-helicase-DNA-binding protein 4-like isoform X1	CHD4	2867	121.666	18.6104	70.1384	2.71039	2.29501e-09	-	-	-	-	-	-	-	-	-	-	0	0.9921	GO:0003677-IEA;GO:0042826-IEA;GO:0046872-IEA;GO:0016581-IEA;GO:0004386-IEA;GO:0005524-IEA;GO:0005634-IEA;GO:0001103-IEA	DNA binding-IEA;histone deacetylase binding-IEA;metal ion binding-IEA;NuRD complex-IEA;helicase activity-IEA;ATP binding-IEA;nucleus-IEA;RNA polymerase II repressing transcription factor binding-IEA	Molecular Function-IEA;Molecular Function-IEA;Molecular Function-IEA;Cellular Component-IEA;Molecular Function-IEA;Molecular Function-IEA;Cellular Component-IEA;Molecular Function-IEA	ssa14: 58275345-58300735;-
rna45812	NM_001173575.1	complement component C6	C6	2867	5551.65	849.649	3200.65	2.70805	1.01182e-12	-	-	-	-	-	-	-	-	-	-	0	0.8617	GO:0006955-IEA;GO:0006956-IEA;GO:0005579-IEA	immune response-IEA;complement activation-IEA;membrane attack complex-IEA	Biological Process-IEA;Biological Process-IEA;Cellular Component-IEA	ssa11: 63754857-63777173;+
MSTRG.15442.1	-	E3 ubiquitin-protein ligase ZNRF1	ZNRF1	2867	805.788	123.247	464.517	2.70576	5.03907e-22	-	-	-	-	-	-	-	-	-	-	2.5e-148	0.9704	GO:0005768-IEA;GO:0070936-ISS;GO:0043161-ISS;GO:0046872-IEA;GO:0016020-IEA;GO:0016740-IEA;GO:0005764-IEA;GO:0016874-IEA;GO:0004842-ISS;GO:0016567-IEA	endosome-IEA;protein K48-linked ubiquitination-ISS;proteasome-mediated ubiquitin-dependent protein catabolic process-ISS;metal ion binding-IEA;membrane-IEA;transferase activity-IEA;lysosome-IEA;ligase activity-IEA;ubiquitin-protein transferase activity-ISS;protein ubiquitination-IEA	Cellular Component-IEA;Biological Process-ISS;Biological Process-ISS;Molecular Function-IEA;Cellular Component-IEA;Molecular Function-IEA;Cellular Component-IEA;Molecular Function-IEA;Molecular Function-ISS;Biological Process-IEA	ssa10: 76045612-76075376;-
rna63192	XM_014144953.1	actin, alpha cardiac muscle 1	ACTA1	2867	398.389	61.1934	229.791	2.70261	0.00548145	-	-	-	-	-	-	-	-	-	-	0	0.9977	GO:0072562-N/A;GO:0006913-IEA;GO:0070062-N/A;GO:0044297-ISS;GO:0042493-IEP;GO:0042493-IEA;GO:0005925-N/A;GO:0016020-N/A;GO:0005829-TAS;GO:0043066-IMP;GO:0043066-ISO;GO:0043066-IEA;GO:0031674-IDA;GO:0031674-ISS;GO:0031674-ISO;GO:0031674-IEA;GO:0055003-IMP;GO:0055003-ISS;GO:0055003-ISO;GO:0055003-IEA;GO:0017056-IEA;GO:0015629-IBA;GO:0098978-IDA;GO:0098978-EXP;GO:0098978-ISO;GO:0098978-IEA;GO:003002…	blood microparticle-N/A;nucleocytoplasmic transport-IEA;extracellular exosome-N/A;cell body-ISS;response to drug-IEP;response to drug-IEA;focal adhesion-N/A;membrane-N/A;cytosol-TAS;negative regulation of apoptotic process-IMP;negative regulation of apoptotic process-ISO;negative regulation of apoptotic process-IEA;I band-IDA;I band-ISS;I band-ISO;I band-IEA;cardiac myofibril assembly-IMP;cardiac…	Cellular Component-N/A;Biological Process-IEA;Cellular Component-N/A;Cellular Component-ISS;Biological Process-IEP;Biological Process-IEA;Cellular Component-N/A;Cellular Component-N/A;Cellular Component-TAS;Biological Process-IMP;Biological Process-ISO;Biological Process-IEA;Cellular Component-IDA;Cellular Component-ISS;Cellular Component-ISO;Cellular Component-IEA;Biological Process-IMP;Biologic…	ssa15: 43612233-43615415;-
rna38203	-	cysteine and histidine-rich domain-containing protein 1	CHORDC1	2867	133.464	20.4182	76.9411	2.69681	1.29311e-13	-	-	-	-	-	-	-	-	-	-	0	0.8833	-	-	-	ssa09: 131026195-131031129;+
rna18770	XM_014197020.1	lysophosphatidic acid receptor 6-like	LPAR6	2867	423.765	66.1916	244.978	2.68053	1.06114e-17	-	-	-	-	-	-	-	-	-	-	0	0.9094	GO:0070915-IEA;GO:0007165-IEA;GO:0001525-IEA;GO:0007188-IEA;GO:0016020-IEA;GO:0016021-IEA;GO:0007186-IEA;GO:0004930-IEA;GO:0005887-IEA	lysophosphatidic acid receptor activity-IEA;signal transduction-IEA;angiogenesis-IEA;adenylate cyclase-modulating G protein-coupled receptor signaling pathway-IEA;membrane-IEA;integral component of membrane-IEA;G protein-coupled receptor signaling pathway-IEA;G protein-coupled receptor activity-IEA;integral component of plasma membrane-IEA	Molecular Function-IEA;Biological Process-IEA;Biological Process-IEA;Biological Process-IEA;Cellular Component-IEA;Cellular Component-IEA;Biological Process-IEA;Molecular Function-IEA;Cellular Component-IEA	ssa04: 46203128-46206709;+
rna5728	XM_014137997.1	caspase-3-like	CASP3	2867	2444.98	382.221	1413.6	2.67605	1.35893e-21	-	-	-	-	-	-	-	-	-	-	0	0.9072	GO:0006508-IEA;GO:0004197-IEA;GO:0008234-IEA	proteolysis-IEA;cysteine-type endopeptidase activity-IEA;cysteine-type peptidase activity-IEA	Biological Process-IEA;Molecular Function-IEA;Molecular Function-IEA	ssa01: 136638230-136642742;+
MSTRG.13750.1	-	egl nine homolog 2-like	EGLN2	2867	385.044	60.9849	223.015	2.65792	2.56621e-07	-	-	-	-	-	-	-	-	-	-	0	0.8761	GO:0031418-IEA;GO:0005506-IEA;GO:0016491-IEA;GO:0016705-IEA;GO:0055114-IEA	L-ascorbic acid binding-IEA;iron ion binding-IEA;oxidoreductase activity-IEA;oxidoreductase activity, acting on paired donors, with incorporation or reduction of molecular oxygen-IEA;oxidation-reduction process-IEA	Molecular Function-IEA;Molecular Function-IEA;Molecular Function-IEA;Molecular Function-IEA;Biological Process-IEA	ssa09: 94518582-94543118;+
MSTRG.13397.7	-	regulator of G-protein signalling 14 isoform X1	RGS14	2867	1057.51	168.29	612.902	2.6504	2.66542e-07	-	-	-	-	-	-	-	-	-	-	0	0.9766	GO:0005092-IEA;GO:0007051-IEA;GO:0051301-IEA;GO:0005096-IEA;GO:0007165-IEA;GO:0001965-IEA;GO:0050790-IEA;GO:0008017-IEA;GO:0030695-IEA;GO:0035556-IEA;GO:0043547-IEA	GDP-dissociation inhibitor activity-IEA;spindle organization-IEA;cell division-IEA;GTPase activator activity-IEA;signal transduction-IEA;G-protein alpha-subunit binding-IEA;regulation of catalytic activity-IEA;microtubule binding-IEA;GTPase regulator activity-IEA;intracellular signal transduction-IEA;positive regulation of GTPase activity-IEA	Molecular Function-IEA;Biological Process-IEA;Biological Process-IEA;Molecular Function-IEA;Biological Process-IEA;Molecular Function-IEA;Biological Process-IEA;Molecular Function-IEA;Molecular Function-IEA;Biological Process-IEA;Biological Process-IEA	ssa09: 68478780-68487400;+
rna20392	-	glutathione peroxidase 3	GPX3	2867	315.622	50.7938	183.208	2.63786	0.000478037	-	-	-	-	-	-	-	-	-	-	5e-150	0.8654	GO:0004602-IEA;GO:0006979-IEA;GO:0004601-IEA;GO:0016491-IEA;GO:0055114-IEA;GO:0098869-IEA	glutathione peroxidase activity-IEA;response to oxidative stress-IEA;peroxidase activity-IEA;oxidoreductase activity-IEA;oxidation-reduction process-IEA;cellular oxidant detoxification-IEA	Molecular Function-IEA;Biological Process-IEA;Molecular Function-IEA;Molecular Function-IEA;Biological Process-IEA;Biological Process-IEA	ssa05: 4083631-4095215;-
rna60541	XM_014142436.1	60S ribosomal protein L15	RPL15	2867	1199.05	192.997	696.022	2.63405	4.72214e-05	-	-	-	-	-	-	-	-	-	-	2.9e-131	0.9847	GO:0003723-IBA;GO:0003735-IBA;GO:0003735-IEA;GO:0002181-IBA;GO:0022625-IBA;GO:0005840-IEA;GO:0006412-IEA	RNA binding-IBA;structural constituent of ribosome-IBA;structural constituent of ribosome-IEA;cytoplasmic translation-IBA;cytosolic large ribosomal subunit-IBA;ribosome-IEA;translation-IEA	Molecular Function-IBA;Molecular Function-IBA;Molecular Function-IEA;Biological Process-IBA;Cellular Component-IBA;Cellular Component-IEA;Biological Process-IEA	ssa14: 68237108-68239943;+
rna84928	XM_014165271.1	60 kDa heat shock protein, mitochondrial	HSPD1	2867	6118.43	986.325	3552.38	2.63327	1.08496e-16	-	-	-	-	-	-	-	-	-	-	0	0.9831	GO:0005759-IEA;GO:0009409-ISS;GO:0045041-IBA;GO:0005829-IBA;GO:0042026-IEA;GO:0042246-IEA;GO:0031101-IEA;GO:0006458-IBA;GO:0008637-IBA;GO:0051082-IBA;GO:0005524-IEA;GO:0006457-IEA	mitochondrial matrix-IEA;response to cold-ISS;protein import into mitochondrial intermembrane space-IBA;cytosol-IBA;protein refolding-IEA;tissue regeneration-IEA;fin regeneration-IEA;'de novo' protein folding-IBA;apoptotic mitochondrial changes-IBA;unfolded protein binding-IBA;ATP binding-IEA;protein folding-IEA	Cellular Component-IEA;Biological Process-ISS;Biological Process-IBA;Cellular Component-IBA;Biological Process-IEA;Biological Process-IEA;Biological Process-IEA;Biological Process-IBA;Biological Process-IBA;Molecular Function-IBA;Molecular Function-IEA;Biological Process-IEA	ssa21: 43349918-43356751;-
MSTRG.17338.2	-	diamine acetyltransferase 1-like	SAT1	2867	7018.68	1136.32	4077.5	2.62683	4.6851e-06	-	-	-	-	-	-	-	-	-	-	5.1e-113	0.9769	GO:0004145-IEA;GO:0016740-IEA;GO:0008080-IEA	diamine N-acetyltransferase activity-IEA;transferase activity-IEA;N-acetyltransferase activity-IEA	Molecular Function-IEA;Molecular Function-IEA;Molecular Function-IEA	ssa11: 78331657-78335706;+
MSTRG.22868.1	-	NF-kappa-B inhibitor epsilon	NFKBIE	2867	343.01	55.5279	199.269	2.62183	2.88277e-05	-	-	-	-	-	-	-	-	-	-	3.3e-145	0.8884	-	-	-	ssa15: 24776568-24786914;+
rna4761	XM_014129667.1	leukemia inhibitory factor receptor-like isoform X1	LIFR	2867	306.139	49.7612	177.95	2.61599	6.71719e-27	-	-	-	-	-	-	-	-	-	-	0	0.9075	GO:0016020-IEA;GO:0019221-IEA;GO:0016021-IEA;GO:0004896-IEA	membrane-IEA;cytokine-mediated signaling pathway-IEA;integral component of membrane-IEA;cytokine receptor activity-IEA	Cellular Component-IEA;Biological Process-IEA;Cellular Component-IEA;Molecular Function-IEA	ssa01: 118407951-118416009;-
rna69445	XM_014150873.1	fibronectin-like isoform X2	FN1	2867	2325.04	380.676	1352.86	2.61087	1.77152e-07	-	-	-	-	-	-	-	-	-	-	0	0.9145	GO:0003128-IEA;GO:0003181-IEA;GO:0001756-IEA;GO:0005576-IEA	heart field specification-IEA;atrioventricular valve morphogenesis-IEA;somitogenesis-IEA;extracellular region-IEA	Biological Process-IEA;Biological Process-IEA;Biological Process-IEA;Cellular Component-IEA	ssa16: 78261135-78266082;-
rna68596	XM_014150115.1	glycogen synthase kinase-3 beta-like isoform X2	GSK3B	2867	183.577	30.3267	106.952	2.59669	0.00288653	-	-	-	-	-	-	-	-	-	-	0	0.9915	GO:0000166-IEA;GO:0016310-IEA;GO:0004672-IEA;GO:0016301-IEA;GO:0004674-IEA;GO:0005524-IEA;GO:0006468-IEA	nucleotide binding-IEA;phosphorylation-IEA;protein kinase activity-IEA;kinase activity-IEA;protein serine/threonine kinase activity-IEA;ATP binding-IEA;protein phosphorylation-IEA	Molecular Function-IEA;Biological Process-IEA;Molecular Function-IEA;Molecular Function-IEA;Molecular Function-IEA;Molecular Function-IEA;Biological Process-IEA	ssa16: 62650145-62701393;+
MSTRG.14563.1	-	growth arrest and DNA damage-inducible protein GADD45 beta-like	GADD45B	2867	495.711	82.46	289.085	2.58765	0.00696105	-	-	-	-	-	-	-	-	-	-	6e-64	0.923	GO:0051597-IEA;GO:0001756-IEA;GO:0046686-IEA;GO:0051726-IEA;GO:0005634-IEA	response to methylmercury-IEA;somitogenesis-IEA;response to cadmium ion-IEA;regulation of cell cycle-IEA;nucleus-IEA	Biological Process-IEA;Biological Process-IEA;Biological Process-IEA;Biological Process-IEA;Cellular Component-IEA	ssa10: 14060781-14062755;-
rna7322	NM_001141480.2	retinol-binding protein 1-like	RBP1	2867	2800.28	465.87	1633.07	2.587	3.77492e-36	-	-	-	-	-	-	-	-	-	-	5.1e-95	0.9304	GO:0016918-IEA;GO:0016310-IEA;GO:0008289-IEA;GO:0016301-IEA	retinal binding-IEA;phosphorylation-IEA;lipid binding-IEA;kinase activity-IEA	Molecular Function-IEA;Biological Process-IEA;Molecular Function-IEA;Molecular Function-IEA	ssa02: 10141377-10144576;+
rna84720	XM_014165192.1	zinc finger protein 148-like	ZNF148	2867	104.622	17.5868	61.1042	2.58259	0.000255747	-	-	-	-	-	-	-	-	-	-	0	0.9224	GO:0030097-IEA;GO:0003676-IEA	hemopoiesis-IEA;nucleic acid binding-IEA	Biological Process-IEA;Molecular Function-IEA	ssa21: 37478123-37482868;+
rna63080	XM_014144718.1	probable G-protein coupled receptor 132	GPR132	2867	856.954	142.784	499.869	2.58228	5.5947e-08	-	-	-	-	-	-	-	-	-	-	0	0.9125	GO:0007165-IEA;GO:0016020-IEA;GO:0016021-IEA;GO:0007186-IEA;GO:0010447-IEA;GO:0004930-IEA	signal transduction-IEA;membrane-IEA;integral component of membrane-IEA;G protein-coupled receptor signaling pathway-IEA;response to acidic pH-IEA;G protein-coupled receptor activity-IEA	Biological Process-IEA;Cellular Component-IEA;Cellular Component-IEA;Biological Process-IEA;Biological Process-IEA;Molecular Function-IEA	ssa15: 41152589-41177018;+
MSTRG.42208.1	-	piggyBac transposable element-derived protein 4-like	PGBD4	2867	325.438	54.5327	189.985	2.57195	6.67014e-06	-	-	-	-	-	-	-	-	-	-	0	0.9205	GO:0003676-IEA	nucleic acid binding-IEA	Molecular Function-IEA	NW_012371215.1: 104-4275;.
MSTRG.30037.3	-	rho-related GTP-binding protein RhoG	RHOG	2867	1826.24	307.676	1066.96	2.56971	1.25187e-07	-	-	-	-	-	-	-	-	-	-	4.2e-117	0.9703	GO:0000166-IEA;GO:0005525-IBA;GO:0005525-IEA;GO:0005737-IBA;GO:0032956-IBA;GO:0009617-IEA;GO:0003924-IBA;GO:0003924-IEA;GO:0005938-IBA;GO:0030036-IBA;GO:0019901-IBA;GO:0016601-IBA;GO:0008360-IBA;GO:0007264-IEA;GO:0008045-IBA;GO:0007163-IBA;GO:0030031-IBA;GO:0043652-IBA;GO:0007015-IBA;GO:0007266-IBA;GO:1902622-IBA;GO:0042995-IBA;GO:0005886-IBA	nucleotide binding-IEA;GTP binding-IBA;GTP binding-IEA;cytoplasm-IBA;regulation of actin cytoskeleton organization-IBA;response to bacterium-IEA;GTPase activity-IBA;GTPase activity-IEA;cell cortex-IBA;actin cytoskeleton organization-IBA;protein kinase binding-IBA;Rac protein signal transduction-IBA;regulation of cell shape-IBA;small GTPase mediated signal transduction-IEA;motor neuron axon guidan…	Molecular Function-IEA;Molecular Function-IBA;Molecular Function-IEA;Cellular Component-IBA;Biological Process-IBA;Biological Process-IEA;Molecular Function-IBA;Molecular Function-IEA;Cellular Component-IBA;Biological Process-IBA;Molecular Function-IBA;Biological Process-IBA;Biological Process-IBA;Biological Process-IEA;Biological Process-IBA;Biological Process-IBA;Biological Process-IBA;Biologic…	ssa20: 72720233-72725094;+
rna56133	XM_014138387.1	glutathione hydrolase 5 proenzyme-like isoform X1	GGT5	2867	2398.02	404.569	1401.29	2.56615	2.68986e-32	-	-	-	-	-	-	-	-	-	-	0	0.954	GO:0102953-IEA;GO:0006508-IEA;GO:0036374-IEA;GO:0016020-IEA;GO:0016021-IEA;GO:0006751-IEA;GO:0016740-IEA;GO:0103068-IEA	hypoglycin A gamma-glutamyl transpeptidase activity-IEA;proteolysis-IEA;glutathione hydrolase activity-IEA;membrane-IEA;integral component of membrane-IEA;glutathione catabolic process-IEA;transferase activity-IEA;leukotriene C4 gamma-glutamyl transferase activity-IEA	Molecular Function-IEA;Biological Process-IEA;Molecular Function-IEA;Cellular Component-IEA;Cellular Component-IEA;Biological Process-IEA;Molecular Function-IEA;Molecular Function-IEA	ssa13: 86308155-86317493;+
rna45752	XM_014128416.1	sarcoplasmic/endoplasmic reticulum calcium ATPase 2	ATP2A2	2867	4127.71	697.828	2412.77	2.56483	2.71262e-46	-	-	-	-	-	-	-	-	-	-	0	0.9853	GO:0000166-IEA;GO:0006816-IEA;GO:0016020-IEA;GO:0016021-IEA;GO:0005388-IEA;GO:0070588-IEA;GO:0005783-IEA;GO:0006811-IEA;GO:0005524-IEA	nucleotide binding-IEA;calcium ion transport-IEA;membrane-IEA;integral component of membrane-IEA;calcium transmembrane transporter activity, phosphorylative mechanism-IEA;calcium ion transmembrane transport-IEA;endoplasmic reticulum-IEA;ion transport-IEA;ATP binding-IEA	Molecular Function-IEA;Biological Process-IEA;Cellular Component-IEA;Cellular Component-IEA;Molecular Function-IEA;Biological Process-IEA;Cellular Component-IEA;Biological Process-IEA;Molecular Function-IEA	ssa11: 61737935-61782977;-
rna86567	NM_001140462.1	methylosome protein 50-like	WDR77	2867	3264.52	553.062	1908.79	2.56119	6.59191e-103	-	-	-	-	-	-	-	-	-	-	0	0.9273	-	-	-	ssa22: 27818477-27827725;-
rna79815	XM_014160053.1	ras-related protein Rab-27B-like	RAB27B	2867	113.213	19.1664	66.1898	2.56058	0.000385049	-	-	-	-	-	-	-	-	-	-	1.8e-157	0.9292	GO:0005525-IEA;GO:0003924-IEA	GTP binding-IEA;GTPase activity-IEA	Molecular Function-IEA;Molecular Function-IEA	ssa20: 16442258-16446091;+
rna50534	XM_014132998.1	cyclin-dependent kinase inhibitor 1-like isoform X2	CDKN1A	2867	456.927	77.9999	267.463	2.55213	0.00268872	-	-	-	-	-	-	-	-	-	-	2.8e-114	0.8901	GO:0072331-IEA;GO:0007050-IEA;GO:0007346-IEA;GO:0016310-IEA;GO:0045736-IEA;GO:0016301-IEA;GO:0004861-IEA;GO:0005634-IEA	signal transduction by p53 class mediator-IEA;cell cycle arrest-IEA;regulation of mitotic cell cycle-IEA;phosphorylation-IEA;negative regulation of cyclin-dependent protein serine/threonine kinase activity-IEA;kinase activity-IEA;cyclin-dependent protein serine/threonine kinase inhibitor activity-IEA;nucleus-IEA	Biological Process-IEA;Biological Process-IEA;Biological Process-IEA;Biological Process-IEA;Biological Process-IEA;Molecular Function-IEA;Molecular Function-IEA;Cellular Component-IEA	ssa12: 59736046-59739141;+
rna51918	XM_014134132.1	dual specificity protein phosphatase 7-like	DUSP7	2867	235.532	40.9068	138.219	2.5269	4.22355e-16	-	-	-	-	-	-	-	-	-	-	0	0.9527	GO:0000188-IEA;GO:0004725-IEA;GO:0006470-IEA;GO:0016791-IEA;GO:0008138-IEA;GO:0016311-IEA;GO:0035335-IEA;GO:0017017-IEA;GO:0016787-IEA;GO:0004721-IEA	inactivation of MAPK activity-IEA;protein tyrosine phosphatase activity-IEA;protein dephosphorylation-IEA;phosphatase activity-IEA;protein tyrosine/serine/threonine phosphatase activity-IEA;dephosphorylation-IEA;peptidyl-tyrosine dephosphorylation-IEA;MAP kinase tyrosine/serine/threonine phosphatase activity-IEA;hydrolase activity-IEA;phosphoprotein phosphatase activity-IEA	Biological Process-IEA;Molecular Function-IEA;Biological Process-IEA;Molecular Function-IEA;Molecular Function-IEA;Biological Process-IEA;Biological Process-IEA;Molecular Function-IEA;Molecular Function-IEA;Molecular Function-IEA	ssa12: 89797202-89817018;-
MSTRG.20286.1	-	E3 ubiquitin-protein ligase CBL-like	CBL	2867	296.244	51.7573	174.001	2.52203	0.00576263	-	-	-	-	-	-	-	-	-	-	5.8e-71	0.82	GO:0023051-IEA;GO:0007166-IEA;GO:0005509-IEA;GO:0004842-IEA;GO:0016567-IEA;GO:0001784-IEA	regulation of signaling-IEA;cell surface receptor signaling pathway-IEA;calcium ion binding-IEA;ubiquitin-protein transferase activity-IEA;protein ubiquitination-IEA;phosphotyrosine residue binding-IEA	Biological Process-IEA;Biological Process-IEA;Molecular Function-IEA;Molecular Function-IEA;Biological Process-IEA;Molecular Function-IEA	ssa13: 69305989-69309282;-
rna45954	NM_001141642.1	endoplasmic reticulum chaperone BiP	HSPA5	2867	25397.6	4433.67	14915.6	2.51812	6.22427e-20	-	-	-	-	-	-	-	-	-	-	0	0.9856	GO:0000166-IEA;GO:0001666-IEA;GO:0070062-IDA;GO:0001878-IEA;GO:0071346-IMP;GO:0005576-IEA;GO:0005524-IEA	nucleotide binding-IEA;response to hypoxia-IEA;extracellular exosome-IDA;response to yeast-IEA;cellular response to interferon-gamma-IMP;extracellular region-IEA;ATP binding-IEA	Molecular Function-IEA;Biological Process-IEA;Cellular Component-IDA;Biological Process-IEA;Biological Process-IMP;Cellular Component-IEA;Molecular Function-IEA	ssa11: 65730049-65734089;+
rna64495	XM_014145628.1	Exosome component 10	EXOSC10	2867	367.792	64.2258	216.009	2.51668	6.45904e-06	-	-	-	-	-	-	-	-	-	-	0	0.9078	GO:0090305-IEA;GO:0000166-IEA;GO:0000176-IEA;GO:0008408-IEA;GO:0003824-IEA;GO:0006396-IEA;GO:0044237-IEA;GO:0006139-IEA;GO:0003676-IEA	nucleic acid phosphodiester bond hydrolysis-IEA;nucleotide binding-IEA;nuclear exosome (RNase complex)-IEA;3'-5' exonuclease activity-IEA;catalytic activity-IEA;RNA processing-IEA;cellular metabolic process-IEA;nucleobase-containing compound metabolic process-IEA;nucleic acid binding-IEA	Biological Process-IEA;Molecular Function-IEA;Cellular Component-IEA;Molecular Function-IEA;Molecular Function-IEA;Biological Process-IEA;Biological Process-IEA;Biological Process-IEA;Molecular Function-IEA	ssa15: 74057961-74070105;+
rna57880	XM_014139632.1	chromodomain-helicase-DNA-binding protein 7 isoform X1	CHD7	2867	177.024	31.1748	104.099	2.51665	0.000947157	-	-	-	-	-	-	-	-	-	-	0	0.9394	GO:0007507-IMP;GO:0048798-IMP;GO:0042472-IMP;GO:0001947-IMP;GO:0120054-IMP;GO:0060041-IMP;GO:0030282-IMP;GO:0048538-IMP;GO:0007368-IMP;GO:0009303-IGI;GO:0048812-IMP;GO:1904888-IMP;GO:1904888-IGI;GO:0005524-IEA;GO:0043009-IMP;GO:0048935-IMP;GO:0003677-IEA;GO:0030217-IMP;GO:0022011-IMP;GO:0022011-IGI;GO:0001755-IMP;GO:0001756-IMP;GO:0048840-IMP;GO:0043473-IMP;GO:0014029-IMP;GO:0051216-IMP;GO:001681…	heart development-IMP;swim bladder inflation-IMP;inner ear morphogenesis-IMP;heart looping-IMP;intestinal motility-IMP;retina development in camera-type eye-IMP;bone mineralization-IMP;thymus development-IMP;determination of left/right symmetry-IMP;rRNA transcription-IGI;neuron projection morphogenesis-IMP;cranial skeletal system development-IMP;cranial skeletal system development-IGI;ATP binding…	Biological Process-IMP;Biological Process-IMP;Biological Process-IMP;Biological Process-IMP;Biological Process-IMP;Biological Process-IMP;Biological Process-IMP;Biological Process-IMP;Biological Process-IMP;Biological Process-IGI;Biological Process-IMP;Biological Process-IMP;Biological Process-IGI;Molecular Function-IEA;Biological Process-IMP;Biological Process-IMP;Molecular Function-IEA;Biologic…	ssa14: 16177280-16257718;-
MSTRG.4942.1	-	fructose-bisphosphate aldolase A-like	ALDOA	2867	1002.69	175.54	589.113	2.51659	4.51069e-50	-	-	-	-	-	-	-	-	-	-	0	0.9683	GO:0003824-IEA;GO:0032496-IDA;GO:0006096-IEA;GO:0016829-IEA;GO:0004332-IEA	catalytic activity-IEA;response to lipopolysaccharide-IDA;glycolytic process-IEA;lyase activity-IEA;fructose-bisphosphate aldolase activity-IEA	Molecular Function-IEA;Biological Process-IDA;Biological Process-IEA;Molecular Function-IEA;Molecular Function-IEA	ssa03: 51089033-51105749;-
rna4094	XM_014216895.1	Hematopoietically-expressed homeobox protein hhex	HHEX	2867	280.893	48.9988	164.946	2.51298	4.55628e-22	-	-	-	-	-	-	-	-	-	-	0	0.8352	GO:0003677-IEA;GO:0007507-IMP;GO:0007507-ISS;GO:0000122-ISS;GO:0000122-IBA;GO:0001889-IEP;GO:0001889-ISS;GO:0045892-ISS;GO:0016055-IEA;GO:0030177-IMP;GO:0030177-ISS;GO:0030154-IBA;GO:0007275-IEA;GO:0035162-ISS;GO:0006355-IEA;GO:0000977-IBA;GO:0009952-IMP;GO:0009952-IEP;GO:0009952-ISS;GO:0001570-IMP;GO:0001570-ISS;GO:0043565-ISS;GO:0043565-IEA;GO:0001227-IBA;GO:0005634-ISS;GO:0005634-IBA;GO:000563…	DNA binding-IEA;heart development-IMP;heart development-ISS;negative regulation of transcription by RNA polymerase II-ISS;negative regulation of transcription by RNA polymerase II-IBA;liver development-IEP;liver development-ISS;negative regulation of transcription, DNA-templated-ISS;Wnt signaling pathway-IEA;positive regulation of Wnt signaling pathway-IMP;positive regulation of Wnt signaling pat…	Molecular Function-IEA;Biological Process-IMP;Biological Process-ISS;Biological Process-ISS;Biological Process-IBA;Biological Process-IEP;Biological Process-ISS;Biological Process-ISS;Biological Process-IEA;Biological Process-IMP;Biological Process-ISS;Biological Process-IBA;Biological Process-IEA;Biological Process-ISS;Biological Process-IEA;Molecular Function-IBA;Biological Process-IMP;Biologic…	ssa01: 102810322-102813767;+
rna44478	XM_014127236.1	HEAT repeat-containing protein 3-like	HEATR3	2867	176.689	31.0031	103.846	2.5033	0.000270449	-	-	-	-	-	-	-	-	-	-	0	0.9395	-	-	-	ssa11: 27047107-27053959;+
MSTRG.7613.5	-	heat shock 70 kDa protein 4-like isoform X2	HSPA4	2867	606.756	107.821	357.289	2.49369	4.05355e-10	-	-	-	-	-	-	-	-	-	-	0	0.9645	GO:0000166-IEA;GO:0005524-IEA	nucleotide binding-IEA;ATP binding-IEA	Molecular Function-IEA;Molecular Function-IEA	ssa05: 8348978-8359809;+
rna37320	XM_014214406.1	clustered mitochondria protein homolog isoform X1	CLUH	2867	202.807	36.4319	119.619	2.49049	0.00176465	-	-	-	-	-	-	-	-	-	-	0	0.9814	GO:0003723-IEA;GO:0005737-IEA;GO:0048312-IEA;GO:0007005-IEA	RNA binding-IEA;cytoplasm-IEA;intracellular distribution of mitochondria-IEA;mitochondrion organization-IEA	Molecular Function-IEA;Cellular Component-IEA;Biological Process-IEA;Biological Process-IEA	ssa09: 112142255-112166970;+
rna4575	XM_014127385.1	protein strawberry notch homolog 1-like isoform X1	SBNO1	2867	101.924	18.1018	60.0128	2.48569	2.05175e-06	-	-	-	-	-	-	-	-	-	-	0	0.9792	GO:0006355-IEA	regulation of transcription, DNA-templated-IEA	Biological Process-IEA	ssa01: 114850208-114879427;-
MSTRG.9054.1	-	monocarboxylate transporter 7-like	SLC16A6	2867	151.711	27.3058	89.5083	2.48148	1.05574e-07	-	-	-	-	-	-	-	-	-	-	6e-146	0.8922	GO:0055085-IEA;GO:0016020-IEA;GO:0016021-IEA	transmembrane transport-IEA;membrane-IEA;integral component of membrane-IEA	Biological Process-IEA;Cellular Component-IEA;Cellular Component-IEA	ssa06: 378885-380393;-
rna37757	XM_014214744.1	C5a anaphylatoxin chemotactic receptor 1-like	C5AR1	2867	453.236	81.3754	267.306	2.47863	2.10319e-17	-	-	-	-	-	-	-	-	-	-	0	0.8683	GO:0006935-IEA;GO:0004878-ISS;GO:0004878-IEA;GO:0001856-IPI;GO:0070374-ISS;GO:0016020-IEA;GO:0016021-IEA;GO:0045177-ISS;GO:0071624-IDA;GO:0016323-ISS;GO:0050679-ISS;GO:0007165-IEA;GO:0007186-IEA;GO:0038178-IEA;GO:0002690-IMP;GO:0002430-IEA;GO:0004930-IEA;GO:0004875-IEA;GO:0005886-IEA;GO:0042789-ISS	chemotaxis-IEA;complement component C5a receptor activity-ISS;complement component C5a receptor activity-IEA;complement component C5a binding-IPI;positive regulation of ERK1 and ERK2 cascade-ISS;membrane-IEA;integral component of membrane-IEA;apical part of cell-ISS;positive regulation of granulocyte chemotaxis-IDA;basolateral plasma membrane-ISS;positive regulation of epithelial cell proliferati…	Biological Process-IEA;Molecular Function-ISS;Molecular Function-IEA;Molecular Function-IPI;Biological Process-ISS;Cellular Component-IEA;Cellular Component-IEA;Cellular Component-ISS;Biological Process-IDA;Cellular Component-ISS;Biological Process-ISS;Biological Process-IEA;Biological Process-IEA;Biological Process-IEA;Biological Process-IMP;Biological Process-IEA;Molecular Function-IEA;Molecula…	ssa09: 117453246-117458492;+
MSTRG.35946.1	-	glycerol-3-phosphate phosphatase	PGP	2867	1872.92	336.121	1104.52	2.47774	1.67234e-18	-	-	-	-	-	-	-	-	-	-	0	0.9353	GO:0016791-IEA;GO:0016311-IEA;GO:0016787-IEA	phosphatase activity-IEA;dephosphorylation-IEA;hydrolase activity-IEA	Molecular Function-IEA;Biological Process-IEA;Molecular Function-IEA	ssa28: 15006945-15009701;+
rna8598	XM_014166472.1	protein FAM110C-like	FAM110C	2867	253.959	45.8475	149.903	2.47087	3.33927e-09	-	-	-	-	-	-	-	-	-	-	0	0.8846	-	-	-	ssa02: 27844698-27862639;-
rna17327	NM_001146392.1	CD166 antigen homolog isoform X2	ALCAM	2867	123.814	22.3636	73.0886	2.4672	1.34618e-10	-	-	-	-	-	-	-	-	-	-	0	0.8522	GO:0016020-IEA;GO:0016021-IEA	membrane-IEA;integral component of membrane-IEA	Cellular Component-IEA;Cellular Component-IEA	ssa04: 25664923-25734833;+
MSTRG.12232.1	-	SWI/SNF-related matrix-associated actin-dependent regulator of chromatin subfamily A member 5	SMARCA5	2867	986.332	178.935	582.633	2.46111	0.00106846	-	-	-	-	-	-	-	-	-	-	0	0.9885	GO:0003677-IEA;GO:0031491-IEA;GO:0060041-IEA;GO:0043044-IEA;GO:0016818-IEA;GO:0003231-IEA;GO:0006338-IEA;GO:0016589-IEA;GO:0005524-IEA;GO:0005634-IEA;GO:0016887-IEA;GO:0003676-IEA	DNA binding-IEA;nucleosome binding-IEA;retina development in camera-type eye-IEA;ATP-dependent chromatin remodeling-IEA;hydrolase activity, acting on acid anhydrides, in phosphorus-containing anhydrides-IEA;cardiac ventricle development-IEA;chromatin remodeling-IEA;NURF complex-IEA;ATP binding-IEA;nucleus-IEA;ATPase activity-IEA;nucleic acid binding-IEA	Molecular Function-IEA;Molecular Function-IEA;Biological Process-IEA;Biological Process-IEA;Molecular Function-IEA;Biological Process-IEA;Biological Process-IEA;Cellular Component-IEA;Molecular Function-IEA;Cellular Component-IEA;Molecular Function-IEA;Molecular Function-IEA	ssa08: 14162726-14169966;-
rna14292	XM_014192913.1	DELTA-stichotoxin-Hcr4a-like	-	2867	13056.1	2371.09	7713.61	2.46093	1.29953e-07	-	-	-	-	-	-	-	-	-	-	2.5e-131	0.9432	GO:0055085-IEA;GO:0006812-IEA;GO:0015267-IEA;GO:0052331-IEA;GO:0046931-IEA;GO:0046930-IEA;GO:0019898-IEA	transmembrane transport-IEA;cation transport-IEA;channel activity-IEA;hemolysis in other organism involved in symbiotic interaction-IEA;pore complex assembly-IEA;pore complex-IEA;extrinsic component of membrane-IEA	Biological Process-IEA;Biological Process-IEA;Molecular Function-IEA;Biological Process-IEA;Biological Process-IEA;Cellular Component-IEA;Cellular Component-IEA	ssa03: 61010470-61012901;+
rna28478	XM_014206157.1	proto-oncogene c-Fos-like	FOS	2867	573.546	104.366	338.956	2.45887	5.81359e-05	-	-	-	-	-	-	-	-	-	-	0	0.876	GO:0003677-IEA;GO:0003700-IEA;GO:0003690-IEA;GO:0006355-IEA;GO:0033555-IEA;GO:0005667-IEA;GO:0006357-IEA	DNA binding-IEA;DNA-binding transcription factor activity-IEA;double-stranded DNA binding-IEA;regulation of transcription, DNA-templated-IEA;multicellular organismal response to stress-IEA;transcription factor complex-IEA;regulation of transcription by RNA polymerase II-IEA	Molecular Function-IEA;Molecular Function-IEA;Molecular Function-IEA;Biological Process-IEA;Biological Process-IEA;Cellular Component-IEA;Biological Process-IEA	ssa06: 83156215-83158302;+
rna80085	XM_014160366.1	cytochrome c oxidase subunit 6A, mitochondrial-like	COX6A2	2867	9536.64	1737.25	5636.94	2.45644	0.00265209	-	-	-	-	-	-	-	-	-	-	7.9e-78	0.9163	GO:0004129-IEA;GO:0005739-IEA;GO:0016020-IEA;GO:0016021-IEA;GO:0022900-IEA;GO:0005751-IEA;GO:1902600-IEA;GO:0005743-IEA	cytochrome-c oxidase activity-IEA;mitochondrion-IEA;membrane-IEA;integral component of membrane-IEA;electron transport chain-IEA;mitochondrial respiratory chain complex IV-IEA;proton transmembrane transport-IEA;mitochondrial inner membrane-IEA	Molecular Function-IEA;Cellular Component-IEA;Cellular Component-IEA;Cellular Component-IEA;Biological Process-IEA;Cellular Component-IEA;Biological Process-IEA;Cellular Component-IEA	ssa20: 19447261-19453947;-
rna23266	XM_014201250.1	nucleotide-binding oligomerization domain-containing protein 1-like	NOD1	2867	984.201	180.833	582.517	2.44314	1.97654e-25	-	-	-	-	-	-	-	-	-	-	0	0.9668	GO:0000166-IEA;GO:0010628-IMP;GO:0035187-IEA;GO:0042981-IEA;GO:0042742-IEA;GO:0005524-IEA	nucleotide binding-IEA;positive regulation of gene expression-IMP;hatching behavior-IEA;regulation of apoptotic process-IEA;defense response to bacterium-IEA;ATP binding-IEA	Molecular Function-IEA;Biological Process-IMP;Biological Process-IEA;Biological Process-IEA;Biological Process-IEA;Molecular Function-IEA	ssa05: 63434481-63443311;-
rna14012	XM_014192552.1	coatomer subunit zeta-1-like isoform X1	COPZ1	2867	82.5164	15.0073	48.7618	2.44262	0.00895446	-	-	-	-	-	-	-	-	-	-	2.1e-144	0.9724	GO:0006890-IEA;GO:0016020-IEA;GO:0000139-IEA;GO:0030126-IEA	retrograde vesicle-mediated transport, Golgi to endoplasmic reticulum-IEA;membrane-IEA;Golgi membrane-IEA;COPI vesicle coat-IEA	Biological Process-IEA;Cellular Component-IEA;Cellular Component-IEA;Cellular Component-IEA	ssa03: 57074396-57084199;-
rna47972	NM_001140121.1	Immediate early response gene 2 protein	IER2	2867	3441.36	634.393	2037.88	2.4395	1.49458e-08	-	-	-	-	-	-	-	-	-	-	2.1e-123	0.7568	-	-	-	ssa12: 9973451-9975096;-
MSTRG.39621.2	-	protein BUD31 homolog	BUD31	2867	223.643	41.3652	132.504	2.43872	0.00830701	-	-	-	-	-	-	-	-	-	-	1.6e-34	0.9081	GO:0000398-IBA;GO:0005681-IBA;GO:0005634-IEA	mRNA splicing, via spliceosome-IBA;spliceosomal complex-IBA;nucleus-IEA	Biological Process-IBA;Cellular Component-IBA;Cellular Component-IEA	NW_012352494.1: 71-3180;+
MSTRG.29396.2	-	dynein light chain 1, cytoplasmic-like	DYNLL1	2867	403.233	74.7459	238.989	2.43278	0.000492448	-	-	-	-	-	-	-	-	-	-	4.7e-77	0.965	GO:0005856-IEA;GO:0005737-IEA;GO:2000582-IBA;GO:0008574-IBA;GO:0051959-IBA;GO:0030286-IBA;GO:0030286-IEA;GO:0005874-IEA;GO:0045505-IBA;GO:0007017-IEA;GO:0003774-IEA;GO:0005875-IEA	cytoskeleton-IEA;cytoplasm-IEA;positive regulation of ATP-dependent microtubule motor activity, plus-end-directed-IBA;ATP-dependent microtubule motor activity, plus-end-directed-IBA;dynein light intermediate chain binding-IBA;dynein complex-IBA;dynein complex-IEA;microtubule-IEA;dynein intermediate chain binding-IBA;microtubule-based process-IEA;motor activity-IEA;microtubule associated complex-I…	Cellular Component-IEA;Cellular Component-IEA;Biological Process-IBA;Molecular Function-IBA;Molecular Function-IBA;Cellular Component-IBA;Cellular Component-IEA;Cellular Component-IEA;Molecular Function-IBA;Biological Process-IEA;Molecular Function-IEA;Cellular Component-IEA	ssa20: 30092745-30095417;+
rna69166	XM_014150591.1	cytochrome b-245 heavy chain-like	CYBB	2867	1526.37	283.231	904.802	2.42853	3.89637e-12	-	-	-	-	-	-	-	-	-	-	9.7e-161	0.9433	GO:0008150-ND;GO:0070062-IDA;GO:0016491-IEA;GO:0016020-IEA;GO:0016175-IMP;GO:0016175-ISS;GO:0016021-IEA;GO:0055114-IEA	biological_process-ND;extracellular exosome-IDA;oxidoreductase activity-IEA;membrane-IEA;superoxide-generating NADPH oxidase activity-IMP;superoxide-generating NADPH oxidase activity-ISS;integral component of membrane-IEA;oxidation-reduction process-IEA	Biological Process-ND;Cellular Component-IDA;Molecular Function-IEA;Cellular Component-IEA;Molecular Function-IMP;Molecular Function-ISS;Cellular Component-IEA;Biological Process-IEA	ssa16: 73444457-73445715;-
rna14274	XM_014192895.1	coenzyme Q-binding protein COQ10 homolog, mitochondrial-like	Q10A	2867	933.532	174.49	554.011	2.42063	2.79669e-17	-	-	-	-	-	-	-	-	-	-	7.1e-179	0.9292	-	-	-	ssa03: 60748764-60753165;+
rna37609	XM_014214840.1	heat shock cognate 70 kDa protein-like	HSC71	2867	1297.83	242.476	770.151	2.41947	0.00165757	-	-	-	-	-	-	-	-	-	-	0	0.9939	GO:0000166-IEA;GO:0016020-IEA;GO:0016021-IEA;GO:0005524-IEA	nucleotide binding-IEA;membrane-IEA;integral component of membrane-IEA;ATP binding-IEA	Molecular Function-IEA;Cellular Component-IEA;Cellular Component-IEA;Molecular Function-IEA	ssa09: 116177316-116193396;-
rna69	XM_014148405.1	vam6/Vps39-like protein isoform X1	VPS39	2867	56.74	10.5388	33.6394	2.41533	0.00308075	-	-	-	-	-	-	-	-	-	-	1.5e-122	0.9831	GO:0016192-IEA;GO:0006886-IEA	vesicle-mediated transport-IEA;intracellular protein transport-IEA	Biological Process-IEA;Biological Process-IEA	ssa01: 2032674-2038037;-
rna85741	XM_014166167.1	ephrin type-A receptor 2-like isoform X1	EPHA2	2867	528.298	98.6764	313.487	2.41531	6.93933e-09	-	-	-	-	-	-	-	-	-	-	0	0.9754	GO:0048013-IEA;GO:0000166-IEA;GO:0004714-IEA;GO:0004713-IEA;GO:0016020-IEA;GO:0016021-IEA;GO:0016310-IEA;GO:0016740-IEA;GO:0016301-IEA;GO:0018108-IEA;GO:0007169-IEA;GO:0005003-IEA;GO:0004672-IEA;GO:0005887-IEA;GO:0005524-IEA;GO:0006468-IEA	ephrin receptor signaling pathway-IEA;nucleotide binding-IEA;transmembrane receptor protein tyrosine kinase activity-IEA;protein tyrosine kinase activity-IEA;membrane-IEA;integral component of membrane-IEA;phosphorylation-IEA;transferase activity-IEA;kinase activity-IEA;peptidyl-tyrosine phosphorylation-IEA;transmembrane receptor protein tyrosine kinase signaling pathway-IEA;ephrin receptor activ…	Biological Process-IEA;Molecular Function-IEA;Molecular Function-IEA;Molecular Function-IEA;Cellular Component-IEA;Cellular Component-IEA;Biological Process-IEA;Molecular Function-IEA;Molecular Function-IEA;Biological Process-IEA;Biological Process-IEA;Molecular Function-IEA;Molecular Function-IEA;Cellular Component-IEA;Molecular Function-IEA;Biological Process-IEA	ssa22: 11046809-11061302;-
rna63862	XM_014145545.1	glucose-6-phosphate 1-dehydrogenase isoform X3	G6PD	2867	1154.59	216.732	685.662	2.41173	8.44278e-07	-	-	-	-	-	-	-	-	-	-	0	0.9978	GO:0016614-IEA;GO:0006098-IEA;GO:0016491-IEA;GO:0050661-IEA;GO:0055114-IEA;GO:0004345-IDA;GO:0004345-IEA;GO:0005975-IEA;GO:0006006-IEA	oxidoreductase activity, acting on CH-OH group of donors-IEA;pentose-phosphate shunt-IEA;oxidoreductase activity-IEA;NADP binding-IEA;oxidation-reduction process-IEA;glucose-6-phosphate dehydrogenase activity-IDA;glucose-6-phosphate dehydrogenase activity-IEA;carbohydrate metabolic process-IEA;glucose metabolic process-IEA	Molecular Function-IEA;Biological Process-IEA;Molecular Function-IEA;Molecular Function-IEA;Biological Process-IEA;Molecular Function-IDA;Molecular Function-IEA;Biological Process-IEA;Biological Process-IEA	ssa15: 62029214-62041545;+
MSTRG.10099.1	-	heat shock 70 kDa protein	HSP70	2867	276.91	52.2487	164.58	2.40726	0.00962212	-	-	-	-	-	-	-	-	-	-	0	0.9852	GO:0000166-IEA;GO:0005737-IDA;GO:0005737-ISS;GO:0016020-IDA;GO:0034605-IDA;GO:0005634-IDA;GO:0005634-ISS;GO:0005524-IEA	nucleotide binding-IEA;cytoplasm-IDA;cytoplasm-ISS;membrane-IDA;cellular response to heat-IDA;nucleus-IDA;nucleus-ISS;ATP binding-IEA	Molecular Function-IEA;Cellular Component-IDA;Cellular Component-ISS;Cellular Component-IDA;Biological Process-IDA;Cellular Component-IDA;Cellular Component-ISS;Molecular Function-IEA	ssa06: 38084353-38104872;+
rna108281	-	glycoprotein-N-acetylgalactosamine 3-beta-galactosyltransferase 1-like	C1GALT1	2867	597.828	112.722	355.275	2.40696	1.5904e-14	-	-	-	-	-	-	-	-	-	-	2.3e-50	0.9163	GO:0016757-IEA;GO:0016020-IEA;GO:0016263-IEA;GO:0016021-IEA;GO:0016266-IEA;GO:0016740-IEA	transferase activity, transferring glycosyl groups-IEA;membrane-IEA;glycoprotein-N-acetylgalactosamine 3-beta-galactosyltransferase activity-IEA;integral component of membrane-IEA;O-glycan processing-IEA;transferase activity-IEA	Molecular Function-IEA;Cellular Component-IEA;Molecular Function-IEA;Cellular Component-IEA;Biological Process-IEA;Molecular Function-IEA	NW_012356616.1: 3851-8234;-
rna22450	XM_014200488.1	rhomboid-related protein 2-like	RHBDL2	2867	265.145	50.0275	157.586	2.4068	0.00101237	-	-	-	-	-	-	-	-	-	-	0	0.9366	GO:0016020-IEA;GO:0006508-IEA;GO:0016021-IEA;GO:0004252-IEA	membrane-IEA;proteolysis-IEA;integral component of membrane-IEA;serine-type endopeptidase activity-IEA	Cellular Component-IEA;Biological Process-IEA;Cellular Component-IEA;Molecular Function-IEA	ssa05: 52261744-52270117;-
rna37043	XM_014213791.1	L-amino-acid oxidase-like isoform X1	-	2867	1510.04	284.782	897.412	2.40676	0.00314294	-	-	-	-	-	-	-	-	-	-	0	0.9795	GO:0016491-IEA;GO:0016020-IEA;GO:0016021-IEA;GO:0055114-IEA	oxidoreductase activity-IEA;membrane-IEA;integral component of membrane-IEA;oxidation-reduction process-IEA	Molecular Function-IEA;Cellular Component-IEA;Cellular Component-IEA;Biological Process-IEA	ssa09: 107783093-107787896;-
MSTRG.5644.1	-	B-cell receptor CD22-like isoform X1	CD22	2867	93.1383	17.7031	55.4207	2.40011	0.00310599	-	-	-	-	-	-	-	-	-	-	1.4e-11	0.8915	GO:0016020-IEA;GO:0016021-IEA	membrane-IEA;integral component of membrane-IEA	Cellular Component-IEA;Cellular Component-IEA	ssa03: 76584898-76592884;-
rna85746	XM_014166172.1	GDH/6PGL endoplasmic bifunctional protein-like	H6PD	2867	186.645	35.2999	110.973	2.39899	0.00949264	-	-	-	-	-	-	-	-	-	-	0	0.9217	GO:0016614-IEA;GO:0006098-IEA;GO:0050661-IEA;GO:0017057-IEA;GO:0055114-IEA;GO:0004345-IEA;GO:0005975-IEA;GO:0006006-IEA	oxidoreductase activity, acting on CH-OH group of donors-IEA;pentose-phosphate shunt-IEA;NADP binding-IEA;6-phosphogluconolactonase activity-IEA;oxidation-reduction process-IEA;glucose-6-phosphate dehydrogenase activity-IEA;carbohydrate metabolic process-IEA;glucose metabolic process-IEA	Molecular Function-IEA;Biological Process-IEA;Molecular Function-IEA;Molecular Function-IEA;Biological Process-IEA;Molecular Function-IEA;Biological Process-IEA;Biological Process-IEA	ssa22: 11090766-11099168;+
rna63236	XM_014144919.1	kelch repeat and BTB domain-containing protein 11-like	KBTBD11	2867	577.195	109.714	343.455	2.39651	3.79483e-06	-	-	-	-	-	-	-	-	-	-	0	0.839	-	-	-	ssa15: 44855299-44859175;+
rna110303	XM_014185624.1	monocarboxylate transporter 7-like	SLC16A6	2867	94.578	17.8743	56.2262	2.3902	1.36086e-09	-	-	-	-	-	-	-	-	-	-	8.5e-49	0.8802	GO:0030833-IEA;GO:0055085-IEA;GO:0016020-IEA;GO:0016021-IEA;GO:0034314-IEA;GO:0015629-IEA;GO:0005885-IEA	regulation of actin filament polymerization-IEA;transmembrane transport-IEA;membrane-IEA;integral component of membrane-IEA;Arp2/3 complex-mediated actin nucleation-IEA;actin cytoskeleton-IEA;Arp2/3 protein complex-IEA	Biological Process-IEA;Biological Process-IEA;Cellular Component-IEA;Cellular Component-IEA;Biological Process-IEA;Cellular Component-IEA;Cellular Component-IEA	NW_012352237.1: 1148-1907;+
MSTRG.25695.3	-	mitogen-activated protein kinase kinase kinase kinase 4-like isoform X2	MAP4K4	2867	238.736	45.3047	142.02	2.38766	1.28915e-05	-	-	-	-	-	-	-	-	-	-	0	0.9689	GO:0016310-IEA;GO:0004672-IEA;GO:0016301-IEA;GO:0005524-IEA;GO:0006468-IEA	phosphorylation-IEA;protein kinase activity-IEA;kinase activity-IEA;ATP binding-IEA;protein phosphorylation-IEA	Biological Process-IEA;Molecular Function-IEA;Molecular Function-IEA;Molecular Function-IEA;Biological Process-IEA	ssa17: 13111642-13163327;-
rna48831	XM_014131339.1	protein FAM161A-like	FAM161A	2867	73.259	13.8513	43.5552	2.3835	2.03161e-05	-	-	-	-	-	-	-	-	-	-	0	0.8635	GO:0051168-IEA;GO:0005049-IEA;GO:0005634-IEA	nuclear export-IEA;nuclear export signal receptor activity-IEA;nucleus-IEA	Biological Process-IEA;Molecular Function-IEA;Cellular Component-IEA	ssa12: 26105373-26112345;+
MSTRG.18274.1	-	U2 small nuclear ribonucleoprotein B''	SNRPB2	2867	771.722	148.503	460.112	2.37737	0.00287251	-	-	-	-	-	-	-	-	-	-	1.2e-165	0.96	GO:0003723-IEA;GO:0003676-IEA	RNA binding-IEA;nucleic acid binding-IEA	Molecular Function-IEA;Molecular Function-IEA	ssa12: 26840191-26846270;-
rna8481	XM_014165452.1	Apoptosis-associated speck-like protein containing a CARD	PYCARD	2867	968.322	186.291	577.307	2.37667	1.2526e-09	-	-	-	-	-	-	-	-	-	-	9.6e-143	0.8603	GO:0045087-IEA;GO:0006508-IEA;GO:0004197-IEA;GO:0042981-IEA;GO:0006954-IEA	innate immune response-IEA;proteolysis-IEA;cysteine-type endopeptidase activity-IEA;regulation of apoptotic process-IEA;inflammatory response-IEA	Biological Process-IEA;Biological Process-IEA;Molecular Function-IEA;Biological Process-IEA;Biological Process-IEA	ssa02: 26718274-26720569;+
rna20638	XM_014198738.1	rho-related GTP-binding protein RhoG-like	RHOG	2867	139.656	26.7168	83.1864	2.37321	0.00031464	-	-	-	-	-	-	-	-	-	-	8.1e-127	0.9639	GO:0005525-IEA;GO:0000166-IEA;GO:0007264-IEA;GO:0003924-IEA	GTP binding-IEA;nucleotide binding-IEA;small GTPase mediated signal transduction-IEA;GTPase activity-IEA	Molecular Function-IEA;Molecular Function-IEA;Biological Process-IEA;Molecular Function-IEA	ssa05: 9555610-9560747;-
rna496	XM_014134135.1	probable E3 ubiquitin-protein ligase RNF144A-A	RNF144AA	2867	187.8	36.201	112.001	2.37016	2.90665e-08	-	-	-	-	-	-	-	-	-	-	0	0.9662	GO:0046872-IEA;GO:0003824-IEA;GO:0016020-IEA;GO:0016021-IEA;GO:0016740-IEA;GO:0016874-IEA;GO:0016567-IEA;GO:0004842-IEA;GO:0051536-IEA	metal ion binding-IEA;catalytic activity-IEA;membrane-IEA;integral component of membrane-IEA;transferase activity-IEA;ligase activity-IEA;protein ubiquitination-IEA;ubiquitin-protein transferase activity-IEA;iron-sulfur cluster binding-IEA	Molecular Function-IEA;Molecular Function-IEA;Cellular Component-IEA;Cellular Component-IEA;Molecular Function-IEA;Molecular Function-IEA;Biological Process-IEA;Molecular Function-IEA;Molecular Function-IEA	ssa01: 13404009-13469788;+
MSTRG.19912.1	-	transmembrane protein 269-like isoform X1	TMEM269	2867	157.587	30.3901	93.9887	2.36971	3.05083e-05	-	-	-	-	-	-	-	-	-	-	6.3e-161	0.971	GO:0016020-IEA;GO:0016021-IEA;GO:0016780-IEA;GO:0008654-IEA;GO:0016740-IEA	membrane-IEA;integral component of membrane-IEA;phosphotransferase activity, for other substituted phosphate groups-IEA;phospholipid biosynthetic process-IEA;transferase activity-IEA	Cellular Component-IEA;Cellular Component-IEA;Molecular Function-IEA;Biological Process-IEA;Molecular Function-IEA	ssa13: 38524606-38548134;+
rna69213	NM_001145419.1	cytochrome b-245 heavy chain-like	CYBB	2867	2114.04	411.663	1262.85	2.35997	1.55551e-10	-	-	-	-	-	-	-	-	-	-	0	0.9306	GO:0008150-ND;GO:0070062-IDA;GO:0016491-IEA;GO:0016020-IEA;GO:0016175-IMP;GO:0016175-ISS;GO:0016021-IEA;GO:0055114-IEA	biological_process-ND;extracellular exosome-IDA;oxidoreductase activity-IEA;membrane-IEA;superoxide-generating NADPH oxidase activity-IMP;superoxide-generating NADPH oxidase activity-ISS;integral component of membrane-IEA;oxidation-reduction process-IEA	Biological Process-ND;Cellular Component-IDA;Molecular Function-IEA;Cellular Component-IEA;Molecular Function-IMP;Molecular Function-ISS;Cellular Component-IEA;Biological Process-IEA	ssa16: 74668945-74674294;+
rna15913	XM_014194440.1	nuclear distribution protein nudE homolog 1-like	NDE1	2867	372.396	72.6927	222.544	2.35289	2.53528e-09	-	-	-	-	-	-	-	-	-	-	5.9e-103	0.7452	GO:0047496-IBA;GO:0051303-IBA;GO:0000132-IBA;GO:0005813-IBA;GO:0051642-IBA;GO:0016477-IBA;GO:0032536-IMP;GO:2000574-IEA;GO:0007100-IBA;GO:0007020-IBA;GO:0008017-IBA;GO:0007059-IBA;GO:0005871-IBA;GO:0000776-IBA;GO:0005623-IEA	vesicle transport along microtubule-IBA;establishment of chromosome localization-IBA;establishment of mitotic spindle orientation-IBA;centrosome-IBA;centrosome localization-IBA;cell migration-IBA;regulation of cell projection size-IMP;regulation of microtubule motor activity-IEA;mitotic centrosome separation-IBA;microtubule nucleation-IBA;microtubule binding-IBA;chromosome segregation-IBA;kinesin…	Biological Process-IBA;Biological Process-IBA;Biological Process-IBA;Cellular Component-IBA;Biological Process-IBA;Biological Process-IBA;Biological Process-IMP;Biological Process-IEA;Biological Process-IBA;Biological Process-IBA;Molecular Function-IBA;Biological Process-IBA;Cellular Component-IBA;Cellular Component-IBA;Cellular Component-IEA	ssa03: 89085743-89091428;-
rna957	XM_014180272.1	ribosomal protein S6 kinase-like 1 isoform X1	RPS6KL1	2867	147.403	28.8568	88.1298	2.35173	0.000671029	-	-	-	-	-	-	-	-	-	-	0	0.932	GO:0016310-IEA;GO:0004672-IEA;GO:0016301-IEA;GO:0005524-IEA;GO:0006468-IEA	phosphorylation-IEA;protein kinase activity-IEA;kinase activity-IEA;ATP binding-IEA;protein phosphorylation-IEA	Biological Process-IEA;Molecular Function-IEA;Molecular Function-IEA;Molecular Function-IEA;Biological Process-IEA	ssa01: 24349663-24357346;+
rna21519	XM_014199594.1	nocturnin isoform X2	NOCT	2867	670.555	131.558	401.057	2.34897	1.08422e-20	-	-	-	-	-	-	-	-	-	-	0	0.9168	GO:0090503-IEA;GO:0004535-IEA;GO:0032922-IEA;GO:0007623-IEA	RNA phosphodiester bond hydrolysis, exonucleolytic-IEA;poly(A)-specific ribonuclease activity-IEA;circadian regulation of gene expression-IEA;circadian rhythm-IEA	Biological Process-IEA;Molecular Function-IEA;Biological Process-IEA;Biological Process-IEA	ssa05: 31934070-31949002;+
rna55289	XM_014137228.1	E3 ubiquitin-protein ligase CBL-like	CBL	2867	494.463	97.4529	295.958	2.34601	0.00360578	-	-	-	-	-	-	-	-	-	-	0	0.8879	GO:0007166-IEA;GO:0023051-IEA;GO:0005509-IEA;GO:0016567-IEA;GO:0004842-IEA;GO:0001784-IEA	cell surface receptor signaling pathway-IEA;regulation of signaling-IEA;calcium ion binding-IEA;protein ubiquitination-IEA;ubiquitin-protein transferase activity-IEA;phosphotyrosine residue binding-IEA	Biological Process-IEA;Biological Process-IEA;Molecular Function-IEA;Biological Process-IEA;Molecular Function-IEA;Molecular Function-IEA	ssa13: 69307085-69327637;-
rna41780	XM_014124198.1	breast cancer anti-estrogen resistance protein 1-like isoform X3	BCAR1	2867	125.421	24.4851	74.953	2.34528	0.00402971	-	-	-	-	-	-	-	-	-	-	0	0.9654	GO:0007165-IEA	signal transduction-IEA	Biological Process-IEA	ssa10: 79735098-79782190;-
rna13576	XM_014192162.1	protein arginine N-methyltransferase 1 isoform X1	PRMT1	2867	904.052	178.907	541.479	2.33605	0.00150313	-	-	-	-	-	-	-	-	-	-	0	0.9789	GO:0016273-IDA;GO:0016273-IEA;GO:0016740-IEA;GO:0008168-IEA;GO:0060027-IMP;GO:0060027-IEA;GO:0008757-ISS;GO:0043985-IMP;GO:0043985-IBA;GO:0043985-IEA;GO:0032259-IEA;GO:0005634-IBA;GO:0006479-IEA	arginine N-methyltransferase activity-IDA;arginine N-methyltransferase activity-IEA;transferase activity-IEA;methyltransferase activity-IEA;convergent extension involved in gastrulation-IMP;convergent extension involved in gastrulation-IEA;S-adenosylmethionine-dependent methyltransferase activity-ISS;histone H4-R3 methylation-IMP;histone H4-R3 methylation-IBA;histone H4-R3 methylation-IEA;methyla…	Molecular Function-IDA;Molecular Function-IEA;Molecular Function-IEA;Molecular Function-IEA;Biological Process-IMP;Biological Process-IEA;Molecular Function-ISS;Biological Process-IMP;Biological Process-IBA;Biological Process-IEA;Biological Process-IEA;Cellular Component-IBA;Biological Process-IEA	ssa03: 50278393-50284489;-
rna13577	NM_001139683.1	protein arginine N-methyltransferase 1 isoform X2	PRMT1	2867	14237	2821	8529.01	2.33549	2.42641e-07	-	-	-	-	-	-	-	-	-	-	0	0.9823	GO:0016273-IDA;GO:0016273-IEA;GO:0008168-IEA;GO:0016740-IEA;GO:0060027-IMP;GO:0060027-IEA;GO:0008757-ISS;GO:0043985-IMP;GO:0043985-IBA;GO:0043985-IEA;GO:0032259-IEA;GO:0005634-IBA;GO:0006479-IEA	arginine N-methyltransferase activity-IDA;arginine N-methyltransferase activity-IEA;methyltransferase activity-IEA;transferase activity-IEA;convergent extension involved in gastrulation-IMP;convergent extension involved in gastrulation-IEA;S-adenosylmethionine-dependent methyltransferase activity-ISS;histone H4-R3 methylation-IMP;histone H4-R3 methylation-IBA;histone H4-R3 methylation-IEA;methyla…	Molecular Function-IDA;Molecular Function-IEA;Molecular Function-IEA;Molecular Function-IEA;Biological Process-IMP;Biological Process-IEA;Molecular Function-ISS;Biological Process-IMP;Biological Process-IBA;Biological Process-IEA;Biological Process-IEA;Cellular Component-IBA;Biological Process-IEA	ssa03: 50278395-50284439;-
MSTRG.14903.1	-	palladin-like isoform X1	PALLD	2867	489.12	97.3693	293.244	2.33378	8.22674e-05	-	-	-	-	-	-	-	-	-	-	0	0.973	-	-	-	ssa10: 30259491-30292753;-
rna33655	XM_014210683.1	Eukaryotic translation initiation factor 5	EIF5	2867	130.161	25.7792	77.9703	2.33328	0.000722136	-	-	-	-	-	-	-	-	-	-	0	0.9383	GO:0005092-IBA;GO:0003743-IBA;GO:0003743-IEA;GO:0001731-IBA;GO:0001732-IBA;GO:0071074-IBA;GO:0050790-IEA;GO:0005829-IBA;GO:0006413-IEA	GDP-dissociation inhibitor activity-IBA;translation initiation factor activity-IBA;translation initiation factor activity-IEA;formation of translation preinitiation complex-IBA;formation of cytoplasmic translation initiation complex-IBA;eukaryotic initiation factor eIF2 binding-IBA;regulation of catalytic activity-IEA;cytosol-IBA;translational initiation-IEA	Molecular Function-IBA;Molecular Function-IBA;Molecular Function-IEA;Biological Process-IBA;Biological Process-IBA;Molecular Function-IBA;Biological Process-IEA;Cellular Component-IBA;Biological Process-IEA	ssa09: 26212542-26218715;-
MSTRG.31419.3	-	HIG1 domain family member 1A, mitochondrial-like	HIGD1A	2867	4853.55	971.544	2912.55	2.32083	2.14075e-18	-	-	-	-	-	-	-	-	-	-	1.5e-45	0.9529	GO:0016020-IEA;GO:0016021-IEA	membrane-IEA;integral component of membrane-IEA	Cellular Component-IEA;Cellular Component-IEA	ssa22: 33906645-33911002;+
MSTRG.13956.3	-	E3 ubiquitin-protein ligase TRIP12 isoform X5	TRIP12	2867	201.264	40.2985	120.781	2.31992	0.00075759	-	-	-	-	-	-	-	-	-	-	0	0.9818	GO:0008270-IEA;GO:0016740-IEA;GO:0016567-IEA;GO:0004842-IEA	zinc ion binding-IEA;transferase activity-IEA;protein ubiquitination-IEA;ubiquitin-protein transferase activity-IEA	Molecular Function-IEA;Molecular Function-IEA;Biological Process-IEA;Molecular Function-IEA	ssa09: 106543042-106579453;+
rna26338	XM_014204160.1	formin-like protein 1	FMNL1	2867	931.133	186.244	558.688	2.31987	3.0443e-13	-	-	-	-	-	-	-	-	-	-	0	0.943	GO:0008360-IEA;GO:0003779-IEA;GO:0007010-IEA;GO:0016043-IEA;GO:0030036-IEA;GO:0017048-IEA	regulation of cell shape-IEA;actin binding-IEA;cytoskeleton organization-IEA;cellular component organization-IEA;actin cytoskeleton organization-IEA;Rho GTPase binding-IEA	Biological Process-IEA;Molecular Function-IEA;Biological Process-IEA;Biological Process-IEA;Biological Process-IEA;Molecular Function-IEA	ssa06: 36899644-36922147;-
gene42347	-	peptidoglycan recognition protein 1-like isoform X1	PGLYRP1	2867	93.2322	18.9155	56.0739	2.30899	0.000196623	-	-	-	-	-	-	-	-	-	-	3.4e-112	0.8925	GO:0042834-IEA;GO:0045087-IEA;GO:0003899-IEA;GO:0008270-IEA;GO:0009253-IEA;GO:0032774-IEA;GO:0008745-IEA	peptidoglycan binding-IEA;innate immune response-IEA;DNA-directed 5'-3' RNA polymerase activity-IEA;zinc ion binding-IEA;peptidoglycan catabolic process-IEA;RNA biosynthetic process-IEA;N-acetylmuramoyl-L-alanine amidase activity-IEA	Molecular Function-IEA;Biological Process-IEA;Molecular Function-IEA;Molecular Function-IEA;Biological Process-IEA;Biological Process-IEA;Molecular Function-IEA	ssa20: 61675906-61676964;-
rna8086	XM_014161162.1	Zinc transporter ZIP1	SLC39A1	2867	248.427	50.388	149.408	2.30178	2.47177e-06	-	-	-	-	-	-	-	-	-	-	0	0.9153	GO:0055085-IEA;GO:0046873-IEA;GO:0016020-IEA;GO:0016021-IEA;GO:0030001-IEA	transmembrane transport-IEA;metal ion transmembrane transporter activity-IEA;membrane-IEA;integral component of membrane-IEA;metal ion transport-IEA	Biological Process-IEA;Molecular Function-IEA;Cellular Component-IEA;Cellular Component-IEA;Biological Process-IEA	ssa02: 21480819-21485550;-
rna45497	XM_014128166.1	tubulin alpha chain, testis-specific	-	2867	1895.68	384.706	1140.19	2.30173	8.60043e-09	-	-	-	-	-	-	-	-	-	-	0	0.9882	GO:0005856-IEA;GO:0000166-IEA;GO:0005525-IBA;GO:0005525-IEA;GO:0005737-IBA;GO:0005737-IEA;GO:0003924-IEA;GO:0016020-IEA;GO:0016021-IEA;GO:0016887-IEA;GO:0042626-IEA;GO:0055085-IEA;GO:0007010-IEA;GO:0005200-IBA;GO:0005200-IEA;GO:0005874-IBA;GO:0005874-IEA;GO:0000226-IBA;GO:0007017-IBA;GO:0007017-IEA;GO:0005524-IEA;GO:0000278-IBA	cytoskeleton-IEA;nucleotide binding-IEA;GTP binding-IBA;GTP binding-IEA;cytoplasm-IBA;cytoplasm-IEA;GTPase activity-IEA;membrane-IEA;integral component of membrane-IEA;ATPase activity-IEA;ATPase-coupled transmembrane transporter activity-IEA;transmembrane transport-IEA;cytoskeleton organization-IEA;structural constituent of cytoskeleton-IBA;structural constituent of cytoskeleton-IEA;microtubule-I…	Cellular Component-IEA;Molecular Function-IEA;Molecular Function-IBA;Molecular Function-IEA;Cellular Component-IBA;Cellular Component-IEA;Molecular Function-IEA;Cellular Component-IEA;Cellular Component-IEA;Molecular Function-IEA;Molecular Function-IEA;Biological Process-IEA;Biological Process-IEA;Molecular Function-IBA;Molecular Function-IEA;Cellular Component-IBA;Cellular Component-IEA;Biologic…	ssa11: 55221722-55224993;-
gene67691	-	receptor-type tyrosine-protein phosphatase O-like	PTPRO	2867	388.42	78.6968	233.559	2.30137	5.95436e-06	-	-	-	-	-	-	-	-	-	-	4.2e-96	0.9326	GO:0004725-IEA;GO:0006470-IEA;GO:0016020-IEA;GO:0016791-IEA;GO:0016021-IEA;GO:0016311-IEA;GO:0035335-IEA;GO:0016787-IEA;GO:0004721-IEA	protein tyrosine phosphatase activity-IEA;protein dephosphorylation-IEA;membrane-IEA;phosphatase activity-IEA;integral component of membrane-IEA;dephosphorylation-IEA;peptidyl-tyrosine dephosphorylation-IEA;hydrolase activity-IEA;phosphoprotein phosphatase activity-IEA	Molecular Function-IEA;Biological Process-IEA;Cellular Component-IEA;Molecular Function-IEA;Cellular Component-IEA;Biological Process-IEA;Biological Process-IEA;Molecular Function-IEA;Molecular Function-IEA	NW_012351559.1: 4503-10101;+
rna84956	XM_014165434.1	isocitrate dehydrogenase [NADP] cytoplasmic-like isoform X1	IDH1	2867	1811.75	368.097	1089.92	2.29983	0.00299761	-	-	-	-	-	-	-	-	-	-	0	0.982	GO:0000287-IEA;GO:0016616-IEA;GO:0016491-IEA;GO:0046872-IEA;GO:0051287-IEA;GO:0006099-IEA;GO:0006102-IEA;GO:0055114-IEA;GO:0004450-IEA	magnesium ion binding-IEA;oxidoreductase activity, acting on the CH-OH group of donors, NAD or NADP as acceptor-IEA;oxidoreductase activity-IEA;metal ion binding-IEA;NAD binding-IEA;tricarboxylic acid cycle-IEA;isocitrate metabolic process-IEA;oxidation-reduction process-IEA;isocitrate dehydrogenase (NADP+) activity-IEA	Molecular Function-IEA;Molecular Function-IEA;Molecular Function-IEA;Molecular Function-IEA;Molecular Function-IEA;Biological Process-IEA;Biological Process-IEA;Biological Process-IEA;Molecular Function-IEA	ssa21: 44072201-44085631;+
rna69122	XM_014150387.1	interferon-induced protein 44-like	IFI44L	2867	234.429	47.868	141.148	2.29934	2.17714e-20	-	-	-	-	-	-	-	-	-	-	0	0.88	GO:0005525-IEA	GTP binding-IEA	Molecular Function-IEA	ssa16: 72634774-72641003;-
rna62768	XM_014144500.1	transcription factor HIVEP2	HIVEP2	2867	163.071	33.1165	98.0937	2.2947	1.65687e-07	-	-	-	-	-	-	-	-	-	-	0	0.8888	GO:0003676-IEA	nucleic acid binding-IEA	Molecular Function-IEA	ssa15: 34790951-34840817;-
MSTRG.9857.1	-	transcription factor jun-B-like	JUNB	2867	2034.49	414.975	1224.73	2.2926	0.000411544	-	-	-	-	-	-	-	-	-	-	0	0.9456	GO:0003677-IEA;GO:0003700-IEA;GO:0001945-IEA;GO:0006355-IEA;GO:0051726-IEA;GO:0031101-IEA;GO:0005634-IEA;GO:0006357-IEA	DNA binding-IEA;DNA-binding transcription factor activity-IEA;lymph vessel development-IEA;regulation of transcription, DNA-templated-IEA;regulation of cell cycle-IEA;fin regeneration-IEA;nucleus-IEA;regulation of transcription by RNA polymerase II-IEA	Molecular Function-IEA;Molecular Function-IEA;Biological Process-IEA;Biological Process-IEA;Biological Process-IEA;Biological Process-IEA;Cellular Component-IEA;Biological Process-IEA	ssa06: 29993782-30004618;-
rna62738	XM_014144469.1	cbp/p300-interacting transactivator 2	CITED2	2867	196.336	40.4183	118.377	2.28204	0.00592596	-	-	-	-	-	-	-	-	-	-	2e-145	0.8818	GO:0003713-IBA;GO:0006355-IEA;GO:1903508-IEA;GO:0005634-IBA;GO:0005634-IEA	transcription coactivator activity-IBA;regulation of transcription, DNA-templated-IEA;positive regulation of nucleic acid-templated transcription-IEA;nucleus-IBA;nucleus-IEA	Molecular Function-IBA;Biological Process-IEA;Biological Process-IEA;Cellular Component-IBA;Cellular Component-IEA	ssa15: 34336356-34338789;-
rna53723	XM_014135892.1	extended synaptotagmin-1-like	ESYT1	2867	1231.76	254.007	742.883	2.27849	3.5753e-12	-	-	-	-	-	-	-	-	-	-	0	0.9236	GO:0006869-IEA;GO:0061817-IEA;GO:0016020-IEA;GO:0016021-IEA;GO:0008289-IEA	lipid transport-IEA;endoplasmic reticulum-plasma membrane tethering-IEA;membrane-IEA;integral component of membrane-IEA;lipid binding-IEA	Biological Process-IEA;Biological Process-IEA;Cellular Component-IEA;Cellular Component-IEA;Molecular Function-IEA	ssa13: 35076681-35102058;+
rna18689	XM_014196950.1	unconventional myosin-Ic-like isoform X1	MYO1C	2867	139.575	28.8301	84.2023	2.27636	0.000805292	-	-	-	-	-	-	-	-	-	-	0	0.9867	GO:0016459-IEA;GO:0000166-IEA;GO:0003779-IEA;GO:0003774-IEA;GO:0005524-IEA	myosin complex-IEA;nucleotide binding-IEA;actin binding-IEA;motor activity-IEA;ATP binding-IEA	Cellular Component-IEA;Molecular Function-IEA;Molecular Function-IEA;Molecular Function-IEA;Molecular Function-IEA	ssa04: 45408305-45437237;+
MSTRG.3584.1	-	transcription factor jun-B-like isoform X1	JUNB	2867	1043.11	216.582	629.848	2.26802	1.1808e-19	-	-	-	-	-	-	-	-	-	-	2.8e-72	0.9737	GO:0003677-IEA;GO:0003700-IEA;GO:0060047-IEA;GO:0001945-IEA;GO:0006355-IEA;GO:0051726-IEA;GO:0005634-IEA;GO:0006357-IEA	DNA binding-IEA;DNA-binding transcription factor activity-IEA;heart contraction-IEA;lymph vessel development-IEA;regulation of transcription, DNA-templated-IEA;regulation of cell cycle-IEA;nucleus-IEA;regulation of transcription by RNA polymerase II-IEA	Molecular Function-IEA;Molecular Function-IEA;Biological Process-IEA;Biological Process-IEA;Biological Process-IEA;Biological Process-IEA;Cellular Component-IEA;Biological Process-IEA	ssa02: 54493062-54495125;-
MSTRG.15456.5	-	NEDD4-like E3 ubiquitin-protein ligase WWP2 isoform X1	WWP2	2867	149.565	31.2974	90.4309	2.26459	1.94559e-15	-	-	-	-	-	-	-	-	-	-	3.4e-104	0.9775	GO:0061630-IEA;GO:0016740-IEA;GO:0016874-IEA;GO:0004842-IEA;GO:0016567-IEA;GO:0006511-IEA	ubiquitin protein ligase activity-IEA;transferase activity-IEA;ligase activity-IEA;ubiquitin-protein transferase activity-IEA;protein ubiquitination-IEA;ubiquitin-dependent protein catabolic process-IEA	Molecular Function-IEA;Molecular Function-IEA;Molecular Function-IEA;Molecular Function-IEA;Biological Process-IEA;Biological Process-IEA	ssa10: 76335453-76340297;+
rna25179	XM_014203067.1	glycoprotein-N-acetylgalactosamine 3-beta-galactosyltransferase 1-like	C1GALT1	2867	1868.36	389.33	1128.85	2.26209	1.09709e-13	-	-	-	-	-	-	-	-	-	-	2.9e-160	0.9497	GO:0016757-IEA;GO:0016020-IEA;GO:0016263-IEA;GO:0016021-IEA;GO:0016266-IEA;GO:0016740-IEA	transferase activity, transferring glycosyl groups-IEA;membrane-IEA;glycoprotein-N-acetylgalactosamine 3-beta-galactosyltransferase activity-IEA;integral component of membrane-IEA;O-glycan processing-IEA;transferase activity-IEA	Molecular Function-IEA;Cellular Component-IEA;Molecular Function-IEA;Cellular Component-IEA;Biological Process-IEA;Molecular Function-IEA	ssa06: 18837332-18838592;-
rna38107	XM_014215203.1	rho-related GTP-binding protein RhoG-like	RHOG	2867	2314.74	482.373	1398.55	2.26144	5.95303e-14	-	-	-	-	-	-	-	-	-	-	8.7e-131	0.968	GO:0000166-IEA;GO:0005525-IEA;GO:0009617-IEA;GO:0007264-IEA;GO:0003924-IEA	nucleotide binding-IEA;GTP binding-IEA;response to bacterium-IEA;small GTPase mediated signal transduction-IEA;GTPase activity-IEA	Molecular Function-IEA;Molecular Function-IEA;Biological Process-IEA;Biological Process-IEA;Molecular Function-IEA	ssa09: 128690572-128694312;+
rna86566	XM_014166834.1	methylosome protein 50-like	WDR77	2867	299.471	62.7593	181.115	2.26023	8.5625e-11	-	-	-	-	-	-	-	-	-	-	0	0.9273	-	-	-	ssa22: 27818477-27827969;-
MSTRG.20091.2	-	T-cell immunoglobulin and mucin domain-containing protein 4-like	TIMD4	2867	266.649	55.395	161.022	2.25959	2.13187e-09	-	-	-	-	-	-	-	-	-	-	9.3e-172	0.8791	GO:0016020-IEA;GO:0016021-IEA	membrane-IEA;integral component of membrane-IEA	Cellular Component-IEA;Cellular Component-IEA	ssa13: 49938028-49942618;+
rna2351	XM_014201205.1	nuclear receptor coactivator 4-like isoform X2	NCOA4	2867	349.912	73.1631	211.538	2.25806	0.0084353	-	-	-	-	-	-	-	-	-	-	0	0.9039	GO:0006879-IEA;GO:0003713-IEA;GO:1903508-IEA;GO:0005623-IEA	cellular iron ion homeostasis-IEA;transcription coactivator activity-IEA;positive regulation of nucleic acid-templated transcription-IEA;cell-IEA	Biological Process-IEA;Molecular Function-IEA;Biological Process-IEA;Cellular Component-IEA	ssa01: 54037697-54045844;-
rna102140	NM_001141397.2	ribosome biogenesis regulatory protein homolog	RRS1	2867	4806.59	1005.3	2905.95	2.25668	1.07422e-25	-	-	-	-	-	-	-	-	-	-	0	0.9665	GO:0042254-IEA;GO:0005634-IEA	ribosome biogenesis-IEA;nucleus-IEA	Biological Process-IEA;Cellular Component-IEA	ssa29: 25352617-25354052;-
rna59153	XM_014141088.1	NACHT, LRR and PYD domains-containing protein 3-like	NLRP3	2867	151.52	31.6605	91.5902	2.25563	4.93118e-05	-	-	-	-	-	-	-	-	-	-	0	0.9086	GO:0000166-IEA;GO:0045087-IEA;GO:0042981-IEA;GO:0006954-IEA;GO:0005524-IEA	nucleotide binding-IEA;innate immune response-IEA;regulation of apoptotic process-IEA;inflammatory response-IEA;ATP binding-IEA	Molecular Function-IEA;Biological Process-IEA;Biological Process-IEA;Biological Process-IEA;Molecular Function-IEA	ssa14: 40310220-40331828;-
rna4574	XM_014127400.1	protein strawberry notch homolog 1-like isoform X1	SBNO1	2867	102.82	21.3851	62.1023	2.25479	1.03346e-05	-	-	-	-	-	-	-	-	-	-	0	0.9772	GO:0006355-IEA	regulation of transcription, DNA-templated-IEA	Biological Process-IEA	ssa01: 114850208-114879427;-
rna18226	XM_014196449.1	serine/threonine-protein kinase MARK2-like isoform X3	MARK2	2867	176.899	36.9221	106.91	2.25261	0.000110034	-	-	-	-	-	-	-	-	-	-	0	0.9889	GO:0000166-IEA;GO:0016310-IEA;GO:0016740-IEA;GO:0004672-IEA;GO:0016301-IEA;GO:0004674-IEA;GO:0005524-IEA;GO:0006468-IEA	nucleotide binding-IEA;phosphorylation-IEA;transferase activity-IEA;protein kinase activity-IEA;kinase activity-IEA;protein serine/threonine kinase activity-IEA;ATP binding-IEA;protein phosphorylation-IEA	Molecular Function-IEA;Biological Process-IEA;Molecular Function-IEA;Molecular Function-IEA;Molecular Function-IEA;Molecular Function-IEA;Molecular Function-IEA;Biological Process-IEA	ssa04: 37579156-37604525;+
MSTRG.41871.1	-	NLR family CARD domain-containing protein 3-like	NLRC3	2867	175.492	36.9653	106.229	2.2524	7.65534e-07	-	-	-	-	-	-	-	-	-	-	0	0.9483	GO:0000166-IEA;GO:0005524-IEA	nucleotide binding-IEA;ATP binding-IEA	Molecular Function-IEA;Molecular Function-IEA	NW_012365888.1: 658-3643;-
rna59217	XM_014141139.1	calreticulin-like	CALR	2867	5835.62	1227.17	3531.39	2.24949	3.65765e-07	-	-	-	-	-	-	-	-	-	-	0	0.9506	GO:0046872-IEA;GO:0005509-IEA;GO:0005783-IEA;GO:0051082-IEA;GO:0005788-IEA;GO:0005623-IDA;GO:0006457-IEA	metal ion binding-IEA;calcium ion binding-IEA;endoplasmic reticulum-IEA;unfolded protein binding-IEA;endoplasmic reticulum lumen-IEA;cell-IDA;protein folding-IEA	Molecular Function-IEA;Molecular Function-IEA;Cellular Component-IEA;Molecular Function-IEA;Cellular Component-IEA;Cellular Component-IDA;Biological Process-IEA	ssa14: 41509740-41519643;+
MSTRG.7613.8	-	heat shock 70 kDa protein 4-like isoform X1	HSPA4	2867	326.443	69.0899	197.767	2.24874	0.00248758	-	-	-	-	-	-	-	-	-	-	0	0.9683	GO:0000166-IEA;GO:0005524-IEA	nucleotide binding-IEA;ATP binding-IEA	Molecular Function-IEA;Molecular Function-IEA	ssa05: 8349185-8359809;+
rna60584	XM_014142441.1	glycoprotein-N-acetylgalactosamine 3-beta-galactosyltransferase 1-like	C1GALT1	2867	579.208	121.729	350.469	2.24744	3.61733e-11	-	-	-	-	-	-	-	-	-	-	0	0.927	GO:0016757-IEA;GO:0016020-IEA;GO:0016263-IEA;GO:0016021-IEA;GO:0016266-IEA;GO:0016740-IEA	transferase activity, transferring glycosyl groups-IEA;membrane-IEA;glycoprotein-N-acetylgalactosamine 3-beta-galactosyltransferase activity-IEA;integral component of membrane-IEA;O-glycan processing-IEA;transferase activity-IEA	Molecular Function-IEA;Cellular Component-IEA;Molecular Function-IEA;Cellular Component-IEA;Biological Process-IEA;Molecular Function-IEA	ssa14: 69136556-69149777;+
MSTRG.317.2	-	UDP-glucose 4-epimerase-like isoform X2	GALE	2867	1306.33	275.614	790.973	2.24493	0.000888364	-	-	-	-	-	-	-	-	-	-	0	0.9849	GO:0003978-IEA;GO:0006012-IEA;GO:0016853-IEA	UDP-glucose 4-epimerase activity-IEA;galactose metabolic process-IEA;isomerase activity-IEA	Molecular Function-IEA;Biological Process-IEA;Molecular Function-IEA	ssa01: 20223377-20229115;+
rna39179	XM_014216265.1	rho GTPase-activating protein 45-like isoform X1	ARHGAP45	2867	820.043	173.926	496.984	2.23726	0.00290714	-	-	-	-	-	-	-	-	-	-	0	0.9411	GO:0007165-IEA;GO:0005096-IEA;GO:0046872-IEA;GO:0035556-IEA;GO:0043547-IEA	signal transduction-IEA;GTPase activator activity-IEA;metal ion binding-IEA;intracellular signal transduction-IEA;positive regulation of GTPase activity-IEA	Biological Process-IEA;Molecular Function-IEA;Molecular Function-IEA;Biological Process-IEA;Biological Process-IEA	ssa10: 17809413-17821916;-
rna63675	XM_014145358.1	sodium- and chloride-dependent taurine transporter-like isoform X1	SLC6A6	2867	407.144	86.5754	246.86	2.22611	4.07894e-06	-	-	-	-	-	-	-	-	-	-	0	0.99	GO:0006836-IEA;GO:0005328-IEA;GO:0055085-IEA;GO:0016020-IEA;GO:0016021-IEA;GO:0015293-IEA;GO:0015734-IEA;GO:0005887-IEA;GO:0005369-IEA	neurotransmitter transport-IEA;neurotransmitter:sodium symporter activity-IEA;transmembrane transport-IEA;membrane-IEA;integral component of membrane-IEA;symporter activity-IEA;taurine transport-IEA;integral component of plasma membrane-IEA;taurine:sodium symporter activity-IEA	Biological Process-IEA;Molecular Function-IEA;Biological Process-IEA;Cellular Component-IEA;Cellular Component-IEA;Molecular Function-IEA;Biological Process-IEA;Cellular Component-IEA;Molecular Function-IEA	ssa15: 57001112-57021697;-
MSTRG.20964.1	-	ATP-binding cassette sub-family F member 2-like	ABCF2	2867	1341.29	286.719	814.004	2.22604	2.43661e-05	-	-	-	-	-	-	-	-	-	-	0	0.9864	GO:0000166-IEA;GO:0005524-IEA;GO:0016887-IEA	nucleotide binding-IEA;ATP binding-IEA;ATPase activity-IEA	Molecular Function-IEA;Molecular Function-IEA;Molecular Function-IEA	ssa14: 5284328-5297392;-
MSTRG.25695.5	-	mitogen-activated protein kinase kinase kinase kinase 4-like isoform X5	MAP4K4	2867	178.94	37.9502	108.445	2.22241	5.72969e-07	-	-	-	-	-	-	-	-	-	-	0	0.9648	GO:0016310-IEA;GO:0004672-IEA;GO:0016301-IEA;GO:0005524-IEA;GO:0006468-IEA	phosphorylation-IEA;protein kinase activity-IEA;kinase activity-IEA;ATP binding-IEA;protein phosphorylation-IEA	Biological Process-IEA;Molecular Function-IEA;Molecular Function-IEA;Molecular Function-IEA;Biological Process-IEA	ssa17: 13111642-13163327;-
rna35858	XM_014212990.1	DNA damage-inducible transcript 4-like protein	DDIT4L	2867	423.717	90.4637	257.09	2.22028	7.56404e-11	-	-	-	-	-	-	-	-	-	-	5.7e-126	0.8587	GO:0005737-ISS;GO:0005737-IEA;GO:0009968-IEA	cytoplasm-ISS;cytoplasm-IEA;negative regulation of signal transduction-IEA	Cellular Component-ISS;Cellular Component-IEA;Biological Process-IEA	ssa09: 77931114-77934955;+
rna85260	XM_014165704.1	fibronectin-like	FN1	2867	1882.33	405.782	1144.06	2.21409	0.00447073	-	-	-	-	-	-	-	-	-	-	0	0.9082	GO:0005576-IEA	extracellular region-IEA	Cellular Component-IEA	ssa21: 54222175-54288918;-
rna67153	XM_014148658.1	fibronectin-like isoform X2	FN1	2867	551.021	119.43	335.225	2.20635	6.80954e-09	-	-	-	-	-	-	-	-	-	-	0	0.9519	GO:0003128-IEA;GO:0003181-IEA;GO:0001756-IEA;GO:0005576-IEA	heart field specification-IEA;atrioventricular valve morphogenesis-IEA;somitogenesis-IEA;extracellular region-IEA	Biological Process-IEA;Biological Process-IEA;Biological Process-IEA;Cellular Component-IEA	ssa16: 27878830-27886855;-
MSTRG.10667.2	-	ADP-ribosylation factor 6	ARF6	2867	1008.76	218.21	613.485	2.2063	2.85249e-07	-	-	-	-	-	-	-	-	-	-	1.2e-119	0.9989	GO:0051489-IDA;GO:0051489-ISO;GO:0051489-IEA;GO:0030866-IMP;GO:0030866-IDA;GO:0030866-ISS;GO:0030866-ISO;GO:0030866-IEA;GO:0050432-IMP;GO:0003924-IEA;GO:0003924-TAS;GO:0005829-IDA;GO:0005829-IEA;GO:0010975-IMP;GO:0010975-ISO;GO:0010975-IEA;GO:0050714-IMP;GO:0050714-ISO;GO:0050714-IEA;GO:0098978-IMP;GO:0098978-IDA;GO:0098978-ISO;GO:0098978-IEA;GO:0031996-IPI;GO:0031996-ISO;GO:0031996-IEA;GO:190307…	regulation of filopodium assembly-IDA;regulation of filopodium assembly-ISO;regulation of filopodium assembly-IEA;cortical actin cytoskeleton organization-IMP;cortical actin cytoskeleton organization-IDA;cortical actin cytoskeleton organization-ISS;cortical actin cytoskeleton organization-ISO;cortical actin cytoskeleton organization-IEA;catecholamine secretion-IMP;GTPase activity-IEA;GTPase activ…	Biological Process-IDA;Biological Process-ISO;Biological Process-IEA;Biological Process-IMP;Biological Process-IDA;Biological Process-ISS;Biological Process-ISO;Biological Process-IEA;Biological Process-IMP;Molecular Function-IEA;Molecular Function-TAS;Cellular Component-IDA;Cellular Component-IEA;Biological Process-IMP;Biological Process-ISO;Biological Process-IEA;Biological Process-IMP;Biologic…	ssa06: 71088546-71091560;-
rna53924	XM_014136058.1	pleckstrin homology domain-containing family G member 5-like isoform X6	PLEKHG5	2867	558.796	121.953	340.374	2.20201	1.71434e-09	-	-	-	-	-	-	-	-	-	-	0	0.978	GO:0005085-IEA	guanyl-nucleotide exchange factor activity-IEA	Molecular Function-IEA	ssa13: 37538218-37577119;-
MSTRG.11326.1	-	Transposable element Tcb1 transposase	-	2867	123.163	27.0778	75.1204	2.19733	1.72938e-09	-	-	-	-	-	-	-	-	-	-	2.3e-24	0.7372	GO:0003677-IEA;GO:0003779-IEA;GO:0016020-IEA;GO:0016021-IEA;GO:0015074-IEA;GO:0006313-IEA	DNA binding-IEA;actin binding-IEA;membrane-IEA;integral component of membrane-IEA;DNA integration-IEA;transposition, DNA-mediated-IEA	Molecular Function-IEA;Molecular Function-IEA;Cellular Component-IEA;Cellular Component-IEA;Biological Process-IEA;Biological Process-IEA	ssa07: 24046054-24047037;+
rna52033	XM_014134207.1	proteasomal ubiquitin receptor ADRM1-like	ADRM1B	2867	333.777	72.7838	203.28	2.19319	1.02593e-10	-	-	-	-	-	-	-	-	-	-	0	0.978	GO:0005737-IEA;GO:0005634-IEA	cytoplasm-IEA;nucleus-IEA	Cellular Component-IEA;Cellular Component-IEA	ssa13: 474780-484439;+
rna43685	NM_001140804.1	High choriolytic enzyme 1 precursor	HCEB	2867	7533.91	1648.97	4591.44	2.19168	0.00406243	-	-	-	-	-	-	-	-	-	-	0	0.9442	GO:0070062-IDA;GO:0008270-IEA;GO:0008233-IEA;GO:0046872-IEA;GO:0006508-IEA;GO:0008237-IEA;GO:0004222-IEA;GO:0016787-IEA	extracellular exosome-IDA;zinc ion binding-IEA;peptidase activity-IEA;metal ion binding-IEA;proteolysis-IEA;metallopeptidase activity-IEA;metalloendopeptidase activity-IEA;hydrolase activity-IEA	Cellular Component-IDA;Molecular Function-IEA;Molecular Function-IEA;Molecular Function-IEA;Biological Process-IEA;Molecular Function-IEA;Molecular Function-IEA;Molecular Function-IEA	ssa11: 9976984-9979780;+
rna81296	XM_014161920.1	ATP-binding cassette sub-family F member 3-like	ABCF3	2867	1759.54	385.963	1072.75	2.18834	1.98336e-20	-	-	-	-	-	-	-	-	-	-	0	0.9671	GO:0000166-IEA;GO:0005524-IEA;GO:0016887-IEA	nucleotide binding-IEA;ATP binding-IEA;ATPase activity-IEA	Molecular Function-IEA;Molecular Function-IEA;Molecular Function-IEA	ssa20: 41868304-41894873;-
rna19773	XM_014198011.1	long-chain-fatty-acid--CoA ligase 6-like isoform X2	ACSL6	2867	73.0268	16.2414	44.6341	2.17988	0.00472705	-	-	-	-	-	-	-	-	-	-	0	0.9845	GO:0003824-IEA;GO:0016020-IEA;GO:0016021-IEA;GO:0016874-IEA	catalytic activity-IEA;membrane-IEA;integral component of membrane-IEA;ligase activity-IEA	Molecular Function-IEA;Cellular Component-IEA;Cellular Component-IEA;Molecular Function-IEA	ssa04: 69572868-69603791;-
MSTRG.38038.2	-	src kinase-associated phosphoprotein 2-like	SKAP2	2867	186.445	40.9505	113.698	2.17987	3.50585e-05	-	-	-	-	-	-	-	-	-	-	1.3e-123	0.9318	GO:0016310-IEA;GO:0016301-IEA	phosphorylation-IEA;kinase activity-IEA	Biological Process-IEA;Molecular Function-IEA	NW_012348009.1: 2014-16604;-
rna26409	-	heat shock 70 kDa protein	HSP70	2867	209.636	46.5157	128.076	2.17936	0.00340057	-	-	-	-	-	-	-	-	-	-	0	0.9815	GO:0000166-IEA;GO:0005737-IDA;GO:0005737-ISS;GO:0016020-IDA;GO:0034605-IDA;GO:0005524-IEA;GO:0005634-IDA;GO:0005634-ISS	nucleotide binding-IEA;cytoplasm-IDA;cytoplasm-ISS;membrane-IDA;cellular response to heat-IDA;ATP binding-IEA;nucleus-IDA;nucleus-ISS	Molecular Function-IEA;Cellular Component-IDA;Cellular Component-ISS;Cellular Component-IDA;Biological Process-IDA;Molecular Function-IEA;Cellular Component-IDA;Cellular Component-ISS	ssa06: 38102876-38104872;+
rna22011	XM_014200066.1	early growth response protein 1-like	EGR1	2867	3763.86	834.321	2299.09	2.17289	8.8768e-27	-	-	-	-	-	-	-	-	-	-	0	0.894	GO:0003677-IEA;GO:0046872-IEA;GO:0005634-IEA;GO:0003676-IEA	DNA binding-IEA;metal ion binding-IEA;nucleus-IEA;nucleic acid binding-IEA	Molecular Function-IEA;Molecular Function-IEA;Cellular Component-IEA;Molecular Function-IEA	ssa05: 39594893-39599139;+
rna42746	XM_014125588.1	glucose-6-phosphate isomerase-like	GPI	2867	21061.4	4671.39	12866.4	2.17263	4.50856e-28	-	-	-	-	-	-	-	-	-	-	0	0.9646	GO:0006094-IEA;GO:0006096-IEA;GO:0016853-IEA;GO:0004347-IEA	gluconeogenesis-IEA;glycolytic process-IEA;isomerase activity-IEA;glucose-6-phosphate isomerase activity-IEA	Biological Process-IEA;Biological Process-IEA;Molecular Function-IEA;Molecular Function-IEA	ssa10: 102552646-102579198;-
MSTRG.17868.1	-	phosphoglycerate mutase 1	PGAM1	2867	3160.62	701.544	1931.08	2.17155	0.00585527	-	-	-	-	-	-	-	-	-	-	2.5e-74	0.9914	GO:0004082-IEA;GO:0016868-IEA;GO:0003824-IEA;GO:0004619-IEA;GO:0006096-IEA;GO:0016853-IEA	bisphosphoglycerate mutase activity-IEA;intramolecular transferase activity, phosphotransferases-IEA;catalytic activity-IEA;phosphoglycerate mutase activity-IEA;glycolytic process-IEA;isomerase activity-IEA	Molecular Function-IEA;Molecular Function-IEA;Molecular Function-IEA;Molecular Function-IEA;Biological Process-IEA;Molecular Function-IEA	ssa12: 8412034-8413503;-
rna61571	XM_014143377.1	3-hydroxy-3-methylglutaryl-Coenzyme A reductase	HMGCR	2867	868.61	193.519	531.065	2.16955	2.58274e-08	-	-	-	-	-	-	-	-	-	-	0	0.9185	GO:0005789-IBA;GO:0005789-IEA;GO:0005778-IBA;GO:0007519-IMP;GO:0007519-IEA;GO:0050662-IEA;GO:0042282-IBA;GO:0016491-IEA;GO:0050661-IEA;GO:0016020-IEA;GO:0016021-IEA;GO:0055114-IEA;GO:0015936-IEA;GO:0016126-IBA;GO:0016616-IEA;GO:0008299-IBA;GO:0008299-IEA;GO:0004420-IBA;GO:0004420-IEA;GO:0005783-IEA	endoplasmic reticulum membrane-IBA;endoplasmic reticulum membrane-IEA;peroxisomal membrane-IBA;skeletal muscle tissue development-IMP;skeletal muscle tissue development-IEA;coenzyme binding-IEA;hydroxymethylglutaryl-CoA reductase activity-IBA;oxidoreductase activity-IEA;NADP binding-IEA;membrane-IEA;integral component of membrane-IEA;oxidation-reduction process-IEA;coenzyme A metabolic process-IE…	Cellular Component-IBA;Cellular Component-IEA;Cellular Component-IBA;Biological Process-IMP;Biological Process-IEA;Molecular Function-IEA;Molecular Function-IBA;Molecular Function-IEA;Molecular Function-IEA;Cellular Component-IEA;Cellular Component-IEA;Biological Process-IEA;Biological Process-IEA;Biological Process-IBA;Molecular Function-IEA;Biological Process-IBA;Biological Process-IEA;Molecula…	ssa15: 1791468-1809166;-
rna3793	XM_014213478.1	suppressor of cytokine signaling 3-like	SOCS3	2867	135.894	30.0426	82.968	2.1672	1.616e-05	-	-	-	-	-	-	-	-	-	-	1.4e-120	0.8463	GO:0043066-IEA;GO:0035556-IEA;GO:0016567-IEA;GO:0007259-IEA	negative regulation of apoptotic process-IEA;intracellular signal transduction-IEA;protein ubiquitination-IEA;receptor signaling pathway via JAK-STAT-IEA	Biological Process-IEA;Biological Process-IEA;Biological Process-IEA;Biological Process-IEA	ssa01: 94488786-94497007;-
rna110304	XM_014185623.1	monocarboxylate transporter 7-like	SLC16A6	2867	347.883	77.7552	212.819	2.16704	9.30208e-07	-	-	-	-	-	-	-	-	-	-	0	0.8867	GO:0055085-IEA;GO:0016020-IEA;GO:0016021-IEA	transmembrane transport-IEA;membrane-IEA;integral component of membrane-IEA	Biological Process-IEA;Cellular Component-IEA;Cellular Component-IEA	NW_012352237.1: 4408-5408;+
rna48444	XM_014130872.1	neuronal-specific septin-3-like isoform X3	SEPTIN3	2867	678.494	151.115	414.804	2.16547	0.00227142	-	-	-	-	-	-	-	-	-	-	0	0.9732	GO:0000166-IEA;GO:0005525-IEA	nucleotide binding-IEA;GTP binding-IEA	Molecular Function-IEA;Molecular Function-IEA	ssa12: 20595603-20663007;+
rna48631	XM_014131550.1	nephrocystin-3 isoform X1	NPHP3	2867	117.323	26.2983	71.8107	2.16329	0.000193263	-	-	-	-	-	-	-	-	-	-	8.7e-76	0.7708	GO:0003777-IEA;GO:0048793-IEA;GO:0060972-IEA;GO:0060026-IEA;GO:0070121-IEA;GO:0060271-IEA;GO:0005871-IEA;GO:0003146-IEA;GO:0007601-IEA	microtubule motor activity-IEA;pronephros development-IEA;left/right pattern formation-IEA;convergent extension-IEA;Kupffer's vesicle development-IEA;cilium assembly-IEA;kinesin complex-IEA;heart jogging-IEA;visual perception-IEA	Molecular Function-IEA;Biological Process-IEA;Biological Process-IEA;Biological Process-IEA;Biological Process-IEA;Biological Process-IEA;Cellular Component-IEA;Biological Process-IEA;Biological Process-IEA	ssa12: 22710494-22712731;+
rna44423	XM_014127188.1	transmembrane protein 41B	TMEM41B	2867	632.024	140.839	386.431	2.16015	6.70958e-26	-	-	-	-	-	-	-	-	-	-	0	0.9589	GO:0008045-IEA;GO:0016020-IEA;GO:0016021-IEA	motor neuron axon guidance-IEA;membrane-IEA;integral component of membrane-IEA	Biological Process-IEA;Cellular Component-IEA;Cellular Component-IEA	ssa11: 25940575-25952527;-
rna85585	XM_014166020.1	protein ILRUN	ILRUN	2867	183.349	40.7351	112.042	2.1597	2.64605e-21	-	-	-	-	-	-	-	-	-	-	0	0.9724	-	-	-	ssa22: 7133674-7146913;+
rna58928	XM_014140830.1	rho GTPase-activating protein 45-like	ARHGAP45	2867	496.837	110.975	303.906	2.1597	3.88157e-07	-	-	-	-	-	-	-	-	-	-	0	0.8515	GO:0046872-IEA;GO:0007165-IEA;GO:0005096-IEA;GO:0035556-IEA;GO:0043547-IEA	metal ion binding-IEA;signal transduction-IEA;GTPase activator activity-IEA;intracellular signal transduction-IEA;positive regulation of GTPase activity-IEA	Molecular Function-IEA;Biological Process-IEA;Molecular Function-IEA;Biological Process-IEA;Biological Process-IEA	ssa14: 35956698-35970806;+
rna9517	XM_014176408.1	keratin, type I cytoskeletal 13-like	KRT13	2867	3457.6	777.24	2117.42	2.15386	0.000196994	-	-	-	-	-	-	-	-	-	-	0	0.916	GO:0005198-IEA;GO:0005882-IEA	structural molecule activity-IEA;intermediate filament-IEA	Molecular Function-IEA;Cellular Component-IEA	ssa02: 46367976-46371805;-
MSTRG.7163.1	-	F-box only protein 50	NCCRP1	2867	1893.71	426.896	1160.3	2.1496	2.64223e-25	-	-	-	-	-	-	-	-	-	-	3e-152	0.8478	-	-	-	ssa04: 61681593-61684870;-
rna67558	XM_014148791.1	midnolin-like	MIDN	2867	1396	315.422	855.711	2.14603	4.44017e-11	-	-	-	-	-	-	-	-	-	-	0	0.9346	-	-	-	ssa16: 37743000-37772596;+
rna632	XM_014146477.1	isoleucine--tRNA ligase, mitochondrial isoform X2	IARS2	2867	1053.8	238.875	646.338	2.14352	7.86544e-10	-	-	-	-	-	-	-	-	-	-	0	0.9423	GO:0006418-IEA;GO:0004822-IEA;GO:0000166-IEA;GO:0004812-IEA;GO:0006428-IEA;GO:0106074-IEA;GO:0002161-IEA;GO:0016874-IEA;GO:0000049-IEA;GO:0006412-IEA;GO:0005524-IEA	tRNA aminoacylation for protein translation-IEA;isoleucine-tRNA ligase activity-IEA;nucleotide binding-IEA;aminoacyl-tRNA ligase activity-IEA;isoleucyl-tRNA aminoacylation-IEA;aminoacyl-tRNA metabolism involved in translational fidelity-IEA;aminoacyl-tRNA editing activity-IEA;ligase activity-IEA;tRNA binding-IEA;translation-IEA;ATP binding-IEA	Biological Process-IEA;Molecular Function-IEA;Molecular Function-IEA;Molecular Function-IEA;Biological Process-IEA;Biological Process-IEA;Molecular Function-IEA;Molecular Function-IEA;Molecular Function-IEA;Biological Process-IEA;Molecular Function-IEA	ssa01: 16972841-16991629;-
rna25834	XM_014203564.1	transforming growth factor beta receptor type 3-like isoform X1	TGFBR3	2867	84.5696	19.4914	52.0305	2.14278	0.00709095	-	-	-	-	-	-	-	-	-	-	0	0.9636	GO:0016020-IEA;GO:0016021-IEA	membrane-IEA;integral component of membrane-IEA	Cellular Component-IEA;Cellular Component-IEA	ssa06: 30220660-30231221;-
rna86663	XM_014167106.1	protein transport protein Sec61 subunit alpha-like 1	SEC61AB	2867	6305.48	1430.87	3868.17	2.13971	3.49427e-26	-	-	-	-	-	-	-	-	-	-	0	0.9935	GO:0006616-IBA;GO:0005789-ISS;GO:0005789-IBA;GO:0005789-IEA;GO:0045047-ISS;GO:0016020-IEA;GO:0016021-IEA;GO:0030176-ISS;GO:0039019-IMP;GO:0039019-ISS;GO:0007275-IEA;GO:0008320-IBA;GO:0015031-IEA;GO:0006620-IBA;GO:0021986-IMP;GO:0005784-IBA;GO:0005783-IBA;GO:0005783-IEA;GO:0005048-IBA	SRP-dependent cotranslational protein targeting to membrane, translocation-IBA;endoplasmic reticulum membrane-ISS;endoplasmic reticulum membrane-IBA;endoplasmic reticulum membrane-IEA;protein targeting to ER-ISS;membrane-IEA;integral component of membrane-IEA;integral component of endoplasmic reticulum membrane-ISS;pronephric nephron development-IMP;pronephric nephron development-ISS;multicellula…	Biological Process-IBA;Cellular Component-ISS;Cellular Component-IBA;Cellular Component-IEA;Biological Process-ISS;Cellular Component-IEA;Cellular Component-IEA;Cellular Component-ISS;Biological Process-IMP;Biological Process-ISS;Biological Process-IEA;Molecular Function-IBA;Biological Process-IEA;Biological Process-IBA;Biological Process-IMP;Cellular Component-IBA;Cellular Component-IBA;Cellular…	ssa22: 29185993-29192564;-
rna14790	XM_014193374.1	suppressor of SWI4 1 homolog	PPAN	2867	1795	407.127	1101.07	2.13834	2.77531e-19	-	-	-	-	-	-	-	-	-	-	0	0.9339	GO:0016020-IEA;GO:0016021-IEA	membrane-IEA;integral component of membrane-IEA	Cellular Component-IEA;Cellular Component-IEA	ssa03: 67166141-67170866;+
MSTRG.39471.1	-	nuclear receptor subfamily 4 group A member 3 isoform X3	NR4A2	2867	295.54	67.0437	181.292	2.13727	0.00295813	-	-	-	-	-	-	-	-	-	-	1e-84	0.9638	GO:0003677-IEA;GO:0003700-IEA;GO:0004879-IEA;GO:0008270-IEA;GO:0046872-IEA;GO:0006355-IEA;GO:0003707-IEA;GO:0043401-IEA;GO:0043565-IEA;GO:0001780-IEA;GO:0030522-IEA;GO:0005634-IEA	DNA binding-IEA;DNA-binding transcription factor activity-IEA;nuclear receptor activity-IEA;zinc ion binding-IEA;metal ion binding-IEA;regulation of transcription, DNA-templated-IEA;steroid hormone receptor activity-IEA;steroid hormone mediated signaling pathway-IEA;sequence-specific DNA binding-IEA;neutrophil homeostasis-IEA;intracellular receptor signaling pathway-IEA;nucleus-IEA	Molecular Function-IEA;Molecular Function-IEA;Molecular Function-IEA;Molecular Function-IEA;Molecular Function-IEA;Biological Process-IEA;Molecular Function-IEA;Biological Process-IEA;Molecular Function-IEA;Biological Process-IEA;Biological Process-IEA;Cellular Component-IEA	NW_012352099.1: 4918-9580;+
MSTRG.6211.2	-	SWI/SNF-related matrix-associated actin-dependent regulator of chromatin subfamily A member 5	SMARCA5	2867	170.063	38.952	104.507	2.13649	0.000142956	-	-	-	-	-	-	-	-	-	-	0	0.9865	GO:0003677-IEA;GO:0031491-IEA;GO:0060041-IEA;GO:0043044-IEA;GO:0016818-IEA;GO:0003231-IEA;GO:0006338-IEA;GO:0005634-IEA;GO:0016589-IEA;GO:0005524-IEA;GO:0016887-IEA;GO:0003676-IEA	DNA binding-IEA;nucleosome binding-IEA;retina development in camera-type eye-IEA;ATP-dependent chromatin remodeling-IEA;hydrolase activity, acting on acid anhydrides, in phosphorus-containing anhydrides-IEA;cardiac ventricle development-IEA;chromatin remodeling-IEA;nucleus-IEA;NURF complex-IEA;ATP binding-IEA;ATPase activity-IEA;nucleic acid binding-IEA	Molecular Function-IEA;Molecular Function-IEA;Biological Process-IEA;Biological Process-IEA;Molecular Function-IEA;Biological Process-IEA;Biological Process-IEA;Cellular Component-IEA;Cellular Component-IEA;Molecular Function-IEA;Molecular Function-IEA;Molecular Function-IEA	ssa04: 8426492-8435702;-
rna62909	XM_014144621.1	inverted formin-2-like isoform X1	INF2	2867	759.664	172.937	466.301	2.13498	7.09564e-27	-	-	-	-	-	-	-	-	-	-	0	0.9194	GO:0003779-IEA;GO:0016043-IEA;GO:0030036-IEA;GO:0017048-IEA	actin binding-IEA;cellular component organization-IEA;actin cytoskeleton organization-IEA;Rho GTPase binding-IEA	Molecular Function-IEA;Biological Process-IEA;Biological Process-IEA;Molecular Function-IEA	ssa15: 37426240-37459378;+
MSTRG.23859.3	-	LIM domain and actin-binding protein 1-like isoform X1	LIMA1	2867	1836.92	418.39	1127.65	2.13422	0.000579852	-	-	-	-	-	-	-	-	-	-	0	0.8444	GO:0051017-IEA;GO:0051015-IEA;GO:0030835-IEA;GO:0046872-IEA	actin filament bundle assembly-IEA;actin filament binding-IEA;negative regulation of actin filament depolymerization-IEA;metal ion binding-IEA	Biological Process-IEA;Molecular Function-IEA;Biological Process-IEA;Molecular Function-IEA	ssa15: 88238944-88253903;-
rna56579	XM_014138635.1	thrombospondin-4-B-like	THBS4	2867	3433.44	782.918	2108.18	2.13301	3.89532e-08	-	-	-	-	-	-	-	-	-	-	0	0.971	GO:0007155-IEA;GO:0005509-IEA;GO:0005576-IEA	cell adhesion-IEA;calcium ion binding-IEA;extracellular region-IEA	Biological Process-IEA;Molecular Function-IEA;Cellular Component-IEA	ssa13: 93477586-93494351;+
MSTRG.14919.1	-	platelet-derived growth factor receptor alpha-like	PDGFRA	2867	242.186	55.2233	148.704	2.13043	0.00254119	-	-	-	-	-	-	-	-	-	-	0	0.9303	GO:0000166-IEA;GO:0004714-IEA;GO:0004713-IEA;GO:0016020-IEA;GO:0016021-IEA;GO:0016310-IEA;GO:0016740-IEA;GO:0016301-IEA;GO:0018108-IEA;GO:0035790-IEA;GO:0007169-IEA;GO:0048008-IEA;GO:0004672-IEA;GO:0005018-IEA;GO:0005524-IEA;GO:0006468-IEA	nucleotide binding-IEA;transmembrane receptor protein tyrosine kinase activity-IEA;protein tyrosine kinase activity-IEA;membrane-IEA;integral component of membrane-IEA;phosphorylation-IEA;transferase activity-IEA;kinase activity-IEA;peptidyl-tyrosine phosphorylation-IEA;platelet-derived growth factor receptor-alpha signaling pathway-IEA;transmembrane receptor protein tyrosine kinase signaling pat…	Molecular Function-IEA;Molecular Function-IEA;Molecular Function-IEA;Cellular Component-IEA;Cellular Component-IEA;Biological Process-IEA;Molecular Function-IEA;Molecular Function-IEA;Biological Process-IEA;Biological Process-IEA;Biological Process-IEA;Biological Process-IEA;Molecular Function-IEA;Molecular Function-IEA;Molecular Function-IEA;Biological Process-IEA	ssa10: 31135544-31159289;+
rna52076	XM_014134244.1	monocarboxylate transporter 1-like	SLC16A1	2867	617.398	141.917	379.657	2.12073	0.000137628	-	-	-	-	-	-	-	-	-	-	0	0.901	GO:0055085-IEA;GO:0035873-IEA;GO:0016020-IEA;GO:0016021-IEA;GO:0015718-IEA;GO:0008028-IEA;GO:0015129-IEA;GO:0005887-IEA	transmembrane transport-IEA;lactate transmembrane transport-IEA;membrane-IEA;integral component of membrane-IEA;monocarboxylic acid transport-IEA;monocarboxylic acid transmembrane transporter activity-IEA;lactate transmembrane transporter activity-IEA;integral component of plasma membrane-IEA	Biological Process-IEA;Biological Process-IEA;Cellular Component-IEA;Cellular Component-IEA;Biological Process-IEA;Molecular Function-IEA;Molecular Function-IEA;Cellular Component-IEA	ssa13: 2328437-2336930;-
MSTRG.14780.1	-	major facilitator superfamily domain-containing protein 12-like	MFSD12	2867	129	29.7899	79.3952	2.11766	7.27327e-06	-	-	-	-	-	-	-	-	-	-	0	0.8556	GO:0055085-IEA;GO:0016020-IEA;GO:0016021-IEA;GO:0008643-IEA;GO:0015293-IEA;GO:0005887-IBA;GO:0071702-IBA	transmembrane transport-IEA;membrane-IEA;integral component of membrane-IEA;carbohydrate transport-IEA;symporter activity-IEA;integral component of plasma membrane-IBA;organic substance transport-IBA	Biological Process-IEA;Cellular Component-IEA;Cellular Component-IEA;Biological Process-IEA;Molecular Function-IEA;Cellular Component-IBA;Biological Process-IBA	ssa10: 22887710-22896395;+
rna57588	XM_014139889.1	growth arrest and DNA damage-inducible protein GADD45 alpha-like	GADD45A	2867	1584.7	365.758	975.229	2.11368	2.40205e-29	-	-	-	-	-	-	-	-	-	-	7.4e-110	0.949	GO:0048339-IEA;GO:0051726-IEA;GO:0005634-IEA	paraxial mesoderm development-IEA;regulation of cell cycle-IEA;nucleus-IEA	Biological Process-IEA;Biological Process-IEA;Cellular Component-IEA	ssa14: 11766747-11769325;-
rna15382	XM_014193970.1	B-cell receptor CD22-like	CD22	2867	202.806	46.6689	124.738	2.10966	2.91147e-05	-	-	-	-	-	-	-	-	-	-	3.2e-110	0.9258	GO:0016020-IEA;GO:0016021-IEA;GO:0098609-IEA	membrane-IEA;integral component of membrane-IEA;cell-cell adhesion-IEA	Cellular Component-IEA;Cellular Component-IEA;Biological Process-IEA	ssa03: 76431423-76433393;-
rna100020	XM_014179487.1	cytochrome b-245 chaperone 1 homolog	CYBC1	2867	969.311	226.024	597.667	2.10215	2.61741e-12	-	-	-	-	-	-	-	-	-	-	3.3e-104	0.9313	GO:0016020-IEA;GO:0016021-IEA	membrane-IEA;integral component of membrane-IEA	Cellular Component-IEA;Cellular Component-IEA	ssa28: 11248952-11252784;-
rna42828	XM_014125673.1	eukaryotic translation initiation factor 4 gamma 2-like	EIF4G2	2867	3834.07	894.697	2364.38	2.10119	2.13824e-27	-	-	-	-	-	-	-	-	-	-	0	0.946	GO:0003743-IEA;GO:0003723-IEA;GO:0007498-IEA;GO:0006413-IEA	translation initiation factor activity-IEA;RNA binding-IEA;mesoderm development-IEA;translational initiation-IEA	Molecular Function-IEA;Molecular Function-IEA;Biological Process-IEA;Biological Process-IEA	ssa10: 104356945-104371751;-
rna10187	XM_014181789.1	Immediate early response gene 2 protein	IER2	2867	2787.36	649.598	1718.48	2.10088	1.59996e-07	-	-	-	-	-	-	-	-	-	-	4.9e-122	0.7471	-	-	-	ssa02: 57900238-57901951;+
rna4690	XM_014128493.1	pumilio homolog 3	PUM3	2867	4511.8	1055.86	2783.83	2.0944	2.4418e-09	-	-	-	-	-	-	-	-	-	-	0	0.934	GO:0003677-IEA;GO:0003723-IEA;GO:0008354-IMP;GO:0008354-IEA;GO:0005694-ISS;GO:0005694-IEA;GO:0005654-IEA;GO:0005730-IBA;GO:0005730-IEA;GO:0005634-IEA	DNA binding-IEA;RNA binding-IEA;germ cell migration-IMP;germ cell migration-IEA;chromosome-ISS;chromosome-IEA;nucleoplasm-IEA;nucleolus-IBA;nucleolus-IEA;nucleus-IEA	Molecular Function-IEA;Molecular Function-IEA;Biological Process-IMP;Biological Process-IEA;Cellular Component-ISS;Cellular Component-IEA;Cellular Component-IEA;Cellular Component-IBA;Cellular Component-IEA;Cellular Component-IEA	ssa01: 117182968-117199551;-
rna11207	XM_014188175.1	ATP-binding cassette sub-family F member 2-like	ABCF2	2867	5333.5	1249.1	3291.3	2.09428	0.00039409	-	-	-	-	-	-	-	-	-	-	0	0.981	GO:0000166-IEA;GO:0005524-IEA;GO:0016887-IEA	nucleotide binding-IEA;ATP binding-IEA;ATPase activity-IEA	Molecular Function-IEA;Molecular Function-IEA;Molecular Function-IEA	ssa03: 6293360-6304849;-
rna14312	XM_014193096.1	formin-like protein 1	FMNL1	2867	731.323	171.081	451.202	2.09329	2.71135e-10	-	-	-	-	-	-	-	-	-	-	0	0.944	GO:0008360-IEA;GO:0003779-IEA;GO:0007010-IEA;GO:0016043-IEA;GO:0030036-IEA;GO:0017048-IEA	regulation of cell shape-IEA;actin binding-IEA;cytoskeleton organization-IEA;cellular component organization-IEA;actin cytoskeleton organization-IEA;Rho GTPase binding-IEA	Biological Process-IEA;Molecular Function-IEA;Biological Process-IEA;Biological Process-IEA;Biological Process-IEA;Molecular Function-IEA	ssa03: 61250408-61269860;+
rna54091	XM_014136200.1	PAN2-PAN3 deadenylation complex catalytic subunit PAN2 isoform X1	PAN2	2867	469.503	110.06	289.782	2.09067	5.51004e-06	-	-	-	-	-	-	-	-	-	-	0	0.9626	GO:0000288-IEA;GO:0004535-IEA;GO:0004527-IEA;GO:0005737-IEA;GO:0046872-IEA;GO:0004518-IEA;GO:0010606-IEA;GO:0016787-IEA;GO:0090503-IEA;GO:0090305-IEA;GO:0031251-IEA;GO:0000932-IEA;GO:0006397-IEA;GO:0005634-IEA;GO:0000289-IEA;GO:0003676-IEA	nuclear-transcribed mRNA catabolic process, deadenylation-dependent decay-IEA;poly(A)-specific ribonuclease activity-IEA;exonuclease activity-IEA;cytoplasm-IEA;metal ion binding-IEA;nuclease activity-IEA;positive regulation of cytoplasmic mRNA processing body assembly-IEA;hydrolase activity-IEA;RNA phosphodiester bond hydrolysis, exonucleolytic-IEA;nucleic acid phosphodiester bond hydrolysis-IEA;…	Biological Process-IEA;Molecular Function-IEA;Molecular Function-IEA;Cellular Component-IEA;Molecular Function-IEA;Molecular Function-IEA;Biological Process-IEA;Molecular Function-IEA;Biological Process-IEA;Biological Process-IEA;Cellular Component-IEA;Cellular Component-IEA;Biological Process-IEA;Cellular Component-IEA;Biological Process-IEA;Molecular Function-IEA	ssa13: 40184083-40202079;+
rna99524	XM_014179052.1	sorting nexin-11 isoform X1	SNX11	2867	89.414	21.3105	55.3622	2.0904	0.00500159	-	-	-	-	-	-	-	-	-	-	0	0.818	GO:0035091-IEA;GO:0006886-IEA	phosphatidylinositol binding-IEA;intracellular protein transport-IEA	Molecular Function-IEA;Biological Process-IEA	ssa28: 1229845-1242943;-
rna24398	XM_014202321.1	monocarboxylate transporter 7-like isoform X1	SLC16A6	2867	470.473	110.943	290.708	2.08812	3.21723e-10	-	-	-	-	-	-	-	-	-	-	1.5e-66	0.9038	GO:0030833-IEA;GO:0055085-IEA;GO:0016020-IEA;GO:0016021-IEA;GO:0034314-IEA;GO:0015629-IEA;GO:0005885-IEA	regulation of actin filament polymerization-IEA;transmembrane transport-IEA;membrane-IEA;integral component of membrane-IEA;Arp2/3 complex-mediated actin nucleation-IEA;actin cytoskeleton-IEA;Arp2/3 protein complex-IEA	Biological Process-IEA;Biological Process-IEA;Cellular Component-IEA;Cellular Component-IEA;Biological Process-IEA;Cellular Component-IEA;Cellular Component-IEA	ssa06: 322183-323207;-
rna30774	XM_014208352.1	Small nuclear ribonucleoprotein F	SNRPF	2867	1594.44	375.968	985.204	2.08452	1.09725e-11	-	-	-	-	-	-	-	-	-	-	8.7e-65	0.9438	GO:0000398-ISS;GO:0000398-IBA;GO:0000398-IEA;GO:0000387-ISS;GO:0000387-IEA;GO:0034719-ISS;GO:0034719-IEA;GO:0003723-IBA;GO:0003723-IEA;GO:0005737-IEA;GO:0005829-ISS;GO:0005829-IEA;GO:0046540-ISS;GO:0046540-IEA;GO:0034709-ISS;GO:0034709-IEA;GO:0071013-IBA;GO:0071013-IEA;GO:0071007-ISS;GO:0071007-IEA;GO:0071005-ISS;GO:0071005-IEA;GO:0034715-ISS;GO:0034715-IEA;GO:0030532-IEA;GO:0008380-IEA;GO:000568…	mRNA splicing, via spliceosome-ISS;mRNA splicing, via spliceosome-IBA;mRNA splicing, via spliceosome-IEA;spliceosomal snRNP assembly-ISS;spliceosomal snRNP assembly-IEA;SMN-Sm protein complex-ISS;SMN-Sm protein complex-IEA;RNA binding-IBA;RNA binding-IEA;cytoplasm-IEA;cytosol-ISS;cytosol-IEA;U4/U6 x U5 tri-snRNP complex-ISS;U4/U6 x U5 tri-snRNP complex-IEA;methylosome-ISS;methylosome-IEA;catalyti…	Biological Process-ISS;Biological Process-IBA;Biological Process-IEA;Biological Process-ISS;Biological Process-IEA;Cellular Component-ISS;Cellular Component-IEA;Molecular Function-IBA;Molecular Function-IEA;Cellular Component-IEA;Cellular Component-ISS;Cellular Component-IEA;Cellular Component-ISS;Cellular Component-IEA;Cellular Component-ISS;Cellular Component-IEA;Cellular Component-IBA;Cellular…	ssa07: 42821354-42823091;-
rna16866	XM_014195301.1	pre-mRNA-processing factor 19	PRPF19	2867	769.913	182.489	476.201	2.08317	1.24622e-18	-	-	-	-	-	-	-	-	-	-	0	0.9802	GO:0000398-IEA;GO:0006281-IEA;GO:0061630-IEA;GO:0043518-IEA;GO:0000974-IEA;GO:0004842-IEA;GO:0016567-IEA	mRNA splicing, via spliceosome-IEA;DNA repair-IEA;ubiquitin protein ligase activity-IEA;negative regulation of DNA damage response, signal transduction by p53 class mediator-IEA;Prp19 complex-IEA;ubiquitin-protein transferase activity-IEA;protein ubiquitination-IEA	Biological Process-IEA;Biological Process-IEA;Molecular Function-IEA;Biological Process-IEA;Cellular Component-IEA;Molecular Function-IEA;Biological Process-IEA	ssa04: 16019559-16028796;+
rna118477	XM_014182510.1	exportin-T	XPOT	2867	119.312	28.1265	73.7194	2.07973	1.0649e-06	-	-	-	-	-	-	-	-	-	-	1.8e-88	0.7775	GO:0003723-IEA;GO:0005737-IEA;GO:0006409-IEA;GO:0071528-IEA;GO:0000049-IEA;GO:0005634-IEA;GO:0008536-IEA;GO:0006886-IEA	RNA binding-IEA;cytoplasm-IEA;tRNA export from nucleus-IEA;tRNA re-export from nucleus-IEA;tRNA binding-IEA;nucleus-IEA;Ran GTPase binding-IEA;intracellular protein transport-IEA	Molecular Function-IEA;Cellular Component-IEA;Biological Process-IEA;Biological Process-IEA;Molecular Function-IEA;Cellular Component-IEA;Molecular Function-IEA;Biological Process-IEA	NW_012343698.1: 1377-4872;-
rna44237	XM_014127008.1	furin-1-like	FURIN	2867	1302.39	308.467	805.427	2.07865	2.29928e-07	-	-	-	-	-	-	-	-	-	-	0	0.9419	GO:0009617-IEA;GO:0016020-IEA;GO:0006508-IEA;GO:0016021-IEA;GO:0001947-IEA;GO:0033334-IEA;GO:0061371-IEA;GO:0051216-IEA;GO:0016787-IEA;GO:0071907-IEA;GO:0008233-IEA;GO:0003140-IEA;GO:0048703-IEA;GO:0004252-IEA;GO:0008236-IEA;GO:0003146-IEA;GO:0060536-IEA	response to bacterium-IEA;membrane-IEA;proteolysis-IEA;integral component of membrane-IEA;heart looping-IEA;fin morphogenesis-IEA;determination of heart left/right asymmetry-IEA;cartilage development-IEA;hydrolase activity-IEA;determination of digestive tract left/right asymmetry-IEA;peptidase activity-IEA;determination of left/right asymmetry in lateral mesoderm-IEA;embryonic viscerocranium morp…	Biological Process-IEA;Cellular Component-IEA;Biological Process-IEA;Cellular Component-IEA;Biological Process-IEA;Biological Process-IEA;Biological Process-IEA;Biological Process-IEA;Molecular Function-IEA;Biological Process-IEA;Molecular Function-IEA;Biological Process-IEA;Biological Process-IEA;Molecular Function-IEA;Molecular Function-IEA;Biological Process-IEA;Biological Process-IEA	ssa11: 21468060-21564083;+
rna18020	XM_014196272.1	tyrosine-protein kinase receptor UFO-like	AXL	2867	330.503	78.3	204.401	2.07731	4.86084e-05	-	-	-	-	-	-	-	-	-	-	0	0.896	GO:0000166-IEA;GO:0004714-IEA;GO:0004713-IEA;GO:0016020-IEA;GO:0016021-IEA;GO:0016310-IEA;GO:0016740-IEA;GO:0004672-IEA;GO:0016301-IEA;GO:0018108-IEA;GO:0005524-IEA;GO:0006468-IEA	nucleotide binding-IEA;transmembrane receptor protein tyrosine kinase activity-IEA;protein tyrosine kinase activity-IEA;membrane-IEA;integral component of membrane-IEA;phosphorylation-IEA;transferase activity-IEA;protein kinase activity-IEA;kinase activity-IEA;peptidyl-tyrosine phosphorylation-IEA;ATP binding-IEA;protein phosphorylation-IEA	Molecular Function-IEA;Molecular Function-IEA;Molecular Function-IEA;Cellular Component-IEA;Cellular Component-IEA;Biological Process-IEA;Molecular Function-IEA;Molecular Function-IEA;Molecular Function-IEA;Biological Process-IEA;Molecular Function-IEA;Biological Process-IEA	ssa04: 35693095-35701314;+
MSTRG.675.3	-	paired box protein Pax-9 isoform X2	PAX9	2867	427.399	101.299	264.349	2.07497	0.0068329	-	-	-	-	-	-	-	-	-	-	0	0.9376	GO:0003677-IEA;GO:0003700-IEA;GO:0007275-IEA;GO:0060022-IMP;GO:0009887-IEA;GO:0006355-IEA;GO:0043565-IDA;GO:0005634-IEA	DNA binding-IEA;DNA-binding transcription factor activity-IEA;multicellular organism development-IEA;hard palate development-IMP;animal organ morphogenesis-IEA;regulation of transcription, DNA-templated-IEA;sequence-specific DNA binding-IDA;nucleus-IEA	Molecular Function-IEA;Molecular Function-IEA;Biological Process-IEA;Biological Process-IMP;Biological Process-IEA;Biological Process-IEA;Molecular Function-IDA;Cellular Component-IEA	ssa01: 40722770-40733440;-
rna51808	XM_014134027.1	nck-associated protein 1-like	NCKAP1L	2867	2155.51	511.399	1333.46	2.07401	8.57829e-10	-	-	-	-	-	-	-	-	-	-	0	0.9238	-	-	-	ssa12: 84178961-84214253;-
rna24548	XM_014202463.1	nuclear distribution protein nudE-like 1-B	NDEL1B	2867	996.2	236.663	616.431	2.07296	1.71752e-08	-	-	-	-	-	-	-	-	-	-	0	0.9245	GO:0047496-IBA;GO:0005856-IEA;GO:0051303-IBA;GO:0000132-IBA;GO:0005737-IEA;GO:0051642-IBA;GO:0005813-IBA;GO:0005815-IEA;GO:0005819-IEA;GO:0016477-IBA;GO:2000574-IEA;GO:0060052-IEA;GO:0007100-IBA;GO:0007100-IEA;GO:0007020-IBA;GO:0007059-IBA;GO:0008017-IBA;GO:0007399-IEA;GO:0005871-IBA;GO:0000776-IBA;GO:0005874-IEA;GO:0005623-IEA	vesicle transport along microtubule-IBA;cytoskeleton-IEA;establishment of chromosome localization-IBA;establishment of mitotic spindle orientation-IBA;cytoplasm-IEA;centrosome localization-IBA;centrosome-IBA;microtubule organizing center-IEA;spindle-IEA;cell migration-IBA;regulation of microtubule motor activity-IEA;neurofilament cytoskeleton organization-IEA;mitotic centrosome separation-IBA;mit…	Biological Process-IBA;Cellular Component-IEA;Biological Process-IBA;Biological Process-IBA;Cellular Component-IEA;Biological Process-IBA;Cellular Component-IBA;Cellular Component-IEA;Cellular Component-IEA;Biological Process-IBA;Biological Process-IEA;Biological Process-IEA;Biological Process-IBA;Biological Process-IEA;Biological Process-IBA;Biological Process-IBA;Molecular Function-IBA;Biologic…	ssa06: 3932478-3949433;-
rna11780	NM_001139941.1	angiopoietin-related protein 4-like	ANGPTL4	2867	3006.01	716.987	1861.5	2.06818	2.25267e-05	-	-	-	-	-	-	-	-	-	-	0	0.9236	GO:1902262-IEA;GO:0005615-IEA;GO:0009617-IEA;GO:0001525-IEA;GO:0043066-IEA	apoptotic process involved in blood vessel morphogenesis-IEA;extracellular space-IEA;response to bacterium-IEA;angiogenesis-IEA;negative regulation of apoptotic process-IEA	Biological Process-IEA;Cellular Component-IEA;Biological Process-IEA;Biological Process-IEA;Biological Process-IEA	ssa03: 13243546-13250936;+
rna46973	XM_014129543.1	macrophage colony-stimulating factor 1 receptor 1-like isoform X1	CSF1R1	2867	2293.73	546.747	1420.24	2.06779	5.74408e-18	-	-	-	-	-	-	-	-	-	-	0	0.9394	GO:0000166-IEA;GO:0004714-IEA;GO:0004713-IEA;GO:0016020-IEA;GO:0019221-IEA;GO:0016021-IEA;GO:0016310-IEA;GO:0016740-IEA;GO:0016301-IEA;GO:0018108-IEA;GO:0019955-IEA;GO:0007169-IEA;GO:0004672-IEA;GO:0005524-IEA;GO:0006468-IEA	nucleotide binding-IEA;transmembrane receptor protein tyrosine kinase activity-IEA;protein tyrosine kinase activity-IEA;membrane-IEA;cytokine-mediated signaling pathway-IEA;integral component of membrane-IEA;phosphorylation-IEA;transferase activity-IEA;kinase activity-IEA;peptidyl-tyrosine phosphorylation-IEA;cytokine binding-IEA;transmembrane receptor protein tyrosine kinase signaling pathway-IE…	Molecular Function-IEA;Molecular Function-IEA;Molecular Function-IEA;Cellular Component-IEA;Biological Process-IEA;Cellular Component-IEA;Biological Process-IEA;Molecular Function-IEA;Molecular Function-IEA;Biological Process-IEA;Molecular Function-IEA;Biological Process-IEA;Molecular Function-IEA;Molecular Function-IEA;Biological Process-IEA	ssa11: 82834531-82845955;+
MSTRG.21720.2	-	epiplakin	EPPK1	2867	417.465	99.4648	258.465	2.06695	2.58883e-17	-	-	-	-	-	-	-	-	-	-	0	0.8905	GO:0005856-IEA	cytoskeleton-IEA	Cellular Component-IEA	ssa14: 47797900-47821517;-
rna3791	XM_014213490.1	DNA replication ATP-dependent helicase/nuclease DNA2	DNA2	2867	130.688	31.321	81.0044	2.06556	1.27784e-08	-	-	-	-	-	-	-	-	-	-	0	0.8832	GO:0032508-IEA;GO:0003723-IBA;GO:0005737-IBA;GO:0005739-IEA;GO:0045740-ISS;GO:0016890-ISS;GO:0033567-IEA;GO:0071932-IBA;GO:0017116-IEA;GO:0017108-ISS;GO:0017108-IBA;GO:0017108-IEA;GO:0006264-ISS;GO:0006284-ISS;GO:0005760-ISS;GO:0043137-ISS;GO:0004386-IEA;GO:0005634-IBA;GO:0000784-IBA	DNA duplex unwinding-IEA;RNA binding-IBA;cytoplasm-IBA;mitochondrion-IEA;positive regulation of DNA replication-ISS;site-specific endodeoxyribonuclease activity, specific for altered base-ISS;DNA replication, Okazaki fragment processing-IEA;replication fork reversal-IBA;single-stranded DNA helicase activity-IEA;5'-flap endonuclease activity-ISS;5'-flap endonuclease activity-IBA;5'-flap endonuclea…	Biological Process-IEA;Molecular Function-IBA;Cellular Component-IBA;Cellular Component-IEA;Biological Process-ISS;Molecular Function-ISS;Biological Process-IEA;Biological Process-IBA;Molecular Function-IEA;Molecular Function-ISS;Molecular Function-IBA;Molecular Function-IEA;Biological Process-ISS;Biological Process-ISS;Cellular Component-ISS;Biological Process-ISS;Molecular Function-IEA;Cellular…	ssa01: 94322829-94346477;-
rna1513	XM_014193028.1	JNK1/MAPK8-associated membrane protein isoform X2	JKAMP	2867	133.422	31.5654	82.4937	2.06545	1.08144e-06	-	-	-	-	-	-	-	-	-	-	0	0.9816	GO:0016020-IEA;GO:0016021-IEA;GO:0006986-IEA	membrane-IEA;integral component of membrane-IEA;response to unfolded protein-IEA	Cellular Component-IEA;Cellular Component-IEA;Biological Process-IEA	ssa01: 33935047-33939868;-
rna44287	XM_014127058.1	interferon regulatory factor 8-like isoform X1	IRF8	2867	587.369	140.1	363.735	2.06472	1.67025e-05	-	-	-	-	-	-	-	-	-	-	0	0.9857	GO:0003700-IEA;GO:0006355-IEA;GO:0044212-IEA	DNA-binding transcription factor activity-IEA;regulation of transcription, DNA-templated-IEA;transcription regulatory region DNA binding-IEA	Molecular Function-IEA;Biological Process-IEA;Molecular Function-IEA	ssa11: 22372067-22378882;-
rna2352	NM_001165355.1	nuclear receptor coactivator 4-like isoform X2	NCOA4	2867	404.617	96.9555	250.786	2.06251	0.00160927	-	-	-	-	-	-	-	-	-	-	0	0.9033	GO:0006879-IEA;GO:0003713-IEA;GO:1903508-IEA;GO:0005623-IEA	cellular iron ion homeostasis-IEA;transcription coactivator activity-IEA;positive regulation of nucleic acid-templated transcription-IEA;cell-IEA	Biological Process-IEA;Molecular Function-IEA;Biological Process-IEA;Cellular Component-IEA	ssa01: 54037697-54043767;-
rna99936	XM_014179408.1	calcium/calmodulin-dependent protein kinase type II subunit gamma isoform X5	CAMK2G	2867	312.635	74.964	193.8	2.05913	4.39359e-09	-	-	-	-	-	-	-	-	-	-	0	0.9608	GO:0005516-IEA;GO:0016310-IEA;GO:0004672-IEA;GO:0004683-IEA;GO:0016301-IEA;GO:0005524-IEA;GO:0006468-IEA	calmodulin binding-IEA;phosphorylation-IEA;protein kinase activity-IEA;calmodulin-dependent protein kinase activity-IEA;kinase activity-IEA;ATP binding-IEA;protein phosphorylation-IEA	Molecular Function-IEA;Biological Process-IEA;Molecular Function-IEA;Molecular Function-IEA;Molecular Function-IEA;Molecular Function-IEA;Biological Process-IEA	ssa28: 8526188-8563969;+
MSTRG.16309.1	-	G2/mitotic-specific cyclin-B2 isoform X1	CCNB2	2867	114.254	27.6307	70.9425	2.05879	7.50754e-06	-	-	-	-	-	-	-	-	-	-	4.3e-75	0.567	GO:0005634-IEA	nucleus-IEA	Cellular Component-IEA	ssa11: 19884178-19886927;-
MSTRG.37167.1	-	Serine/threonine-protein kinase Nek7	NEK7	2867	107.027	25.6921	66.3595	2.05736	0.0055353	-	-	-	-	-	-	-	-	-	-	7.3e-15	0.7429	GO:0000166-IEA;GO:0016310-IEA;GO:0004672-IEA;GO:0016301-IEA;GO:0004674-IEA;GO:0005524-IEA;GO:0006468-IEA	nucleotide binding-IEA;phosphorylation-IEA;protein kinase activity-IEA;kinase activity-IEA;protein serine/threonine kinase activity-IEA;ATP binding-IEA;protein phosphorylation-IEA	Molecular Function-IEA;Biological Process-IEA;Molecular Function-IEA;Molecular Function-IEA;Molecular Function-IEA;Molecular Function-IEA;Biological Process-IEA	NW_012343498.1: 46581-51257;-
rna48466	XM_014130860.1	BUB3-interacting and GLEBS motif-containing protein ZNF207-like isoform X1	ZNF207	2867	1119.57	269.187	694.379	2.05657	0.00789978	-	-	-	-	-	-	-	-	-	-	2e-56	0.9967	GO:0003676-IEA	nucleic acid binding-IEA	Molecular Function-IEA	ssa12: 20857158-20863440;-
rna83246	NM_001140422.1	N-arachidonyl glycine receptor	GPR18	2867	599.993	144.496	372.244	2.05477	1.12922e-08	-	-	-	-	-	-	-	-	-	-	0	0.9332	GO:0007165-IEA;GO:0016020-IEA;GO:0016021-IEA;GO:0007186-IEA;GO:0004930-IEA	signal transduction-IEA;membrane-IEA;integral component of membrane-IEA;G protein-coupled receptor signaling pathway-IEA;G protein-coupled receptor activity-IEA	Biological Process-IEA;Cellular Component-IEA;Cellular Component-IEA;Biological Process-IEA;Molecular Function-IEA	ssa21: 2339766-2344470;-
rna19828	XM_014198053.1	heat shock 70 kDa protein 4-like	HSPA4	2867	3721.46	897.037	2309.25	2.05201	2.47976e-16	-	-	-	-	-	-	-	-	-	-	0	0.9559	GO:0000166-IEA;GO:0005524-IEA	nucleotide binding-IEA;ATP binding-IEA	Molecular Function-IEA;Molecular Function-IEA	ssa04: 71385604-71396097;+
MSTRG.2849.1	-	nucleotide-binding oligomerization domain-containing protein 1-like	NOD1	2867	84.4826	20.6404	52.5615	2.05011	8.61177e-05	-	-	-	-	-	-	-	-	-	-	0	0.955	GO:0000166-IEA;GO:0010628-IMP;GO:0035187-IEA;GO:0042981-IEA;GO:0042742-IEA;GO:0005524-IEA	nucleotide binding-IEA;positive regulation of gene expression-IMP;hatching behavior-IEA;regulation of apoptotic process-IEA;defense response to bacterium-IEA;ATP binding-IEA	Molecular Function-IEA;Biological Process-IMP;Biological Process-IEA;Biological Process-IEA;Biological Process-IEA;Molecular Function-IEA	ssa02: 17352884-17360497;+
rna65598	XM_014147214.1	serine--tRNA ligase, cytoplasmic-like	SARS	2867	2839.64	686.086	1762.86	2.04898	5.99133e-17	-	-	-	-	-	-	-	-	-	-	0	0.9687	GO:0006418-IEA;GO:0000166-IEA;GO:0004812-IEA;GO:0001525-IEA;GO:0001569-IEA;GO:0001944-IEA;GO:0004828-IEA;GO:0016874-IEA;GO:0016525-IEA;GO:1903671-IEA;GO:1904046-IEA;GO:0061300-IEA;GO:1901342-IEA;GO:0005524-IEA;GO:0006434-IEA;GO:0005634-IEA	tRNA aminoacylation for protein translation-IEA;nucleotide binding-IEA;aminoacyl-tRNA ligase activity-IEA;angiogenesis-IEA;branching involved in blood vessel morphogenesis-IEA;vasculature development-IEA;serine-tRNA ligase activity-IEA;ligase activity-IEA;negative regulation of angiogenesis-IEA;negative regulation of sprouting angiogenesis-IEA;negative regulation of vascular endothelial growth fa…	Biological Process-IEA;Molecular Function-IEA;Molecular Function-IEA;Biological Process-IEA;Biological Process-IEA;Biological Process-IEA;Molecular Function-IEA;Molecular Function-IEA;Biological Process-IEA;Biological Process-IEA;Biological Process-IEA;Biological Process-IEA;Biological Process-IEA;Molecular Function-IEA;Biological Process-IEA;Cellular Component-IEA	ssa15: 93441853-93449011;-
MSTRG.23529.1	-	syntenin-1-like	SDCBP	2867	8464.21	2045.68	5254.94	2.04858	7.01258e-24	-	-	-	-	-	-	-	-	-	-	0	0.9533	GO:0001666-IEA;GO:0070062-IDA;GO:0045545-IEA;GO:0055113-IEA;GO:0042246-IEA;GO:0007416-IEA;GO:0043325-IEA	response to hypoxia-IEA;extracellular exosome-IDA;syndecan binding-IEA;epiboly involved in gastrulation with mouth forming second-IEA;tissue regeneration-IEA;synapse assembly-IEA;phosphatidylinositol-3,4-bisphosphate binding-IEA	Biological Process-IEA;Cellular Component-IDA;Molecular Function-IEA;Biological Process-IEA;Biological Process-IEA;Biological Process-IEA;Molecular Function-IEA	ssa15: 71333556-71347021;-
rna99930	XM_014179403.1	calcium/calmodulin-dependent protein kinase type II subunit gamma isoform X1	CAMK2G	2867	306.34	74.2163	190.278	2.04398	0.000101348	-	-	-	-	-	-	-	-	-	-	0	0.9646	GO:0005516-IEA;GO:0016310-IEA;GO:0004672-IEA;GO:0004683-IEA;GO:0016301-IEA;GO:0005524-IEA;GO:0006468-IEA	calmodulin binding-IEA;phosphorylation-IEA;protein kinase activity-IEA;calmodulin-dependent protein kinase activity-IEA;kinase activity-IEA;ATP binding-IEA;protein phosphorylation-IEA	Molecular Function-IEA;Biological Process-IEA;Molecular Function-IEA;Molecular Function-IEA;Molecular Function-IEA;Molecular Function-IEA;Biological Process-IEA	ssa28: 8526187-8563969;+
MSTRG.10679.4	-	mitochondrial basic amino acids transporter-like	SLC25A29	2867	114.048	27.7832	70.9156	2.0403	0.00384828	-	-	-	-	-	-	-	-	-	-	2.6e-79	0.9773	GO:0055085-IEA;GO:0016020-IEA;GO:0016021-IEA;GO:0022857-IEA	transmembrane transport-IEA;membrane-IEA;integral component of membrane-IEA;transmembrane transporter activity-IEA	Biological Process-IEA;Cellular Component-IEA;Cellular Component-IEA;Molecular Function-IEA	ssa06: 72397880-72418329;+
MSTRG.42775.1	-	thrombospondin type-1 domain-containing protein 4-like	THSD4	2867	124.514	30.7236	77.619	2.03985	0.000418495	-	-	-	-	-	-	-	-	-	-	9.1e-32	0.8628	GO:0008233-IEA;GO:0006508-IEA	peptidase activity-IEA;proteolysis-IEA	Molecular Function-IEA;Biological Process-IEA	NW_012384560.1: 2893-3116;.
rna10974	XM_014187166.1	actin, cytoplasmic 1	ACTBA	2867	50780.1	12376.6	31578.4	2.03665	2.58637e-12	-	-	-	-	-	-	-	-	-	-	0	0.9965	GO:0005856-ISS;GO:0005856-IEA;GO:0000166-IEA;GO:0098973-IBA;GO:0097433-ISS;GO:0005737-IEA;GO:0005925-ISS;GO:0048488-IBA;GO:0098974-IEA;GO:0015629-ISS;GO:0005884-IBA;GO:0098793-IEA;GO:0005524-IEA;GO:0005634-ISS;GO:0005634-IEA;GO:0005623-IDA;GO:0005886-ISS	cytoskeleton-ISS;cytoskeleton-IEA;nucleotide binding-IEA;structural constituent of postsynaptic actin cytoskeleton-IBA;dense body-ISS;cytoplasm-IEA;focal adhesion-ISS;synaptic vesicle endocytosis-IBA;postsynaptic actin cytoskeleton organization-IEA;actin cytoskeleton-ISS;actin filament-IBA;presynapse-IEA;ATP binding-IEA;nucleus-ISS;nucleus-IEA;cell-IDA;plasma membrane-ISS	Cellular Component-ISS;Cellular Component-IEA;Molecular Function-IEA;Molecular Function-IBA;Cellular Component-ISS;Cellular Component-IEA;Cellular Component-ISS;Biological Process-IBA;Biological Process-IEA;Cellular Component-ISS;Cellular Component-IBA;Cellular Component-IEA;Molecular Function-IEA;Cellular Component-ISS;Cellular Component-IEA;Cellular Component-IDA;Cellular Component-ISS	ssa02: 72398258-72402849;+
rna17533	XM_014195822.1	ruvB-like 2	RUVBL2	2867	1905.32	465.348	1185.33	2.03483	1.76628e-23	-	-	-	-	-	-	-	-	-	-	0	0.9882	GO:0007507-IMP;GO:0007507-IEA;GO:0032508-IEA;GO:0000492-IBA;GO:0070286-IMP;GO:0070286-IEA;GO:0016787-IEA;GO:0071339-ISS;GO:0016887-IDA;GO:0016887-IEA;GO:0060420-IMP;GO:0060420-IEA;GO:0031011-IBA;GO:0031011-IEA;GO:0000812-ISS;GO:0000812-IBA;GO:0006310-IEA;GO:0006338-IBA;GO:0044458-IMP;GO:0044458-IGI;GO:0044458-IEA;GO:0005524-IEA;GO:0006357-IBA;GO:0006974-IEA;GO:0097255-IBA;GO:0097255-IEA;GO:000367…	heart development-IMP;heart development-IEA;DNA duplex unwinding-IEA;box C/D snoRNP assembly-IBA;axonemal dynein complex assembly-IMP;axonemal dynein complex assembly-IEA;hydrolase activity-IEA;MLL1 complex-ISS;ATPase activity-IDA;ATPase activity-IEA;regulation of heart growth-IMP;regulation of heart growth-IEA;Ino80 complex-IBA;Ino80 complex-IEA;Swr1 complex-ISS;Swr1 complex-IBA;DNA recombinatio…	Biological Process-IMP;Biological Process-IEA;Biological Process-IEA;Biological Process-IBA;Biological Process-IMP;Biological Process-IEA;Molecular Function-IEA;Cellular Component-ISS;Molecular Function-IDA;Molecular Function-IEA;Biological Process-IMP;Biological Process-IEA;Cellular Component-IBA;Cellular Component-IEA;Cellular Component-ISS;Cellular Component-IBA;Biological Process-IEA;Biologic…	ssa04: 28487885-28502967;-
rna50533	XM_014132997.1	cyclin-dependent kinase inhibitor 1-like isoform X2	CDKN1A	2867	166.771	40.6389	103.705	2.03415	0.00261553	-	-	-	-	-	-	-	-	-	-	6.1e-113	0.8984	GO:0072331-IEA;GO:0007050-IEA;GO:0007346-IEA;GO:0016310-IEA;GO:0045736-IEA;GO:0016301-IEA;GO:0004861-IEA;GO:0005634-IEA	signal transduction by p53 class mediator-IEA;cell cycle arrest-IEA;regulation of mitotic cell cycle-IEA;phosphorylation-IEA;negative regulation of cyclin-dependent protein serine/threonine kinase activity-IEA;kinase activity-IEA;cyclin-dependent protein serine/threonine kinase inhibitor activity-IEA;nucleus-IEA	Biological Process-IEA;Biological Process-IEA;Biological Process-IEA;Biological Process-IEA;Biological Process-IEA;Molecular Function-IEA;Molecular Function-IEA;Cellular Component-IEA	ssa12: 59734046-59739141;+
rna26886	XM_014204670.1	H2.0-like homeobox protein isoform X1	HLX	2867	278.119	68.0959	173.107	2.03401	0.00196159	-	-	-	-	-	-	-	-	-	-	0	0.9078	GO:0003677-IEA;GO:0002040-IEA;GO:0006355-IEA;GO:0043565-IEA;GO:0002244-IEA;GO:0005634-IEA	DNA binding-IEA;sprouting angiogenesis-IEA;regulation of transcription, DNA-templated-IEA;sequence-specific DNA binding-IEA;hematopoietic progenitor cell differentiation-IEA;nucleus-IEA	Molecular Function-IEA;Biological Process-IEA;Biological Process-IEA;Molecular Function-IEA;Biological Process-IEA;Cellular Component-IEA	ssa06: 47765841-47769257;+
MSTRG.40690.1	-	glycoprotein-N-acetylgalactosamine 3-beta-galactosyltransferase 1-like	C1GALT1	2867	882.243	215.479	548.861	2.03323	0.000980783	-	-	-	-	-	-	-	-	-	-	9.6e-51	0.9128	GO:0016757-IEA;GO:0016020-IEA;GO:0016263-IEA;GO:0016021-IEA;GO:0016266-IEA;GO:0016740-IEA	transferase activity, transferring glycosyl groups-IEA;membrane-IEA;glycoprotein-N-acetylgalactosamine 3-beta-galactosyltransferase activity-IEA;integral component of membrane-IEA;O-glycan processing-IEA;transferase activity-IEA	Molecular Function-IEA;Cellular Component-IEA;Molecular Function-IEA;Cellular Component-IEA;Biological Process-IEA;Molecular Function-IEA	NW_012356616.1: 3823-8240;-
rna71398	XM_014152640.1	zinc finger CCCH domain-containing protein 13-like	ZC3H13	2867	245.26	59.8243	152.542	2.033	0.00434778	-	-	-	-	-	-	-	-	-	-	7.9e-174	0.9521	-	-	-	ssa17: 29013516-29026891;-
MSTRG.2286.1	-	neurobeachin-like protein 2	NBEAL2	2867	174.392	43.0702	108.731	2.02981	0.00113454	-	-	-	-	-	-	-	-	-	-	1.1e-142	0.928	GO:0007165-IEA;GO:0016020-IEA;GO:0016021-IEA	signal transduction-IEA;membrane-IEA;integral component of membrane-IEA	Biological Process-IEA;Cellular Component-IEA;Cellular Component-IEA	ssa02: 536618-544092;+
rna59747	XM_014142029.1	palmitoyltransferase ZDHHC3	ZDHHC3	2867	170.156	41.8916	106.024	2.02809	0.00053897	-	-	-	-	-	-	-	-	-	-	0	0.9554	GO:0016746-IEA;GO:0019706-IEA;GO:0016409-IEA;GO:0016020-IEA;GO:0016021-IEA;GO:0016740-IEA	transferase activity, transferring acyl groups-IEA;protein-cysteine S-palmitoyltransferase activity-IEA;palmitoyltransferase activity-IEA;membrane-IEA;integral component of membrane-IEA;transferase activity-IEA	Molecular Function-IEA;Molecular Function-IEA;Molecular Function-IEA;Cellular Component-IEA;Cellular Component-IEA;Molecular Function-IEA	ssa14: 54373763-54382866;-
rna60577	XM_014142462.1	asparagine synthetase [glutamine-hydrolyzing]	ASNS	2867	3914.27	961.406	2437.84	2.0264	2.24082e-18	-	-	-	-	-	-	-	-	-	-	0	0.9659	GO:0006529-IEA;GO:0000166-IEA;GO:0070981-IEA;GO:0004066-IEA;GO:0008652-IEA;GO:0006541-IEA;GO:0005524-IEA	asparagine biosynthetic process-IEA;nucleotide binding-IEA;L-asparagine biosynthetic process-IEA;asparagine synthase (glutamine-hydrolyzing) activity-IEA;cellular amino acid biosynthetic process-IEA;glutamine metabolic process-IEA;ATP binding-IEA	Biological Process-IEA;Molecular Function-IEA;Biological Process-IEA;Molecular Function-IEA;Biological Process-IEA;Biological Process-IEA;Molecular Function-IEA	ssa14: 69022329-69036173;+
rna25182	XM_014203066.1	collagen alpha-1(XXVIII) chain-like	COL28A1	2867	73.0061	17.9193	45.4627	2.02577	0.000160692	-	-	-	-	-	-	-	-	-	-	3.2e-109	0.8205	GO:0004867-IEA;GO:0005581-IEA;GO:0010951-IEA	serine-type endopeptidase inhibitor activity-IEA;collagen trimer-IEA;negative regulation of endopeptidase activity-IEA	Molecular Function-IEA;Cellular Component-IEA;Biological Process-IEA	ssa06: 18857889-18859590;+
rna37965	NM_001140117.1	glia-derived nexin-like	SERPINE2	2867	566.011	139.206	352.609	2.02409	2.35699e-07	-	-	-	-	-	-	-	-	-	-	0	0.9415	GO:0005615-IEA;GO:0008233-IEA;GO:0006508-IEA	extracellular space-IEA;peptidase activity-IEA;proteolysis-IEA	Cellular Component-IEA;Molecular Function-IEA;Biological Process-IEA	ssa09: 123328489-123334757;-
rna8933	XM_014169112.1	RRP15-like protein	RRP15	2867	569.482	140.534	355.008	2.02343	1.02067e-08	-	-	-	-	-	-	-	-	-	-	1.9e-159	0.9119	GO:0006364-IEA	rRNA processing-IEA	Biological Process-IEA	ssa02: 34993533-35005523;-
rna4347	XM_014125609.1	long-chain fatty acid transport protein 4-like	SLC27A4	2867	254.671	62.3002	158.486	2.02249	4.68268e-12	-	-	-	-	-	-	-	-	-	-	0	0.9599	GO:0031957-IEA;GO:0001676-IEA;GO:0003824-IEA;GO:0015908-IEA;GO:0016021-IEA;GO:0004467-IEA	very long-chain fatty acid-CoA ligase activity-IEA;long-chain fatty acid metabolic process-IEA;catalytic activity-IEA;fatty acid transport-IEA;integral component of membrane-IEA;long-chain fatty acid-CoA ligase activity-IEA	Molecular Function-IEA;Biological Process-IEA;Molecular Function-IEA;Biological Process-IEA;Cellular Component-IEA;Molecular Function-IEA	ssa01: 110344194-110376622;-
rna99720	XM_014179208.1	HEAT repeat-containing protein 1 isoform X1	HEATR1	2867	358.433	88.4892	223.461	2.01961	2.52568e-08	-	-	-	-	-	-	-	-	-	-	0	0.9046	-	-	-	ssa28: 4939325-4957495;+
MSTRG.20094.1	-	early growth response protein 1-like	EGR1	2867	815.906	201.605	508.756	2.01769	3.8852e-09	-	-	-	-	-	-	-	-	-	-	0	0.8502	GO:0003677-IEA;GO:0046872-IEA;GO:0005634-IEA;GO:0003676-IEA	DNA binding-IEA;metal ion binding-IEA;nucleus-IEA;nucleic acid binding-IEA	Molecular Function-IEA;Molecular Function-IEA;Cellular Component-IEA;Molecular Function-IEA	ssa13: 50007290-50011444;-
rna44980	XM_014127713.1	prostaglandin E synthase-like	PTGES	2867	382.687	94.5007	238.594	2.0162	0.000491658	-	-	-	-	-	-	-	-	-	-	1.2e-137	0.9288	GO:0042074-IEA;GO:0016020-IEA;GO:0050220-IEA;GO:0016021-IEA	cell migration involved in gastrulation-IEA;membrane-IEA;prostaglandin-E synthase activity-IEA;integral component of membrane-IEA	Biological Process-IEA;Cellular Component-IEA;Molecular Function-IEA;Cellular Component-IEA	ssa11: 40822510-40826461;-
rna22039	XM_014200094.1	casein kinase I isoform X2	CSNK1A1	2867	245.885	60.5592	153.222	2.01422	2.21699e-08	-	-	-	-	-	-	-	-	-	-	0	0.9882	GO:0007507-IMP;GO:0000166-IEA;GO:0005737-IDA;GO:0005737-IBA;GO:0090090-IBA;GO:0016310-IEA;GO:0016740-IEA;GO:0016301-IEA;GO:0018105-IDA;GO:0018105-IBA;GO:0004672-IDA;GO:0004672-IEA;GO:0004674-IDA;GO:0004674-IBA;GO:0004674-IEA;GO:0005730-IDA;GO:0005524-IC;GO:0005524-IEA;GO:0005634-IDA;GO:0005634-IBA;GO:0006468-IDA;GO:0006468-IEA	heart development-IMP;nucleotide binding-IEA;cytoplasm-IDA;cytoplasm-IBA;negative regulation of canonical Wnt signaling pathway-IBA;phosphorylation-IEA;transferase activity-IEA;kinase activity-IEA;peptidyl-serine phosphorylation-IDA;peptidyl-serine phosphorylation-IBA;protein kinase activity-IDA;protein kinase activity-IEA;protein serine/threonine kinase activity-IDA;protein serine/threonine kina…	Biological Process-IMP;Molecular Function-IEA;Cellular Component-IDA;Cellular Component-IBA;Biological Process-IBA;Biological Process-IEA;Molecular Function-IEA;Molecular Function-IEA;Biological Process-IDA;Biological Process-IBA;Molecular Function-IDA;Molecular Function-IEA;Molecular Function-IDA;Molecular Function-IBA;Molecular Function-IEA;Cellular Component-IDA;Molecular Function-IC;Molecular…	ssa05: 40774802-40811514;+
rna64345	XM_014145969.1	protein FAM110A-like	FAM110B	2867	1310.44	325.508	817.974	2.01101	1.13415e-36	-	-	-	-	-	-	-	-	-	-	0	0.8655	-	-	-	ssa15: 71426556-71438123;-
MSTRG.17857.1	-	tektin-4-like	TEKT4	2867	232.261	57.4756	144.868	2.01072	0.00164546	-	-	-	-	-	-	-	-	-	-	1.8e-31	0.8471	-	-	-	ssa12: 8204672-8205084;.
rna121421	NM_001146414.1	src kinase-associated phosphoprotein 2-like	SKAP2	2867	2423.01	601.29	1512.15	2.00942	6.81132e-17	-	-	-	-	-	-	-	-	-	-	1.8e-10	0.9369	GO:0003677-IEA;GO:0003700-IEA;GO:0007275-IEA;GO:0006351-IEA;GO:0006355-IEA;GO:0016310-IEA;GO:0043565-IEA;GO:0016301-IEA;GO:0005634-IEA	DNA binding-IEA;DNA-binding transcription factor activity-IEA;multicellular organism development-IEA;transcription, DNA-templated-IEA;regulation of transcription, DNA-templated-IEA;phosphorylation-IEA;sequence-specific DNA binding-IEA;kinase activity-IEA;nucleus-IEA	Molecular Function-IEA;Molecular Function-IEA;Biological Process-IEA;Biological Process-IEA;Biological Process-IEA;Biological Process-IEA;Molecular Function-IEA;Molecular Function-IEA;Cellular Component-IEA	NW_012367198.1: 496-1150;+
rna60633	XM_014142514.1	serine/threonine-protein phosphatase 1 regulatory subunit 10-like isoform X1	PPP1R10	2867	367.823	92.3484	230.086	2.00333	2.05222e-05	-	-	-	-	-	-	-	-	-	-	0	0.9771	GO:0046872-IEA;GO:0016020-IEA;GO:0016021-IEA;GO:0005634-IEA	metal ion binding-IEA;membrane-IEA;integral component of membrane-IEA;nucleus-IEA	Molecular Function-IEA;Cellular Component-IEA;Cellular Component-IEA;Cellular Component-IEA	ssa14: 70652375-70668131;-
rna41236	XM_014124674.1	switch-associated protein 70-like	SWAP70	2867	224.896	56.1685	140.532	2.00268	0.00183076	-	-	-	-	-	-	-	-	-	-	0	0.9583	GO:0007096-IMP;GO:0007096-IEA;GO:0005737-IBA;GO:0060026-IGI;GO:0060026-IEA;GO:0005509-IEA;GO:0048714-IMP;GO:0048714-IEA;GO:0060027-IMP;GO:0060027-IEA;GO:0060028-IGI;GO:0060028-IEA;GO:0005634-IBA	regulation of exit from mitosis-IMP;regulation of exit from mitosis-IEA;cytoplasm-IBA;convergent extension-IGI;convergent extension-IEA;calcium ion binding-IEA;positive regulation of oligodendrocyte differentiation-IMP;positive regulation of oligodendrocyte differentiation-IEA;convergent extension involved in gastrulation-IMP;convergent extension involved in gastrulation-IEA;convergent extension …	Biological Process-IMP;Biological Process-IEA;Cellular Component-IBA;Biological Process-IGI;Biological Process-IEA;Molecular Function-IEA;Biological Process-IMP;Biological Process-IEA;Biological Process-IMP;Biological Process-IEA;Biological Process-IGI;Biological Process-IEA;Cellular Component-IBA	ssa10: 67141297-67182062;+
rna61581	XM_014143386.1	beta-1,3-galactosyl-O-glycosyl-glycoprotein beta-1,6-N-acetylglucosaminyltransferase 4-like	GCNT4	2867	150.731	603.691	377.211	-2.00086	3.05308e-08	-	-	-	-	-	-	-	-	-	-	0	0.9213	GO:0016757-IEA;GO:0008375-IEA;GO:0016020-IEA;GO:0016021-IEA;GO:0016740-IEA	transferase activity, transferring glycosyl groups-IEA;acetylglucosaminyltransferase activity-IEA;membrane-IEA;integral component of membrane-IEA;transferase activity-IEA	Molecular Function-IEA;Molecular Function-IEA;Cellular Component-IEA;Cellular Component-IEA;Molecular Function-IEA	ssa15: 1891558-1903915;+
rna127413	XM_014187924.1	ankyrin repeat and SOCS box protein 2-like isoform X1	ASB2	2867	26.895	107.012	66.9536	-2.00131	2.19963e-10	-	-	-	-	-	-	-	-	-	-	0	0.9681	GO:0035556-IEA;GO:0016567-IEA	intracellular signal transduction-IEA;protein ubiquitination-IEA	Biological Process-IEA;Biological Process-IEA	NW_012361264.1: 2487-5353;+
rna106440	XM_014187355.1	protein odd-skipped-related 2 isoform X1	OSR2-A	2867	104.061	416.39	260.225	-2.00166	0.000434492	-	-	-	-	-	-	-	-	-	-	0	0.9533	GO:0000122-IBA;GO:0001655-IBA;GO:0000977-IBA;GO:0003676-IEA;GO:0045944-IBA	negative regulation of transcription by RNA polymerase II-IBA;urogenital system development-IBA;RNA polymerase II regulatory region sequence-specific DNA binding-IBA;nucleic acid binding-IEA;positive regulation of transcription by RNA polymerase II-IBA	Biological Process-IBA;Biological Process-IBA;Molecular Function-IBA;Molecular Function-IEA;Biological Process-IBA	NW_012358091.1: 8-5022;-
rna55334	XM_014138025.1	matrix metalloproteinase-28-like	MMP28	2867	167.056	668.265	417.661	-2.00236	1.35e-06	-	-	-	-	-	-	-	-	-	-	0	0.8567	GO:0008270-IEA;GO:0046872-IEA;GO:0008233-IEA;GO:0006508-IEA;GO:0008237-IEA;GO:0004222-IEA;GO:0031012-IEA;GO:0016787-IEA	zinc ion binding-IEA;metal ion binding-IEA;peptidase activity-IEA;proteolysis-IEA;metallopeptidase activity-IEA;metalloendopeptidase activity-IEA;extracellular matrix-IEA;hydrolase activity-IEA	Molecular Function-IEA;Molecular Function-IEA;Molecular Function-IEA;Biological Process-IEA;Molecular Function-IEA;Molecular Function-IEA;Cellular Component-IEA;Molecular Function-IEA	ssa13: 70264985-70280196;-
rna24249	XM_014202181.1	DENN domain-containing protein 3-like	DENND3	2867	65.6339	262.322	163.978	-2.00347	2.12831e-05	-	-	-	-	-	-	-	-	-	-	0	0.8874	-	-	-	ssa05: 76644921-76651056;+
rna53064	XM_014135471.1	protein-glutamine gamma-glutamyltransferase 5-like	TGL2	2867	30.9246	123.544	77.2345	-2.00396	0.00332163	-	-	-	-	-	-	-	-	-	-	0	0.7558	GO:0003810-IEA;GO:0046872-IEA;GO:0016740-IEA;GO:0018149-IEA	protein-glutamine gamma-glutamyltransferase activity-IEA;metal ion binding-IEA;transferase activity-IEA;peptide cross-linking-IEA	Molecular Function-IEA;Molecular Function-IEA;Molecular Function-IEA;Biological Process-IEA	ssa13: 23169231-23177060;-
gene32930	-	poly [ADP-ribose] polymerase 1	PARP1	2867	23.6346	94.4441	59.0394	-2.00877	4.59463e-05	-	-	-	-	-	-	-	-	-	-	0	0.8895	GO:0003677-IEA;GO:0016757-IEA;GO:0008270-IEA;GO:0051287-IEA;GO:0070212-IBA;GO:1990404-IBA;GO:0006471-IEA;GO:0016740-IEA;GO:0005730-IBA;GO:0003950-IBA;GO:0003950-IEA;GO:0005634-IBA;GO:0005634-IEA;GO:0006302-IBA	DNA binding-IEA;transferase activity, transferring glycosyl groups-IEA;zinc ion binding-IEA;NAD binding-IEA;protein poly-ADP-ribosylation-IBA;protein ADP-ribosylase activity-IBA;protein ADP-ribosylation-IEA;transferase activity-IEA;nucleolus-IBA;NAD+ ADP-ribosyltransferase activity-IBA;NAD+ ADP-ribosyltransferase activity-IEA;nucleus-IBA;nucleus-IEA;double-strand break repair-IBA	Molecular Function-IEA;Molecular Function-IEA;Molecular Function-IEA;Molecular Function-IEA;Biological Process-IBA;Molecular Function-IBA;Biological Process-IEA;Molecular Function-IEA;Cellular Component-IBA;Molecular Function-IBA;Molecular Function-IEA;Cellular Component-IBA;Cellular Component-IEA;Biological Process-IBA	ssa15: 50385703-50396756;-
rna125891	XM_014185904.1	growth arrest-specific protein 1-like	GAS1	2867	38.5337	154.607	96.5703	-2.01125	1.02432e-05	-	-	-	-	-	-	-	-	-	-	8.6e-137	0.9223	GO:0007050-IEA	cell cycle arrest-IEA	Biological Process-IEA	NW_012352975.1: 5887-9347;-
rna34013	XM_014211239.1	dapper homolog 1-like	DACT1	2867	50.2996	202.566	126.433	-2.01348	1.12463e-16	-	-	-	-	-	-	-	-	-	-	0	0.8877	-	-	-	ssa09: 34906865-34919964;+
rna29007	XM_014206575.1	calcium/calmodulin-dependent protein kinase type II delta 1 chain isoform X1	CAMK2D	2867	39.1383	157.808	98.4733	-2.01557	4.68602e-14	-	-	-	-	-	-	-	-	-	-	0	0.9893	GO:0005516-IEA;GO:0016310-IEA;GO:0004672-IEA;GO:0004683-IEA;GO:0016301-IEA;GO:0005524-IEA;GO:0006468-IEA	calmodulin binding-IEA;phosphorylation-IEA;protein kinase activity-IEA;calmodulin-dependent protein kinase activity-IEA;kinase activity-IEA;ATP binding-IEA;protein phosphorylation-IEA	Molecular Function-IEA;Biological Process-IEA;Molecular Function-IEA;Molecular Function-IEA;Molecular Function-IEA;Molecular Function-IEA;Biological Process-IEA	ssa07: 9099936-9214156;+
rna119448	XM_014185840.1	procollagen C-endopeptidase enhancer 2-like	PCOLCE2	2867	191.042	772.297	481.669	-2.01678	6.09971e-05	-	-	-	-	-	-	-	-	-	-	0	0.7385	GO:0005576-IEA	extracellular region-IEA	Cellular Component-IEA	NW_012352809.1: 129-11397;-
rna69269	XM_014150691.1	insulin-like growth factor-binding protein 5	IGFBP5	2867	330.56	1338.45	834.505	-2.01786	3.60605e-05	-	-	-	-	-	-	-	-	-	-	2.9e-172	0.9238	GO:0005520-IEA;GO:0005576-IEA	insulin-like growth factor binding-IEA;extracellular region-IEA	Molecular Function-IEA;Cellular Component-IEA	ssa16: 75394720-75404052;-
rna46852	XM_014129515.1	phosphofurin acidic cluster sorting protein 1-like	PACS1	2867	20.6406	83.9511	52.2959	-2.01802	6.83875e-12	-	-	-	-	-	-	-	-	-	-	0	0.9395	-	-	-	ssa11: 80926145-80941734;-
MSTRG.922.10	-	C-terminal-binding protein 2-like isoform X2	CTBP2	2867	102.869	416.874	259.872	-2.02177	4.99284e-09	-	-	-	-	-	-	-	-	-	-	0	0.9864	GO:0016616-IEA;GO:0051287-IEA;GO:0016491-IEA;GO:0055114-IEA	oxidoreductase activity, acting on the CH-OH group of donors, NAD or NADP as acceptor-IEA;NAD binding-IEA;oxidoreductase activity-IEA;oxidation-reduction process-IEA	Molecular Function-IEA;Molecular Function-IEA;Molecular Function-IEA;Biological Process-IEA	ssa01: 63271060-63293224;+
rna9514	XM_014176433.1	keratin, type I cytoskeletal 13-like isoform X1	KRT13	2867	497.98	2026.45	1262.21	-2.02489	0.00115957	-	-	-	-	-	-	-	-	-	-	0	0.9401	GO:0005198-IEA;GO:0005882-IEA	structural molecule activity-IEA;intermediate filament-IEA	Molecular Function-IEA;Cellular Component-IEA	ssa02: 46327706-46331937;-
rna78357	XM_014158617.1	receptor tyrosine-protein kinase erbB-2	ERBB2	2867	151.03	614.542	382.786	-2.02579	0.0078347	-	-	-	-	-	-	-	-	-	-	0	0.9043	GO:0004714-IEA;GO:0004713-IEA;GO:0016020-IEA;GO:0016021-IEA;GO:0055003-IEA;GO:0016740-IEA;GO:0016301-IEA;GO:0018108-IEA;GO:0048919-IEA;GO:0014037-IEA;GO:0032285-IEA;GO:0007169-IEA;GO:0042552-IEA;GO:0048932-IEA;GO:0004672-IEA;GO:0060347-IEA;GO:0005524-IEA;GO:0048914-IEA;GO:0000166-IEA;GO:0001755-IEA;GO:0001837-IEA;GO:0016310-IEA;GO:0031101-IEA;GO:0014044-IEA;GO:0060973-IEA;GO:0007413-IEA;GO:000646…	transmembrane receptor protein tyrosine kinase activity-IEA;protein tyrosine kinase activity-IEA;membrane-IEA;integral component of membrane-IEA;cardiac myofibril assembly-IEA;transferase activity-IEA;kinase activity-IEA;peptidyl-tyrosine phosphorylation-IEA;posterior lateral line neuromast development-IEA;Schwann cell differentiation-IEA;non-myelinated axon ensheathment-IEA;transmembrane recepto…	Molecular Function-IEA;Molecular Function-IEA;Cellular Component-IEA;Cellular Component-IEA;Biological Process-IEA;Molecular Function-IEA;Molecular Function-IEA;Biological Process-IEA;Biological Process-IEA;Biological Process-IEA;Biological Process-IEA;Biological Process-IEA;Biological Process-IEA;Biological Process-IEA;Molecular Function-IEA;Biological Process-IEA;Molecular Function-IEA;Biologic…	ssa19: 60055536-60095206;-
rna23806	-	regulation of nuclear pre-mRNA domain-containing protein 2-like	RPRD2	2867	35.7447	145.838	90.7913	-2.02698	8.30894e-05	-	-	-	-	-	-	-	-	-	-	0	0.8265	-	-	-	ssa05: 69913312-69926400;+
rna24215	XM_014202144.1	DENN domain-containing protein 3	DENND3	2867	41.0417	166.677	103.859	-2.0273	6.53766e-08	-	-	-	-	-	-	-	-	-	-	3.8e-83	0.8767	-	-	-	ssa05: 76187434-76189107;+
MSTRG.14927.1	-	discoidin domain-containing receptor 2-like isoform X2	DDR2	2867	109.003	446.335	277.669	-2.0288	2.68494e-42	-	-	-	-	-	-	-	-	-	-	0	0.9675	GO:0004714-IEA;GO:0004713-IEA;GO:0016020-IEA;GO:0016021-IEA;GO:0007169-IEA;GO:0038063-IEA;GO:0038062-IEA;GO:0004672-IEA;GO:0005524-IEA;GO:0005887-IEA;GO:0018108-IEA;GO:0006468-IEA	transmembrane receptor protein tyrosine kinase activity-IEA;protein tyrosine kinase activity-IEA;membrane-IEA;integral component of membrane-IEA;transmembrane receptor protein tyrosine kinase signaling pathway-IEA;collagen-activated tyrosine kinase receptor signaling pathway-IEA;protein tyrosine kinase collagen receptor activity-IEA;protein kinase activity-IEA;ATP binding-IEA;integral component o…	Molecular Function-IEA;Molecular Function-IEA;Cellular Component-IEA;Cellular Component-IEA;Biological Process-IEA;Biological Process-IEA;Molecular Function-IEA;Molecular Function-IEA;Molecular Function-IEA;Cellular Component-IEA;Biological Process-IEA;Biological Process-IEA	ssa10: 31771633-31820371;-
rna71303	XM_014152545.1	zinc finger protein 665-like	ZNF665	2867	26.0759	106.769	66.4224	-2.02898	0.000114207	-	-	-	-	-	-	-	-	-	-	0	0.8462	GO:0003676-IEA	nucleic acid binding-IEA	Molecular Function-IEA	ssa17: 27510726-27519349;-
gene12686	-	DENN domain-containing protein 3-like isoform X4	DENND3	2867	22.2728	89.9814	56.1271	-2.02948	3.85099e-08	-	-	-	-	-	-	-	-	-	-	0	0.8227	-	-	-	ssa05: 75407539-75427980;-
rna33414	XM_014210876.1	transforming growth factor beta-3	TGFB3	2867	95.1727	389.247	242.21	-2.03177	1.02856e-11	-	-	-	-	-	-	-	-	-	-	0	0.9709	GO:0061035-IEA;GO:0005160-IEA;GO:0008083-IEA;GO:0005615-IEA;GO:0007165-IEA;GO:0051781-IEA;GO:0060218-IEA;GO:0030278-IEA;GO:0005576-IEA	regulation of cartilage development-IEA;transforming growth factor beta receptor binding-IEA;growth factor activity-IEA;extracellular space-IEA;signal transduction-IEA;positive regulation of cell division-IEA;hematopoietic stem cell differentiation-IEA;regulation of ossification-IEA;extracellular region-IEA	Biological Process-IEA;Molecular Function-IEA;Molecular Function-IEA;Cellular Component-IEA;Biological Process-IEA;Biological Process-IEA;Biological Process-IEA;Biological Process-IEA;Cellular Component-IEA	ssa09: 22449861-22463779;+
rna16105	XM_014194607.1	protocadherin-18-like isoform X2	PCDH18	2867	48.3188	197.626	122.972	-2.03215	1.7005e-06	-	-	-	-	-	-	-	-	-	-	0	0.9057	GO:0016339-IEA;GO:0042074-IEA;GO:0007155-IEA;GO:0016020-IEA;GO:0016021-IEA;GO:0005509-IEA;GO:0055113-IEA;GO:0007156-IEA;GO:0007399-IEA;GO:0005886-IEA	calcium-dependent cell-cell adhesion via plasma membrane cell adhesion molecules-IEA;cell migration involved in gastrulation-IEA;cell adhesion-IEA;membrane-IEA;integral component of membrane-IEA;calcium ion binding-IEA;epiboly involved in gastrulation with mouth forming second-IEA;homophilic cell adhesion via plasma membrane adhesion molecules-IEA;nervous system development-IEA;plasma membrane-IEA	Biological Process-IEA;Biological Process-IEA;Biological Process-IEA;Cellular Component-IEA;Cellular Component-IEA;Molecular Function-IEA;Biological Process-IEA;Biological Process-IEA;Biological Process-IEA;Cellular Component-IEA	ssa04: 1225702-1237483;+
rna121371	XM_014191491.1	collagen alpha-3(VI) chain-like	COL6A3	2867	23.2365	95.1704	59.2034	-2.03292	2.56801e-05	-	-	-	-	-	-	-	-	-	-	3.4e-147	0.9861	GO:0004867-IEA;GO:0005581-IEA;GO:0010951-IEA	serine-type endopeptidase inhibitor activity-IEA;collagen trimer-IEA;negative regulation of endopeptidase activity-IEA	Molecular Function-IEA;Cellular Component-IEA;Biological Process-IEA	NW_012556681.1: 42-1098;-
MSTRG.25115.2	-	D-2-hydroxyglutarate dehydrogenase, mitochondrial	D2HGDH	2867	53.3856	218.902	136.144	-2.03296	2.96295e-05	-	-	-	-	-	-	-	-	-	-	1.3e-162	0.9611	GO:0071949-IEA;GO:0050660-IEA;GO:0003824-IEA;GO:0016491-IEA;GO:0055114-IEA	FAD binding-IEA;flavin adenine dinucleotide binding-IEA;catalytic activity-IEA;oxidoreductase activity-IEA;oxidation-reduction process-IEA	Molecular Function-IEA;Molecular Function-IEA;Molecular Function-IEA;Molecular Function-IEA;Biological Process-IEA	ssa16: 72080840-72083301;-
rna61075	NM_001139560.1	homeobox protein Hox-A11a-like	HOXA11A	2867	99.5459	408.398	253.972	-2.03405	3.69064e-06	-	-	-	-	-	-	-	-	-	-	0	0.9467	GO:0003677-IEA;GO:0006355-IEA;GO:0043565-IEA;GO:0005634-IEA	DNA binding-IEA;regulation of transcription, DNA-templated-IEA;sequence-specific DNA binding-IEA;nucleus-IEA	Molecular Function-IEA;Biological Process-IEA;Molecular Function-IEA;Cellular Component-IEA	ssa14: 79901769-79903971;-
rna64713	XM_014146444.1	twist-related protein 2-like	TWIST2	2867	198.629	812.962	505.796	-2.03467	4.12091e-06	-	-	-	-	-	-	-	-	-	-	2.3e-107	0.8112	GO:0046983-IEA	protein dimerization activity-IEA	Molecular Function-IEA	ssa15: 78374315-78378324;+
MSTRG.8906.1	-	DENN domain-containing protein 3-like isoform X1	DENND3	2867	29.4037	119.914	74.6589	-2.03661	0.00596051	-	-	-	-	-	-	-	-	-	-	6.9e-54	0.8937	-	-	-	ssa05: 75090225-75091949;-
rna34822	XM_014211985.1	leukotriene C4 synthase	LTC4S	2867	138.342	566.887	352.614	-2.03758	1.49874e-09	-	-	-	-	-	-	-	-	-	-	7.1e-99	0.902	GO:0004602-IBA;GO:0019370-IBA;GO:0005635-IBA;GO:0043085-IEA;GO:0016020-IEA;GO:0016021-IEA;GO:0006691-IEA;GO:0004464-IBA;GO:0008047-IEA;GO:0004364-IBA;GO:0098869-IEA;GO:0005783-IBA	glutathione peroxidase activity-IBA;leukotriene biosynthetic process-IBA;nuclear envelope-IBA;positive regulation of catalytic activity-IEA;membrane-IEA;integral component of membrane-IEA;leukotriene metabolic process-IEA;leukotriene-C4 synthase activity-IBA;enzyme activator activity-IEA;glutathione transferase activity-IBA;cellular oxidant detoxification-IEA;endoplasmic reticulum-IBA	Molecular Function-IBA;Biological Process-IBA;Cellular Component-IBA;Biological Process-IEA;Cellular Component-IEA;Cellular Component-IEA;Biological Process-IEA;Molecular Function-IBA;Molecular Function-IEA;Molecular Function-IBA;Biological Process-IEA;Cellular Component-IBA	ssa09: 57679515-57690715;+
MSTRG.8145.1	-	GPN-loop GTPase 2	GPN2	2867	39.5277	162.676	101.102	-2.03788	1.50273e-06	-	-	-	-	-	-	-	-	-	-	1.1e-78	0.9894	GO:0005525-IEA;GO:0000166-IEA;GO:0016787-IEA	GTP binding-IEA;nucleotide binding-IEA;hydrolase activity-IEA	Molecular Function-IEA;Molecular Function-IEA;Molecular Function-IEA	ssa05: 45457079-45471395;-
rna63566	XM_014145262.1	sestrin-1-like isoform X1	SESN1	2867	204.78	841.194	522.987	-2.03907	0.00296465	-	-	-	-	-	-	-	-	-	-	0	0.9598	GO:1901031-IEA;GO:0005634-IEA	regulation of response to reactive oxygen species-IEA;nucleus-IEA	Biological Process-IEA;Cellular Component-IEA	ssa15: 53860057-53866148;+
rna4459	XM_014126453.1	cathepsin L1-like	CTSL	2867	56.2696	230.779	143.524	-2.03971	9.7016e-12	-	-	-	-	-	-	-	-	-	-	2.2e-54	0.9467	GO:0008233-IEA;GO:0006508-IEA;GO:0008234-IEA;GO:0016787-IEA	peptidase activity-IEA;proteolysis-IEA;cysteine-type peptidase activity-IEA;hydrolase activity-IEA	Molecular Function-IEA;Biological Process-IEA;Molecular Function-IEA;Molecular Function-IEA	ssa01: 113265513-113267831;+
MSTRG.20582.1	-	small G protein signaling modulator 1-like isoform X2	SGSM1	2867	63.5217	261.255	162.388	-2.04093	0.00341491	-	-	-	-	-	-	-	-	-	-	0	0.9172	GO:0005096-IEA;GO:0043547-IEA	GTPase activator activity-IEA;positive regulation of GTPase activity-IEA	Molecular Function-IEA;Biological Process-IEA	ssa13: 87541168-87558227;-
rna46317	XM_014129216.1	mothers against decapentaplegic homolog 6-like	SMAD6	2867	139.074	571.59	355.332	-2.04208	1.12332e-17	-	-	-	-	-	-	-	-	-	-	0	0.7951	GO:0003677-IEA;GO:0007507-IEA;GO:0003700-IEA;GO:0030514-IEA;GO:0005737-IEA;GO:0060394-IEA;GO:0006355-IEA;GO:0007179-IEA;GO:0005634-IEA;GO:0005667-IEA	DNA binding-IEA;heart development-IEA;DNA-binding transcription factor activity-IEA;negative regulation of BMP signaling pathway-IEA;cytoplasm-IEA;negative regulation of pathway-restricted SMAD protein phosphorylation-IEA;regulation of transcription, DNA-templated-IEA;transforming growth factor beta receptor signaling pathway-IEA;nucleus-IEA;transcription factor complex-IEA	Molecular Function-IEA;Biological Process-IEA;Molecular Function-IEA;Biological Process-IEA;Cellular Component-IEA;Biological Process-IEA;Biological Process-IEA;Biological Process-IEA;Cellular Component-IEA;Cellular Component-IEA	ssa11: 74193594-74215214;-
rna86475	XM_014166936.1	Krueppel-like factor 15	KLF15	2867	23.4913	95.9388	59.7151	-2.04212	1.86368e-05	-	-	-	-	-	-	-	-	-	-	0	0.8427	GO:0055085-IEA;GO:0016020-IEA;GO:0016021-IEA;GO:0003676-IEA	transmembrane transport-IEA;membrane-IEA;integral component of membrane-IEA;nucleic acid binding-IEA	Biological Process-IEA;Cellular Component-IEA;Cellular Component-IEA;Molecular Function-IEA	ssa22: 26417033-26421873;-
MSTRG.19370.3	-	interleukin-17 receptor D-like	IL17RD	2867	170.619	706.163	438.391	-2.04975	2.1087e-05	-	-	-	-	-	-	-	-	-	-	0	0.7989	GO:0016020-IEA;GO:0019221-IEA;GO:0016021-IEA;GO:0030368-IEA	membrane-IEA;cytokine-mediated signaling pathway-IEA;integral component of membrane-IEA;interleukin-17 receptor activity-IEA	Cellular Component-IEA;Biological Process-IEA;Cellular Component-IEA;Molecular Function-IEA	ssa13: 6873599-6884739;+
rna83721	XM_014164049.1	homeobox protein DLX-2	DLX2A	2867	158.199	654.206	406.202	-2.05079	1.29757e-08	-	-	-	-	-	-	-	-	-	-	3.4e-170	0.9314	GO:0003677-IEA;GO:0006355-IEA;GO:0043565-IEA;GO:0005634-IEA	DNA binding-IEA;regulation of transcription, DNA-templated-IEA;sequence-specific DNA binding-IEA;nucleus-IEA	Molecular Function-IEA;Biological Process-IEA;Molecular Function-IEA;Cellular Component-IEA	ssa21: 16576673-16578830;-
rna80955	XM_014161650.1	zinc finger protein 703-like	ZNF703	2867	186.564	773.119	479.841	-2.05271	9.97846e-05	-	-	-	-	-	-	-	-	-	-	0	0.8956	GO:0048596-IEA;GO:0030902-IEA;GO:0042826-IEA;GO:0031065-IEA;GO:0045892-IEA;GO:0007368-IEA;GO:0000118-IEA;GO:0007420-IEA;GO:0060271-IEA;GO:0005634-IEA;GO:0003676-IEA	embryonic camera-type eye morphogenesis-IEA;hindbrain development-IEA;histone deacetylase binding-IEA;positive regulation of histone deacetylation-IEA;negative regulation of transcription, DNA-templated-IEA;determination of left/right symmetry-IEA;histone deacetylase complex-IEA;brain development-IEA;cilium assembly-IEA;nucleus-IEA;nucleic acid binding-IEA	Biological Process-IEA;Biological Process-IEA;Molecular Function-IEA;Biological Process-IEA;Biological Process-IEA;Biological Process-IEA;Cellular Component-IEA;Biological Process-IEA;Biological Process-IEA;Cellular Component-IEA;Molecular Function-IEA	ssa20: 34121430-34125674;-
rna110968	XM_014185386.1	butyrophilin subfamily 2 member A1-like isoform X2	BTN2A1	2867	48.8024	202.347	125.574	-2.05536	3.68595e-10	-	-	-	-	-	-	-	-	-	-	5e-159	0.9393	GO:0016020-IEA;GO:0016021-IEA	membrane-IEA;integral component of membrane-IEA	Cellular Component-IEA;Cellular Component-IEA	NW_012351571.1: 1338-3154;-
rna38963	XM_014216073.1	arrestin domain-containing protein 2-like isoform X1	ARRDC2	2867	529.278	2200.96	1365.12	-2.05671	1.77482e-06	-	-	-	-	-	-	-	-	-	-	0	0.9714	-	-	-	ssa10: 14662011-14666423;-
rna66233	NM_001140705.1	fibroblast growth factor 3-like	FGF3	2867	34.6428	143.53	89.0863	-2.05887	0.00105135	-	-	-	-	-	-	-	-	-	-	4.8e-156	0.8972	GO:0021571-IEA;GO:0021572-IEA;GO:0030902-IEA;GO:0001501-IEA;GO:0030901-IEA;GO:0071696-IEA;GO:0042472-IEA;GO:0043066-IEA;GO:0031012-IEA;GO:0071599-IEA;GO:0001708-IEA;GO:0060041-IEA;GO:0014032-IEA;GO:0009880-IEA;GO:0007422-IEA;GO:0045666-IEA;GO:0043049-IEA;GO:0005104-IEA;GO:0005615-IEA;GO:0048666-IEA;GO:0048665-IEA;GO:0048840-IEA;GO:0030916-IEA;GO:0030177-IEA;GO:0050769-IEA;GO:0030335-IEA;GO:005121…	rhombomere 5 development-IEA;rhombomere 6 development-IEA;hindbrain development-IEA;skeletal system development-IEA;midbrain development-IEA;ectodermal placode development-IEA;inner ear morphogenesis-IEA;negative regulation of apoptotic process-IEA;extracellular matrix-IEA;otic vesicle development-IEA;cell fate specification-IEA;retina development in camera-type eye-IEA;neural crest cell developm…	Biological Process-IEA;Biological Process-IEA;Biological Process-IEA;Biological Process-IEA;Biological Process-IEA;Biological Process-IEA;Biological Process-IEA;Biological Process-IEA;Cellular Component-IEA;Biological Process-IEA;Biological Process-IEA;Biological Process-IEA;Biological Process-IEA;Biological Process-IEA;Biological Process-IEA;Biological Process-IEA;Biological Process-IEA;Molecula…	ssa16: 5639790-5641504;-
MSTRG.25583.9	-	activin receptor type-2A isoform X3	ACVR2A	2867	47.541	197.532	122.536	-2.05907	6.38773e-06	-	-	-	-	-	-	-	-	-	-	0	0.9883	GO:0000166-IEA;GO:0046872-IEA;GO:0016020-IEA;GO:0016021-IEA;GO:0016310-IEA;GO:0016740-IEA;GO:0016301-IEA;GO:0007178-IEA;GO:0004672-IEA;GO:0004675-IEA;GO:0004674-IEA;GO:0005524-IEA;GO:0006468-IEA	nucleotide binding-IEA;metal ion binding-IEA;membrane-IEA;integral component of membrane-IEA;phosphorylation-IEA;transferase activity-IEA;kinase activity-IEA;transmembrane receptor protein serine/threonine kinase signaling pathway-IEA;protein kinase activity-IEA;transmembrane receptor protein serine/threonine kinase activity-IEA;protein serine/threonine kinase activity-IEA;ATP binding-IEA;protein…	Molecular Function-IEA;Molecular Function-IEA;Cellular Component-IEA;Cellular Component-IEA;Biological Process-IEA;Molecular Function-IEA;Molecular Function-IEA;Biological Process-IEA;Molecular Function-IEA;Molecular Function-IEA;Molecular Function-IEA;Molecular Function-IEA;Biological Process-IEA	ssa17: 5577442-5620121;-
rna61046	XM_014142931.1	collagen alpha-1(XVI) chain-like	COL16A1	2867	790.031	3293.5	2041.76	-2.05926	1.9363e-07	-	-	-	-	-	-	-	-	-	-	3.7e-57	0.974	GO:0005581-IEA	collagen trimer-IEA	Cellular Component-IEA	ssa14: 79342610-79345864;+
rna12758	NM_001141822.1	phosphotriesterase-related protein	PTER	2867	360.014	1499.02	929.517	-2.06025	3.27455e-64	-	-	-	-	-	-	-	-	-	-	0	0.9381	GO:0008270-IEA;GO:0046872-IEA;GO:0009056-IEA;GO:0016787-IEA;GO:0016788-IEA	zinc ion binding-IEA;metal ion binding-IEA;catabolic process-IEA;hydrolase activity-IEA;hydrolase activity, acting on ester bonds-IEA	Molecular Function-IEA;Molecular Function-IEA;Biological Process-IEA;Molecular Function-IEA;Molecular Function-IEA	ssa03: 33793534-33808296;+
rna101215	XM_014180500.1	BMP and activin membrane-bound inhibitor homolog	BAMBI	2867	38.9163	162.095	100.506	-2.06243	7.23167e-17	-	-	-	-	-	-	-	-	-	-	9.8e-166	0.9663	GO:0030514-IEA;GO:0016020-IEA;GO:0016021-IEA;GO:0009953-IEA;GO:0030168-IEA;GO:0090263-IEA;GO:0030512-IEA	negative regulation of BMP signaling pathway-IEA;membrane-IEA;integral component of membrane-IEA;dorsal/ventral pattern formation-IEA;platelet activation-IEA;positive regulation of canonical Wnt signaling pathway-IEA;negative regulation of transforming growth factor beta receptor signaling pathway-IEA	Biological Process-IEA;Cellular Component-IEA;Cellular Component-IEA;Biological Process-IEA;Biological Process-IEA;Biological Process-IEA;Biological Process-IEA	ssa29: 2298756-2303895;+
rna33417	XM_014210874.1	jun dimerization protein 2	JDP2	2867	41.9142	174.494	108.204	-2.06252	1.16459e-06	-	-	-	-	-	-	-	-	-	-	5.2e-124	0.9269	GO:0003677-IEA;GO:0003700-IEA;GO:0031063-IEA;GO:0006355-IEA;GO:0005634-IEA;GO:0006357-IEA	DNA binding-IEA;DNA-binding transcription factor activity-IEA;regulation of histone deacetylation-IEA;regulation of transcription, DNA-templated-IEA;nucleus-IEA;regulation of transcription by RNA polymerase II-IEA	Molecular Function-IEA;Molecular Function-IEA;Biological Process-IEA;Biological Process-IEA;Cellular Component-IEA;Biological Process-IEA	ssa09: 22605487-22624097;-
rna7190	XM_014152424.1	complement C1r-A subcomponent-like	C1RB	2867	45.3415	189.31	117.326	-2.06397	0.00305433	-	-	-	-	-	-	-	-	-	-	0	0.8903	GO:0006958-IEA;GO:0008233-IEA;GO:0006508-IEA;GO:0016020-IEA;GO:0005509-IEA;GO:0016021-IEA;GO:0004252-IEA;GO:0016787-IEA	complement activation, classical pathway-IEA;peptidase activity-IEA;proteolysis-IEA;membrane-IEA;calcium ion binding-IEA;integral component of membrane-IEA;serine-type endopeptidase activity-IEA;hydrolase activity-IEA	Biological Process-IEA;Molecular Function-IEA;Biological Process-IEA;Cellular Component-IEA;Molecular Function-IEA;Cellular Component-IEA;Molecular Function-IEA;Molecular Function-IEA	ssa02: 8684976-8687090;+
rna69455	XM_014150883.1	DNA-binding protein SATB2-like	SATB2	2867	50.7257	211.518	131.122	-2.06507	9.77543e-06	-	-	-	-	-	-	-	-	-	-	1.9e-96	0.8886	GO:0003677-IEA;GO:0000122-IBA;GO:0055113-IMP;GO:0000977-IBA;GO:0006338-IBA;GO:0006338-IEA;GO:0005634-IBA;GO:0005634-IEA	DNA binding-IEA;negative regulation of transcription by RNA polymerase II-IBA;epiboly involved in gastrulation with mouth forming second-IMP;RNA polymerase II regulatory region sequence-specific DNA binding-IBA;chromatin remodeling-IBA;chromatin remodeling-IEA;nucleus-IBA;nucleus-IEA	Molecular Function-IEA;Biological Process-IBA;Biological Process-IMP;Molecular Function-IBA;Biological Process-IBA;Biological Process-IEA;Cellular Component-IBA;Cellular Component-IEA	ssa16: 78529270-78535618;-
rna3369	XM_014210161.1	delta-like protein D	DLD	2867	56.9271	237.904	147.416	-2.06712	5.34342e-09	-	-	-	-	-	-	-	-	-	-	0	0.9415	GO:0007219-IEA;GO:0007154-IEA;GO:0007275-IEA;GO:0016020-IEA;GO:0005509-IEA;GO:0016021-IEA	Notch signaling pathway-IEA;cell communication-IEA;multicellular organism development-IEA;membrane-IEA;calcium ion binding-IEA;integral component of membrane-IEA	Biological Process-IEA;Biological Process-IEA;Biological Process-IEA;Cellular Component-IEA;Molecular Function-IEA;Cellular Component-IEA	ssa01: 81521166-81528010;+
MSTRG.6715.1	-	Transposable element Tcb2 transposase	-	2867	24.0296	100.646	62.3377	-2.07056	0.00955236	-	-	-	-	-	-	-	-	-	-	3e-70	0.7661	GO:0003677-IEA;GO:0016706-IEA;GO:0016020-IEA;GO:0016021-IEA;GO:0055114-IEA;GO:0015074-IEA;GO:0008168-IEA;GO:0006313-IEA	DNA binding-IEA;2-oxoglutarate-dependent dioxygenase activity-IEA;membrane-IEA;integral component of membrane-IEA;oxidation-reduction process-IEA;DNA integration-IEA;methyltransferase activity-IEA;transposition, DNA-mediated-IEA	Molecular Function-IEA;Molecular Function-IEA;Cellular Component-IEA;Cellular Component-IEA;Biological Process-IEA;Biological Process-IEA;Molecular Function-IEA;Biological Process-IEA	ssa04: 34716953-34720257;.
rna39279	XM_014216355.1	BTB/POZ domain-containing protein 2-like isoform X1	BTBD2	2867	73.1271	306.721	189.924	-2.07128	5.71312e-06	-	-	-	-	-	-	-	-	-	-	0	0.9489	GO:0005829-IBA;GO:0022008-IBA;GO:0000932-IBA	cytosol-IBA;neurogenesis-IBA;P-body-IBA	Cellular Component-IBA;Biological Process-IBA;Cellular Component-IBA	ssa10: 19885578-19894559;-
rna9676	XM_014175033.1	netrin-1 isoform X1	NTN1	2867	48.999	206.852	127.926	-2.07748	1.44269e-15	-	-	-	-	-	-	-	-	-	-	0	0.9816	GO:0030878-IMP;GO:0030878-IEA;GO:0035908-IMP;GO:0035908-IEA;GO:0005515-IPI;GO:0030516-IGI;GO:0030516-IEA;GO:0005604-IBA;GO:0001525-IMP;GO:0001525-IEA;GO:0001569-IMP;GO:0001569-IEA;GO:0001944-IMP;GO:0001944-IEA;GO:0048665-IMP;GO:0048665-IEA;GO:0071678-IMP;GO:0071678-IGI;GO:0071678-IEA;GO:0001947-IMP;GO:0001947-IEA;GO:0033564-IMP;GO:0033564-IEA;GO:0016358-IGI;GO:0016358-IBA;GO:0016358-IEA;GO:001652…	thyroid gland development-IMP;thyroid gland development-IEA;ventral aorta development-IMP;ventral aorta development-IEA;protein binding-IPI;regulation of axon extension-IGI;regulation of axon extension-IEA;basement membrane-IBA;angiogenesis-IMP;angiogenesis-IEA;branching involved in blood vessel morphogenesis-IMP;branching involved in blood vessel morphogenesis-IEA;vasculature development-IMP;vas…	Biological Process-IMP;Biological Process-IEA;Biological Process-IMP;Biological Process-IEA;Molecular Function-IPI;Biological Process-IGI;Biological Process-IEA;Cellular Component-IBA;Biological Process-IMP;Biological Process-IEA;Biological Process-IMP;Biological Process-IEA;Biological Process-IMP;Biological Process-IEA;Biological Process-IMP;Biological Process-IEA;Biological Process-IMP;Biologic…	ssa02: 48352795-48433809;-
rna23284	XM_014201311.1	G-protein coupled receptor family C group 6 member A-like	GPRC6A	2867	28.6775	120.626	74.6519	-2.08163	0.00041921	-	-	-	-	-	-	-	-	-	-	0	0.9116	GO:0007165-IEA;GO:0016020-IEA;GO:0007186-IEA;GO:0016021-IEA;GO:0004930-IEA;GO:0005886-IEA	signal transduction-IEA;membrane-IEA;G protein-coupled receptor signaling pathway-IEA;integral component of membrane-IEA;G protein-coupled receptor activity-IEA;plasma membrane-IEA	Biological Process-IEA;Cellular Component-IEA;Biological Process-IEA;Cellular Component-IEA;Molecular Function-IEA;Cellular Component-IEA	ssa05: 63798275-63803792;-
rna59221	XM_014141136.1	Krueppel-like factor 2	KLF2	2867	449.825	1909.13	1179.48	-2.08625	8.27589e-05	-	-	-	-	-	-	-	-	-	-	0	0.9144	GO:0042662-IEA;GO:0042665-IEA;GO:0003223-IEA;GO:0003676-IEA	negative regulation of mesodermal cell fate specification-IEA;regulation of ectodermal cell fate specification-IEA;ventricular compact myocardium morphogenesis-IEA;nucleic acid binding-IEA	Biological Process-IEA;Biological Process-IEA;Biological Process-IEA;Molecular Function-IEA	ssa14: 41612094-41614602;-
MSTRG.19536.1	-	RNA-binding protein 39-like isoform X2	RBM39	2867	237.759	1014.28	626.019	-2.09234	0.000816702	-	-	-	-	-	-	-	-	-	-	0	0.9763	GO:0003723-IEA;GO:0006397-IEA;GO:0005634-IEA;GO:0003676-IEA	RNA binding-IEA;mRNA processing-IEA;nucleus-IEA;nucleic acid binding-IEA	Molecular Function-IEA;Biological Process-IEA;Cellular Component-IEA;Molecular Function-IEA	ssa13: 16884964-16894800;-
rna13903	XM_014192624.1	synaptogyrin-1-like isoform X1	SYNGR1	2867	27.2456	115.725	71.4852	-2.09387	3.73386e-05	-	-	-	-	-	-	-	-	-	-	3e-122	0.9076	GO:0008150-ND;GO:0031594-IBA;GO:0016020-IEA;GO:0016021-IEA;GO:0030672-IBA;GO:0003674-ND	biological_process-ND;neuromuscular junction-IBA;membrane-IEA;integral component of membrane-IEA;synaptic vesicle membrane-IBA;molecular_function-ND	Biological Process-ND;Cellular Component-IBA;Cellular Component-IEA;Cellular Component-IEA;Cellular Component-IBA;Molecular Function-ND	ssa03: 54702405-54724846;-
rna87107	XM_014167895.1	arginine-glutamic acid dipeptide repeats protein-like isoform X6	RERE	2867	21.4354	92.3862	56.9108	-2.09881	1.19107e-08	-	-	-	-	-	-	-	-	-	-	0	0.985	GO:0003677-IEA;GO:0008270-IEA;GO:0006355-IEA;GO:0043565-IEA;GO:0005634-IEA	DNA binding-IEA;zinc ion binding-IEA;regulation of transcription, DNA-templated-IEA;sequence-specific DNA binding-IEA;nucleus-IEA	Molecular Function-IEA;Molecular Function-IEA;Biological Process-IEA;Molecular Function-IEA;Cellular Component-IEA	ssa22: 37007650-37029768;-
MSTRG.4927.2	-	proline-rich protein 12	PRR12	2867	21.0514	90.3596	55.7055	-2.10082	2.65866e-05	-	-	-	-	-	-	-	-	-	-	1.1e-150	0.9044	-	-	-	ssa03: 50415892-50436311;+
rna12632	XM_014191146.1	protein-L-isoaspartate O-methyltransferase domain-containing protein 1-like	PCMTD1	2867	162.024	693.91	427.967	-2.10116	1.1827e-08	-	-	-	-	-	-	-	-	-	-	0	0.9391	GO:0004719-IEA;GO:0008168-IEA;GO:0016740-IEA;GO:0006464-IEA;GO:0032259-IEA;GO:0006479-IEA	protein-L-isoaspartate (D-aspartate) O-methyltransferase activity-IEA;methyltransferase activity-IEA;transferase activity-IEA;cellular protein modification process-IEA;methylation-IEA;protein methylation-IEA	Molecular Function-IEA;Molecular Function-IEA;Molecular Function-IEA;Biological Process-IEA;Biological Process-IEA;Biological Process-IEA	ssa03: 30893812-30917539;-
rna69397	XM_014150822.1	collagen alpha-1(VIII) chain-like	COL8A1	2867	38.8518	167.248	103.05	-2.10142	0.000483498	-	-	-	-	-	-	-	-	-	-	1.1e-98	0.9402	GO:0005581-IEA;GO:0005576-IEA	collagen trimer-IEA;extracellular region-IEA	Cellular Component-IEA;Cellular Component-IEA	ssa16: 77738382-77743650;+
rna4460	XM_014126439.1	cathepsin L1-like	CTSL	2867	62.9438	270.881	166.913	-2.10395	8.42903e-09	-	-	-	-	-	-	-	-	-	-	1.8e-133	0.9676	GO:0008233-IEA;GO:0006508-IEA;GO:0008234-IEA;GO:0016787-IEA	peptidase activity-IEA;proteolysis-IEA;cysteine-type peptidase activity-IEA;hydrolase activity-IEA	Molecular Function-IEA;Biological Process-IEA;Molecular Function-IEA;Molecular Function-IEA	ssa01: 113270838-113273816;+
MSTRG.12848.1	-	neuroblast differentiation-associated protein AHNAK-like	AHNAK	2867	31.9921	137.281	84.6363	-2.10433	7.46027e-06	-	-	-	-	-	-	-	-	-	-	0	0.6638	-	-	-	ssa09: 26310412-26317227;+
rna18293	XM_014196535.1	lysine-specific demethylase 6B-like	KDM6B	2867	50.4589	216.892	133.676	-2.10482	0.0096334	-	-	-	-	-	-	-	-	-	-	0	0.8604	GO:0007507-IEA;GO:0046872-IEA;GO:0061384-IEA;GO:0071557-IEA;GO:0071558-IEA;GO:0060319-IEA;GO:0008168-IEA;GO:0031101-IEA;GO:0005634-IEA;GO:0032259-IEA	heart development-IEA;metal ion binding-IEA;heart trabecula morphogenesis-IEA;histone H3-K27 demethylation-IEA;histone demethylase activity (H3-K27 specific)-IEA;primitive erythrocyte differentiation-IEA;methyltransferase activity-IEA;fin regeneration-IEA;nucleus-IEA;methylation-IEA	Biological Process-IEA;Molecular Function-IEA;Biological Process-IEA;Biological Process-IEA;Molecular Function-IEA;Biological Process-IEA;Molecular Function-IEA;Biological Process-IEA;Cellular Component-IEA;Biological Process-IEA	ssa04: 38572620-38593951;-
rna71775	XM_014152996.1	transmembrane protein 229A-like	TMEM229A	2867	38.7278	165.95	102.339	-2.10556	6.52982e-05	-	-	-	-	-	-	-	-	-	-	0	0.8867	GO:0016020-IEA;GO:0016021-IEA	membrane-IEA;integral component of membrane-IEA	Cellular Component-IEA;Cellular Component-IEA	ssa17: 38459917-38464103;+
rna84318	XM_014164863.1	B-cell CLL/lymphoma 9 protein-like	BCL9	2867	25.0343	108.88	66.957	-2.10999	3.5804e-08	-	-	-	-	-	-	-	-	-	-	0	0.8858	GO:0003713-IEA;GO:0008013-IEA;GO:0060070-IEA;GO:1903508-IEA	transcription coactivator activity-IEA;beta-catenin binding-IEA;canonical Wnt signaling pathway-IEA;positive regulation of nucleic acid-templated transcription-IEA	Molecular Function-IEA;Molecular Function-IEA;Biological Process-IEA;Biological Process-IEA	ssa21: 28729375-28767500;-
MSTRG.8905.3	-	DENN domain-containing protein 3-like	DENND3	2867	61.1031	263.273	162.188	-2.11181	0.000226511	-	-	-	-	-	-	-	-	-	-	1.1e-170	0.8915	-	-	-	ssa05: 75088035-75091949;+
rna67920	XM_014149372.1	arrestin domain-containing protein 2-like isoform X1	ARRDC2	2867	546.471	2366.62	1456.54	-2.11516	0.00018969	-	-	-	-	-	-	-	-	-	-	0	0.9667	-	-	-	ssa16: 43476459-43481169;+
rna56376	XM_014138444.1	ras-specific guanine nucleotide-releasing factor 2-like	RASGRF2	2867	21.7979	94.0267	57.9123	-2.11598	5.68498e-08	-	-	-	-	-	-	-	-	-	-	0	0.9719	GO:0005085-IEA;GO:0007264-IEA	guanyl-nucleotide exchange factor activity-IEA;small GTPase mediated signal transduction-IEA	Molecular Function-IEA;Biological Process-IEA	ssa13: 90810215-90823214;+
MSTRG.2831.1	-	G-protein coupled receptor family C group 6 member A-like	GPRC6A	2867	36.7681	158.537	97.6523	-2.1162	3.05685e-09	-	-	-	-	-	-	-	-	-	-	0	0.9102	GO:0007165-IEA;GO:0016020-IEA;GO:0016021-IEA;GO:0007186-IEA;GO:0004930-IEA;GO:0005886-IEA	signal transduction-IEA;membrane-IEA;integral component of membrane-IEA;G protein-coupled receptor signaling pathway-IEA;G protein-coupled receptor activity-IEA;plasma membrane-IEA	Biological Process-IEA;Cellular Component-IEA;Cellular Component-IEA;Biological Process-IEA;Molecular Function-IEA;Cellular Component-IEA	ssa02: 16964093-16992424;-
MSTRG.22472.1	-	epithelial splicing regulatory protein 1-like	ESRP1	2867	110.84	479.851	295.346	-2.11645	0.000868105	-	-	-	-	-	-	-	-	-	-	0	0.9419	GO:0003723-IEA;GO:0003676-IEA	RNA binding-IEA;nucleic acid binding-IEA	Molecular Function-IEA;Molecular Function-IEA	ssa14: 90986749-90995066;-
rna39031	NM_001141523.1	guanidinoacetate N-methyltransferase	GAMT	2867	1623.08	7043.59	4333.33	-2.11752	0.00838226	-	-	-	-	-	-	-	-	-	-	4.4e-174	0.9674	GO:0008168-IEA;GO:0016740-IEA;GO:0006601-IEA;GO:0030731-IEA;GO:0032259-IEA	methyltransferase activity-IEA;transferase activity-IEA;creatine biosynthetic process-IEA;guanidinoacetate N-methyltransferase activity-IEA;methylation-IEA	Molecular Function-IEA;Molecular Function-IEA;Biological Process-IEA;Molecular Function-IEA;Biological Process-IEA	ssa10: 15529155-15533383;-
rna5034	XM_014131645.1	RING finger protein 208	RNF208	2867	17.7206	76.6205	47.1706	-2.11768	1.9632e-05	-	-	-	-	-	-	-	-	-	-	3.7e-172	0.939	GO:0004842-IEA;GO:0016567-IEA	ubiquitin-protein transferase activity-IEA;protein ubiquitination-IEA	Molecular Function-IEA;Biological Process-IEA	ssa01: 121970556-121981400;+
MSTRG.13231.1	-	elongator complex protein 1-like	ELP1	2867	234.883	1020.54	627.711	-2.12015	1.8722e-08	-	-	-	-	-	-	-	-	-	-	0	0.9298	GO:0005737-IEA;GO:0033588-IEA;GO:0002098-IEA;GO:0005634-IEA	cytoplasm-IEA;Elongator holoenzyme complex-IEA;tRNA wobble uridine modification-IEA;nucleus-IEA	Cellular Component-IEA;Cellular Component-IEA;Biological Process-IEA;Cellular Component-IEA	ssa09: 60015698-60025879;-
MSTRG.15870.1	-	caveolin-1	CAV1	2867	928.179	4037.13	2482.66	-2.12093	0.00414847	-	-	-	-	-	-	-	-	-	-	3.1e-111	0.9673	GO:0007507-IEA;GO:0005901-IEA;GO:0001756-IEA;GO:0016020-IEA;GO:0048884-IEA;GO:0016021-IEA;GO:0070836-IEA;GO:0050688-IEA;GO:0060036-IEA;GO:0061026-IEA;GO:0008013-IEA;GO:0009953-IEA;GO:0005794-IEA;GO:0000139-IEA;GO:0060038-IEA;GO:0005886-IEA;GO:0060338-IEA	heart development-IEA;caveola-IEA;somitogenesis-IEA;membrane-IEA;neuromast development-IEA;integral component of membrane-IEA;caveola assembly-IEA;regulation of defense response to virus-IEA;notochord cell vacuolation-IEA;cardiac muscle tissue regeneration-IEA;beta-catenin binding-IEA;dorsal/ventral pattern formation-IEA;Golgi apparatus-IEA;Golgi membrane-IEA;cardiac muscle cell proliferation-IEA…	Biological Process-IEA;Cellular Component-IEA;Biological Process-IEA;Cellular Component-IEA;Biological Process-IEA;Cellular Component-IEA;Biological Process-IEA;Biological Process-IEA;Biological Process-IEA;Biological Process-IEA;Molecular Function-IEA;Biological Process-IEA;Cellular Component-IEA;Cellular Component-IEA;Biological Process-IEA;Cellular Component-IEA;Biological Process-IEA	ssa10: 103520912-103531158;-
rna103610	XM_014182807.1	DENN domain-containing protein 3-like isoform X3	DENND3	2867	58.436	253.632	156.034	-2.12155	0.0014907	-	-	-	-	-	-	-	-	-	-	3.3e-85	0.9497	-	-	-	NW_012344700.1: 29932-36587;-
rna68607	XM_014150102.1	zinc finger E-box-binding homeobox 2-like isoform X1	ZEB2	2867	33.8912	148.235	91.0632	-2.12318	0.00149462	-	-	-	-	-	-	-	-	-	-	0	0.9867	GO:0003677-IEA;GO:0005634-IEA;GO:0003676-IEA	DNA binding-IEA;nucleus-IEA;nucleic acid binding-IEA	Molecular Function-IEA;Cellular Component-IEA;Molecular Function-IEA	ssa16: 63232991-63305623;+
MSTRG.36100.2	-	thrombospondin-2 isoform X3	THBS2	2867	309.905	1352.35	831.127	-2.12583	0.00390647	-	-	-	-	-	-	-	-	-	-	0	0.9911	GO:0016525-IEA;GO:0007155-IEA;GO:0005509-IEA;GO:0005576-IEA	negative regulation of angiogenesis-IEA;cell adhesion-IEA;calcium ion binding-IEA;extracellular region-IEA	Biological Process-IEA;Biological Process-IEA;Molecular Function-IEA;Cellular Component-IEA	ssa28: 24723732-24759570;+
rna67106	XM_014148590.1	proline-serine-threonine phosphatase-interacting protein 1-like	PSTPIP1	2867	23.0777	100.269	61.6733	-2.1266	0.00611831	-	-	-	-	-	-	-	-	-	-	0	0.9388	-	-	-	ssa16: 26825283-26836630;-
MSTRG.8180.4	-	plectin-like isoform X1	PLEC	2867	32.8509	144.221	88.5361	-2.13049	4.53394e-05	-	-	-	-	-	-	-	-	-	-	0	0.957	GO:0003779-IEA	actin binding-IEA	Molecular Function-IEA	ssa05: 48171911-48245784;+
rna127084	XM_014191559.1	collagen alpha-3(VI) chain-like	COL6A3	2867	22.7089	99.6922	61.2005	-2.13154	0.000676139	-	-	-	-	-	-	-	-	-	-	0	0.9705	GO:0004867-IEA;GO:0005581-IEA;GO:0010951-IEA	serine-type endopeptidase inhibitor activity-IEA;collagen trimer-IEA;negative regulation of endopeptidase activity-IEA	Molecular Function-IEA;Cellular Component-IEA;Biological Process-IEA	NW_012562370.1: 7-1010;+
rna53827	XM_014135961.1	carboxy-terminal domain RNA polymerase II polypeptide A small phosphatase 2-like	CTDSP2	2867	379.192	1660.83	1020.01	-2.13257	1.51628e-13	-	-	-	-	-	-	-	-	-	-	2.1e-177	0.9276	GO:0030182-IEA;GO:0008420-IEA;GO:0006470-IEA;GO:0016791-IEA;GO:0016311-IEA;GO:0006357-IEA	neuron differentiation-IEA;RNA polymerase II CTD heptapeptide repeat phosphatase activity-IEA;protein dephosphorylation-IEA;phosphatase activity-IEA;dephosphorylation-IEA;regulation of transcription by RNA polymerase II-IEA	Biological Process-IEA;Molecular Function-IEA;Biological Process-IEA;Molecular Function-IEA;Biological Process-IEA;Biological Process-IEA	ssa13: 36110995-36125992;+
MSTRG.14243.1	-	ephrin type-A receptor 4-like	EPHA4A	2867	47.25	206.495	126.873	-2.13716	2.44259e-15	-	-	-	-	-	-	-	-	-	-	0	0.9823	GO:0048013-IEA;GO:0000166-IEA;GO:0004714-IEA;GO:0004713-IEA;GO:0016020-IEA;GO:0016021-IEA;GO:0016310-IEA;GO:0016740-IEA;GO:0016301-IEA;GO:0018108-IEA;GO:0007169-IEA;GO:0005003-IEA;GO:0004672-IEA;GO:0005524-IEA;GO:0005887-IEA;GO:0006468-IEA	ephrin receptor signaling pathway-IEA;nucleotide binding-IEA;transmembrane receptor protein tyrosine kinase activity-IEA;protein tyrosine kinase activity-IEA;membrane-IEA;integral component of membrane-IEA;phosphorylation-IEA;transferase activity-IEA;kinase activity-IEA;peptidyl-tyrosine phosphorylation-IEA;transmembrane receptor protein tyrosine kinase signaling pathway-IEA;ephrin receptor activ…	Biological Process-IEA;Molecular Function-IEA;Molecular Function-IEA;Molecular Function-IEA;Cellular Component-IEA;Cellular Component-IEA;Biological Process-IEA;Molecular Function-IEA;Molecular Function-IEA;Biological Process-IEA;Biological Process-IEA;Molecular Function-IEA;Molecular Function-IEA;Molecular Function-IEA;Cellular Component-IEA;Biological Process-IEA	ssa09: 124707637-124754991;+
rna45535	XM_014128300.1	EGF-like repeat and discoidin I-like domain-containing protein 3 isoform X1	EDIL3	2867	27.4422	120.38	73.9113	-2.13785	0.00391022	-	-	-	-	-	-	-	-	-	-	0	0.8563	GO:0005509-IEA;GO:0005178-IEA	calcium ion binding-IEA;integrin binding-IEA	Molecular Function-IEA;Molecular Function-IEA	ssa11: 55788736-55807169;+
rna67512	XM_014148833.1	low-density lipoprotein receptor-related protein 5-like	LRP5	2867	120.273	529.5	324.886	-2.1412	1.68898e-23	-	-	-	-	-	-	-	-	-	-	0	0.9734	GO:0001755-IEA;GO:0007605-IEA;GO:0001889-IEA;GO:0032474-IEA;GO:0016020-IEA;GO:0016021-IEA;GO:0060070-IEA;GO:0048703-IEA;GO:0035676-IEA;GO:0035677-IEA	neural crest cell migration-IEA;sensory perception of sound-IEA;liver development-IEA;otolith morphogenesis-IEA;membrane-IEA;integral component of membrane-IEA;canonical Wnt signaling pathway-IEA;embryonic viscerocranium morphogenesis-IEA;anterior lateral line neuromast hair cell development-IEA;posterior lateral line neuromast hair cell development-IEA	Biological Process-IEA;Biological Process-IEA;Biological Process-IEA;Biological Process-IEA;Cellular Component-IEA;Cellular Component-IEA;Biological Process-IEA;Biological Process-IEA;Biological Process-IEA;Biological Process-IEA	ssa16: 36655757-36741435;+
MSTRG.25066.1	-	gem-associated protein 8-like	GEMIN8	2867	183.121	806.896	495.008	-2.14124	9.16202e-09	-	-	-	-	-	-	-	-	-	-	2.4e-46	0.9371	GO:0000387-IBA;GO:0000387-IEA;GO:0034719-IBA;GO:0032797-IBA;GO:0032797-IEA;GO:0003674-ND	spliceosomal snRNP assembly-IBA;spliceosomal snRNP assembly-IEA;SMN-Sm protein complex-IBA;SMN complex-IBA;SMN complex-IEA;molecular_function-ND	Biological Process-IBA;Biological Process-IEA;Cellular Component-IBA;Cellular Component-IBA;Cellular Component-IEA;Molecular Function-ND	ssa16: 69982571-69984869;-
rna38768	XM_014215900.1	elongation of very long chain fatty acids protein 4-like isoform X1	ELOVL4	2867	30.4894	134.312	82.4008	-2.14178	3.85376e-07	-	-	-	-	-	-	-	-	-	-	0	0.954	GO:0102337-IEA;GO:0102336-IEA;GO:0006629-IEA;GO:0016020-IEA;GO:0016021-IEA;GO:0102338-IEA;GO:0102756-IEA;GO:0006631-IEA;GO:0016740-IEA;GO:0006633-IEA	3-oxo-cerotoyl-CoA synthase activity-IEA;3-oxo-arachidoyl-CoA synthase activity-IEA;lipid metabolic process-IEA;membrane-IEA;integral component of membrane-IEA;3-oxo-lignoceronyl-CoA synthase activity-IEA;very-long-chain 3-ketoacyl-CoA synthase activity-IEA;fatty acid metabolic process-IEA;transferase activity-IEA;fatty acid biosynthetic process-IEA	Molecular Function-IEA;Molecular Function-IEA;Biological Process-IEA;Cellular Component-IEA;Cellular Component-IEA;Molecular Function-IEA;Molecular Function-IEA;Biological Process-IEA;Molecular Function-IEA;Biological Process-IEA	ssa10: 11009520-11013944;+
rna99975	XM_014179445.1	MBT domain-containing protein 1-like isoform X2	MBTD1	2867	35.8629	157.874	96.8686	-2.14407	0.00322053	-	-	-	-	-	-	-	-	-	-	0	0.9628	GO:0008270-IEA;GO:0006355-IEA;GO:0005634-IEA	zinc ion binding-IEA;regulation of transcription, DNA-templated-IEA;nucleus-IEA	Molecular Function-IEA;Biological Process-IEA;Cellular Component-IEA	ssa28: 10181245-10201312;-
rna34834	XM_014212009.1	nanos homolog 1-like	NANOS1	2867	136.689	604.348	370.519	-2.14539	2.08969e-19	-	-	-	-	-	-	-	-	-	-	6.5e-158	0.9525	GO:0005737-IEA;GO:0003723-IEA;GO:0008270-IEA;GO:0006417-IEA;GO:0007281-IEA;GO:0008354-IEA;GO:0060293-IEA;GO:0048471-IEA	cytoplasm-IEA;RNA binding-IEA;zinc ion binding-IEA;regulation of translation-IEA;germ cell development-IEA;germ cell migration-IEA;germ plasm-IEA;perinuclear region of cytoplasm-IEA	Cellular Component-IEA;Molecular Function-IEA;Molecular Function-IEA;Biological Process-IEA;Biological Process-IEA;Biological Process-IEA;Cellular Component-IEA;Cellular Component-IEA	ssa09: 58144786-58147275;+
MSTRG.39256.7	-	breast cancer anti-estrogen resistance protein 3-like isoform X2	BCAR3	2867	333.76	1476.02	904.892	-2.14669	2.08801e-14	-	-	-	-	-	-	-	-	-	-	0	0.9428	GO:0005085-IEA;GO:0007264-IEA	guanyl-nucleotide exchange factor activity-IEA;small GTPase mediated signal transduction-IEA	Molecular Function-IEA;Biological Process-IEA	NW_012351460.1: 75-7940;+
MSTRG.3344.2	-	caspase recruitment domain-containing protein 14-like	CARD14	2867	67.4795	299.261	183.37	-2.14945	5.19137e-09	-	-	-	-	-	-	-	-	-	-	0	0.888	GO:0042981-IEA	regulation of apoptotic process-IEA	Biological Process-IEA	ssa02: 44129764-44144819;+
MSTRG.36132.3	-	protein FAM83B-like	FAM83B	2867	33.1669	147.948	90.5575	-2.15014	0.000230474	-	-	-	-	-	-	-	-	-	-	1.6e-59	0.8268	-	-	-	ssa28: 27040947-27051582;-
rna52470	XM_014134601.1	biglycan	BGN	2867	136.925	607.683	372.304	-2.15085	0.00548642	-	-	-	-	-	-	-	-	-	-	0	0.9324	-	-	-	ssa13: 10711641-10722690;+
rna118235	XM_014182279.1	probable E3 ubiquitin-protein ligase MID2	MID2	2867	68.6877	304.529	186.608	-2.15286	4.90658e-05	-	-	-	-	-	-	-	-	-	-	5.3e-140	0.9871	GO:0008270-IEA;GO:0046872-IEA;GO:0016874-IEA	zinc ion binding-IEA;metal ion binding-IEA;ligase activity-IEA	Molecular Function-IEA;Molecular Function-IEA;Molecular Function-IEA	NW_012343422.1: 33787-41045;-
MSTRG.25239.1	-	collagen alpha-1(XVIII) chain-like isoform X1	COL18A1	2867	36.8064	163.816	100.311	-2.153	0.00159014	-	-	-	-	-	-	-	-	-	-	5.1e-98	0.7714	GO:0005581-IEA	collagen trimer-IEA	Cellular Component-IEA	ssa16: 76048437-76049687;.
MSTRG.5084.9	-	coatomer subunit zeta-1-like isoform X2	COPZ1	2867	222.427	989.294	605.86	-2.1535	5.71179e-05	-	-	-	-	-	-	-	-	-	-	1.1e-112	0.9927	GO:0006890-IEA;GO:0016020-IEA;GO:0000139-IEA;GO:0030126-IEA	retrograde vesicle-mediated transport, Golgi to endoplasmic reticulum-IEA;membrane-IEA;Golgi membrane-IEA;COPI vesicle coat-IEA	Biological Process-IEA;Cellular Component-IEA;Cellular Component-IEA;Cellular Component-IEA	ssa03: 57074583-57084093;-
MSTRG.11565.1	-	inter-alpha-trypsin inhibitor heavy chain H5-like	ITIH5	2867	129.082	575.322	352.202	-2.15542	4.80729e-24	-	-	-	-	-	-	-	-	-	-	0	0.9668	GO:0004867-IEA;GO:0030212-IEA;GO:0010951-IEA	serine-type endopeptidase inhibitor activity-IEA;hyaluronan metabolic process-IEA;negative regulation of endopeptidase activity-IEA	Molecular Function-IEA;Biological Process-IEA;Biological Process-IEA	ssa07: 39695852-39715098;-
MSTRG.16594.1	-	metallophosphoesterase MPPED2	MPPED2	2867	39.7459	176.466	108.106	-2.15593	0.000744303	-	-	-	-	-	-	-	-	-	-	2.1e-24	0.9649	GO:0005515-IPI;GO:0000166-IEA;GO:0016208-IDA;GO:0016208-ISS;GO:0016208-IEA;GO:0046872-IEA;GO:0019002-IDA;GO:0019002-ISS;GO:0019002-IEA;GO:0030145-IDA;GO:0030145-ISS;GO:0030145-IEA;GO:0008081-IDA;GO:0008081-ISS;GO:0008081-IEA;GO:0016787-IEA	protein binding-IPI;nucleotide binding-IEA;AMP binding-IDA;AMP binding-ISS;AMP binding-IEA;metal ion binding-IEA;GMP binding-IDA;GMP binding-ISS;GMP binding-IEA;manganese ion binding-IDA;manganese ion binding-ISS;manganese ion binding-IEA;phosphoric diester hydrolase activity-IDA;phosphoric diester hydrolase activity-ISS;phosphoric diester hydrolase activity-IEA;hydrolase activity-IEA	Molecular Function-IPI;Molecular Function-IEA;Molecular Function-IDA;Molecular Function-ISS;Molecular Function-IEA;Molecular Function-IEA;Molecular Function-IDA;Molecular Function-ISS;Molecular Function-IEA;Molecular Function-IDA;Molecular Function-ISS;Molecular Function-IEA;Molecular Function-IDA;Molecular Function-ISS;Molecular Function-IEA;Molecular Function-IEA	ssa11: 35691040-35694367;+
rna21347	XM_014199394.1	protocadherin-18-like isoform X1	PCDH18	2867	54.3772	242.139	148.258	-2.15762	0.000479574	-	-	-	-	-	-	-	-	-	-	0	0.9698	GO:0007155-IEA;GO:0016020-IEA;GO:0016021-IEA;GO:0005509-IEA;GO:0007156-IEA;GO:0007399-IEA;GO:0005886-IEA	cell adhesion-IEA;membrane-IEA;integral component of membrane-IEA;calcium ion binding-IEA;homophilic cell adhesion via plasma membrane adhesion molecules-IEA;nervous system development-IEA;plasma membrane-IEA	Biological Process-IEA;Cellular Component-IEA;Cellular Component-IEA;Molecular Function-IEA;Biological Process-IEA;Biological Process-IEA;Cellular Component-IEA	ssa05: 28432896-28439636;-
rna27635	NM_001139705.1	adenylosuccinate synthetase isozyme 1 B	ADSS1B	2867	1005.38	4499.44	2752.41	-2.16181	0.00486672	-	-	-	-	-	-	-	-	-	-	0	0.9679	GO:0004019-IBA;GO:0004019-IEA;GO:0000166-IEA;GO:0000287-IEA;GO:0005525-IEA;GO:0005737-IBA;GO:0005737-IEA;GO:0046872-IEA;GO:0048741-IEA;GO:0016874-IEA;GO:0046040-IBA;GO:0006164-IEA;GO:0006167-IEA;GO:0046716-IEA;GO:0044208-IBA;GO:0044208-IEA;GO:0005623-IEA	adenylosuccinate synthase activity-IBA;adenylosuccinate synthase activity-IEA;nucleotide binding-IEA;magnesium ion binding-IEA;GTP binding-IEA;cytoplasm-IBA;cytoplasm-IEA;metal ion binding-IEA;skeletal muscle fiber development-IEA;ligase activity-IEA;IMP metabolic process-IBA;purine nucleotide biosynthetic process-IEA;AMP biosynthetic process-IEA;muscle cell cellular homeostasis-IEA;'de novo' AMP…	Molecular Function-IBA;Molecular Function-IEA;Molecular Function-IEA;Molecular Function-IEA;Molecular Function-IEA;Cellular Component-IBA;Cellular Component-IEA;Molecular Function-IEA;Biological Process-IEA;Molecular Function-IEA;Biological Process-IBA;Biological Process-IEA;Biological Process-IEA;Biological Process-IEA;Biological Process-IBA;Biological Process-IEA;Cellular Component-IEA	ssa06: 62161584-62176026;+
rna83408	XM_014163927.1	UPF0565 protein C2orf69 homolog isoform X1	C5orf69	2867	58.6712	262.945	160.808	-2.16281	6.18391e-05	-	-	-	-	-	-	-	-	-	-	0	0.926	-	-	-	ssa21: 9281281-9286979;-
MSTRG.922.4	-	C-terminal-binding protein 2 isoform X4	CTBP2	2867	72.2577	324.467	198.362	-2.1633	1.50594e-06	-	-	-	-	-	-	-	-	-	-	0	0.9316	GO:0016616-IEA;GO:0016491-IEA;GO:0051287-IEA;GO:0055114-IEA	oxidoreductase activity, acting on the CH-OH group of donors, NAD or NADP as acceptor-IEA;oxidoreductase activity-IEA;NAD binding-IEA;oxidation-reduction process-IEA	Molecular Function-IEA;Molecular Function-IEA;Molecular Function-IEA;Biological Process-IEA	ssa01: 63154177-63293224;+
MSTRG.2410.1	-	protein naked cuticle homolog 2-like	NKD2	2867	27.8646	124.56	76.2122	-2.1635	0.00237095	-	-	-	-	-	-	-	-	-	-	1.6e-107	0.6826	GO:0005509-IEA;GO:0030178-IEA	calcium ion binding-IEA;negative regulation of Wnt signaling pathway-IEA	Molecular Function-IEA;Biological Process-IEA	ssa02: 4876430-4880300;-
rna58104	XM_014140037.1	pappalysin-2 isoform X1	PAPPA2	2867	18.3222	82.0799	50.201	-2.16384	0.00629051	-	-	-	-	-	-	-	-	-	-	0	0.9263	GO:0008270-IEA;GO:0008233-IEA;GO:0001525-IEA;GO:0030903-IEA;GO:0006508-IEA;GO:0008593-IEA;GO:0008237-IEA;GO:0051216-IEA	zinc ion binding-IEA;peptidase activity-IEA;angiogenesis-IEA;notochord development-IEA;proteolysis-IEA;regulation of Notch signaling pathway-IEA;metallopeptidase activity-IEA;cartilage development-IEA	Molecular Function-IEA;Molecular Function-IEA;Biological Process-IEA;Biological Process-IEA;Biological Process-IEA;Biological Process-IEA;Molecular Function-IEA;Biological Process-IEA	ssa14: 22177253-22247732;-
rna115887	XM_014189248.1	C3 and PZP-like alpha-2-macroglobulin domain-containing protein 8	CPAMD8	2867	56.7654	254.414	155.59	-2.1704	1.23315e-05	-	-	-	-	-	-	-	-	-	-	2.3e-53	0.9848	GO:0004866-IEA;GO:0005615-IEA;GO:0005576-IEA;GO:0010951-IEA	endopeptidase inhibitor activity-IEA;extracellular space-IEA;extracellular region-IEA;negative regulation of endopeptidase activity-IEA	Molecular Function-IEA;Cellular Component-IEA;Cellular Component-IEA;Biological Process-IEA	NW_012373983.1: 140-713;-
rna49470	XM_014132064.1	homeobox protein MSX-1	MSX1	2867	198.749	895.83	547.289	-2.17391	0.000226511	-	-	-	-	-	-	-	-	-	-	0	0.9324	GO:0003677-IEA;GO:0006355-IEA;GO:0043049-IEA;GO:0043565-IEA;GO:0005634-IEA	DNA binding-IEA;regulation of transcription, DNA-templated-IEA;otic placode formation-IEA;sequence-specific DNA binding-IEA;nucleus-IEA	Molecular Function-IEA;Biological Process-IEA;Biological Process-IEA;Molecular Function-IEA;Cellular Component-IEA	ssa12: 42874151-42876089;-
MSTRG.16669.1	-	metallophosphoesterase MPPED2	MPPED2	2867	30.7529	138.38	84.5667	-2.17788	1.44913e-12	-	-	-	-	-	-	-	-	-	-	7.8e-24	0.9649	GO:0005515-IPI;GO:0000166-IEA;GO:0016208-IDA;GO:0016208-ISS;GO:0016208-IEA;GO:0046872-IEA;GO:0019002-IDA;GO:0019002-ISS;GO:0019002-IEA;GO:0030145-IDA;GO:0030145-ISS;GO:0030145-IEA;GO:0008081-IDA;GO:0008081-ISS;GO:0008081-IEA;GO:0016787-IEA	protein binding-IPI;nucleotide binding-IEA;AMP binding-IDA;AMP binding-ISS;AMP binding-IEA;metal ion binding-IEA;GMP binding-IDA;GMP binding-ISS;GMP binding-IEA;manganese ion binding-IDA;manganese ion binding-ISS;manganese ion binding-IEA;phosphoric diester hydrolase activity-IDA;phosphoric diester hydrolase activity-ISS;phosphoric diester hydrolase activity-IEA;hydrolase activity-IEA	Molecular Function-IPI;Molecular Function-IEA;Molecular Function-IDA;Molecular Function-ISS;Molecular Function-IEA;Molecular Function-IEA;Molecular Function-IDA;Molecular Function-ISS;Molecular Function-IEA;Molecular Function-IDA;Molecular Function-ISS;Molecular Function-IEA;Molecular Function-IDA;Molecular Function-ISS;Molecular Function-IEA;Molecular Function-IEA	ssa11: 38594187-38597632;-
rna110786	XM_014184121.1	NAD-dependent protein deacetylase sirtuin-3, mitochondrial	SIRT3	2867	94.7983	429.406	262.102	-2.17801	0.000434611	-	-	-	-	-	-	-	-	-	-	0	0.882	GO:0008270-IEA;GO:0046872-IEA;GO:0070403-IEA;GO:0017136-IEA;GO:0016575-IEA;GO:0016787-IEA	zinc ion binding-IEA;metal ion binding-IEA;NAD+ binding-IEA;NAD-dependent histone deacetylase activity-IEA;histone deacetylation-IEA;hydrolase activity-IEA	Molecular Function-IEA;Molecular Function-IEA;Molecular Function-IEA;Molecular Function-IEA;Biological Process-IEA;Molecular Function-IEA	NW_012348810.1: 5768-11217;-
MSTRG.21279.12	-	collagen alpha-1(XV) chain isoform X5	COL15A1	2867	47.9884	217.474	132.731	-2.18002	0.00381469	-	-	-	-	-	-	-	-	-	-	0	0.9676	GO:0005581-IEA	collagen trimer-IEA	Cellular Component-IEA	ssa14: 25718763-25765236;-
MSTRG.40263.3	-	stonustoxin subunit beta-like	LGALS3	2867	94.2118	427.418	260.815	-2.18355	0.00511399	-	-	-	-	-	-	-	-	-	-	3.3e-125	0.8911	GO:0000166-IEA;GO:0005524-IEA	nucleotide binding-IEA;ATP binding-IEA	Molecular Function-IEA;Molecular Function-IEA	NW_012354692.1: 2494-3718;-
gene41014	-	nucleolar protein 6	NOL6	2867	26.6464	120.574	73.61	-2.18566	4.3405e-06	-	-	-	-	-	-	-	-	-	-	6.6e-40	0.8062	GO:0003723-IEA;GO:0005730-IEA;GO:0005634-IEA	RNA binding-IEA;nucleolus-IEA;nucleus-IEA	Molecular Function-IEA;Cellular Component-IEA;Cellular Component-IEA	ssa20: 7843629-7844771;+
rna67362	XM_014148963.1	gigaxonin-like	GAN	2867	19.2302	87.1354	53.1828	-2.18738	0.00381557	-	-	-	-	-	-	-	-	-	-	0	0.9847	GO:0007010-IEA	cytoskeleton organization-IEA	Biological Process-IEA	ssa16: 33916331-33937209;+
rna46718	XM_014129316.1	protein shisa-2 homolog	SHISA2	2867	19.2166	86.6697	52.9431	-2.18765	5.44972e-06	-	-	-	-	-	-	-	-	-	-	2.7e-160	0.8214	GO:0016020-IEA;GO:0016021-IEA	membrane-IEA;integral component of membrane-IEA	Cellular Component-IEA;Cellular Component-IEA	ssa11: 78431690-78434555;+
rna30042	XM_014207494.1	bromodomain-containing protein 1 isoform X1	BRD1	2867	21.0946	97.023	59.0588	-2.19446	0.000702322	-	-	-	-	-	-	-	-	-	-	0	0.8618	GO:0046872-IEA	metal ion binding-IEA	Molecular Function-IEA	ssa07: 30936608-30967855;+
MSTRG.28717.5	-	pyruvate dehydrogenase E1 component subunit alpha, mitochondrial-like	PDHA1	2867	38.6399	177.17	107.905	-2.19473	4.04191e-05	-	-	-	-	-	-	-	-	-	-	0	0.9616	GO:0016624-IEA;GO:0016491-IEA;GO:0004739-IEA;GO:0006086-IEA;GO:0043231-IEA;GO:0055114-IEA	oxidoreductase activity, acting on the aldehyde or oxo group of donors, disulfide as acceptor-IEA;oxidoreductase activity-IEA;pyruvate dehydrogenase (acetyl-transferring) activity-IEA;acetyl-CoA biosynthetic process from pyruvate-IEA;intracellular membrane-bounded organelle-IEA;oxidation-reduction process-IEA	Molecular Function-IEA;Molecular Function-IEA;Molecular Function-IEA;Biological Process-IEA;Cellular Component-IEA;Biological Process-IEA	ssa19: 66686494-66692159;-
MSTRG.4140.1	-	protein APCDD1-like	APCDD1	2867	39.8937	182.597	111.245	-2.19512	0.00166563	-	-	-	-	-	-	-	-	-	-	1.7e-33	0.904	GO:0030178-IEA;GO:0017147-IEA;GO:0005886-IEA	negative regulation of Wnt signaling pathway-IEA;Wnt-protein binding-IEA;plasma membrane-IEA	Biological Process-IEA;Molecular Function-IEA;Cellular Component-IEA	ssa03: 2774082-2774310;.
rna105197	NM_001146656.1	melanoma-derived growth regulatory protein	MIA	2867	210.699	967.303	589.001	-2.19885	0.000449556	-	-	-	-	-	-	-	-	-	-	4.1e-59	0.948	-	-	-	NW_012344710.1: 1311-3346;+
rna12547	XM_014191041.1	forkhead box protein Q1-like	FOXQ1	2867	229.245	1051.96	640.601	-2.19925	0.00229022	-	-	-	-	-	-	-	-	-	-	2.8e-163	0.882	GO:0003677-IEA;GO:0003700-IEA;GO:0006355-IEA;GO:0043565-IEA;GO:0005634-IEA	DNA binding-IEA;DNA-binding transcription factor activity-IEA;regulation of transcription, DNA-templated-IEA;sequence-specific DNA binding-IEA;nucleus-IEA	Molecular Function-IEA;Molecular Function-IEA;Biological Process-IEA;Molecular Function-IEA;Cellular Component-IEA	ssa03: 29438902-29440583;+
MSTRG.40115.1	-	collagen alpha-2(VI) chain-like	COL6A2	2867	29.1447	133.928	81.5365	-2.20211	1.26786e-05	-	-	-	-	-	-	-	-	-	-	0	0.885	GO:0005737-IEA;GO:0050660-IEA;GO:0016491-IEA;GO:0016020-IEA;GO:0006508-IEA;GO:0005839-IEA;GO:0055114-IEA;GO:0019773-IEA;GO:0051603-IEA;GO:0016787-IEA;GO:0016627-IEA;GO:0008233-IEA;GO:0006099-IEA;GO:0008177-IEA;GO:0005581-IEA;GO:0022900-IEA;GO:0000502-IEA;GO:0004298-IEA;GO:0005743-IEA	cytoplasm-IEA;flavin adenine dinucleotide binding-IEA;oxidoreductase activity-IEA;membrane-IEA;proteolysis-IEA;proteasome core complex-IEA;oxidation-reduction process-IEA;proteasome core complex, alpha-subunit complex-IEA;proteolysis involved in cellular protein catabolic process-IEA;hydrolase activity-IEA;oxidoreductase activity, acting on the CH-CH group of donors-IEA;peptidase activity-IEA;tri…	Cellular Component-IEA;Molecular Function-IEA;Molecular Function-IEA;Cellular Component-IEA;Biological Process-IEA;Cellular Component-IEA;Biological Process-IEA;Cellular Component-IEA;Biological Process-IEA;Molecular Function-IEA;Molecular Function-IEA;Molecular Function-IEA;Biological Process-IEA;Molecular Function-IEA;Cellular Component-IEA;Biological Process-IEA;Cellular Component-IEA;Molecula…	NW_012354108.1: 621-4637;-
rna85172	NM_001141623.1	homeobox protein Hox-D9a-like	HOXD9A	2867	136.744	629.043	382.893	-2.20309	1.24109e-47	-	-	-	-	-	-	-	-	-	-	0	0.9174	GO:0003677-IEA;GO:0007275-IEA;GO:0006351-IEA;GO:0006355-IEA;GO:0043565-IEA;GO:0005634-IEA	DNA binding-IEA;multicellular organism development-IEA;transcription, DNA-templated-IEA;regulation of transcription, DNA-templated-IEA;sequence-specific DNA binding-IEA;nucleus-IEA	Molecular Function-IEA;Biological Process-IEA;Biological Process-IEA;Biological Process-IEA;Molecular Function-IEA;Cellular Component-IEA	ssa21: 51196160-51197637;-
rna115671	XM_014185780.1	polycystin-1 isoform X2	PKD1	2867	34.3635	158.944	96.6537	-2.2031	1.64794e-06	-	-	-	-	-	-	-	-	-	-	2.8e-101	0.9099	GO:0001822-IEA;GO:0016020-IEA;GO:0016021-IEA	kidney development-IEA;membrane-IEA;integral component of membrane-IEA	Biological Process-IEA;Cellular Component-IEA;Cellular Component-IEA	NW_012352675.1: 295-6231;-
rna19542	XM_014197657.1	POU domain, class 2, transcription factor 3-like	POU2F3	2867	29.7323	136.629	83.1808	-2.20667	2.26063e-07	-	-	-	-	-	-	-	-	-	-	0	0.8839	GO:0003677-IEA;GO:0003700-IEA;GO:0006355-IEA;GO:0043565-IEA;GO:0005634-IEA	DNA binding-IEA;DNA-binding transcription factor activity-IEA;regulation of transcription, DNA-templated-IEA;sequence-specific DNA binding-IEA;nucleus-IEA	Molecular Function-IEA;Molecular Function-IEA;Biological Process-IEA;Molecular Function-IEA;Cellular Component-IEA	ssa04: 63470596-63483071;+
rna87297	XM_014167723.1	cryptochrome-1-like isoform X1	CRY1	2867	28.3979	130.461	79.4295	-2.20724	0.000428298	-	-	-	-	-	-	-	-	-	-	0	0.8684	-	-	-	ssa22: 40956755-40967929;+
rna60317	XM_014141538.1	frizzled-1-like	FZD1	2867	61.7275	284.884	173.306	-2.21198	1.03966e-07	-	-	-	-	-	-	-	-	-	-	0	0.9413	GO:0004888-IEA;GO:0042813-IEA;GO:0007275-IEA;GO:0007166-IEA;GO:0016020-IEA;GO:0016021-IEA;GO:0016055-IEA	transmembrane signaling receptor activity-IEA;Wnt-activated receptor activity-IEA;multicellular organism development-IEA;cell surface receptor signaling pathway-IEA;membrane-IEA;integral component of membrane-IEA;Wnt signaling pathway-IEA	Molecular Function-IEA;Molecular Function-IEA;Biological Process-IEA;Biological Process-IEA;Cellular Component-IEA;Cellular Component-IEA;Biological Process-IEA	ssa14: 62931990-62935603;+
MSTRG.21120.1	-	Transposable element Tcb1 transposase	-	2867	154.11	714.597	434.354	-2.21248	0.00496406	-	-	-	-	-	-	-	-	-	-	4.5e-175	0.8242	GO:0003677-IEA;GO:0045010-IEA;GO:0016192-IEA;GO:0003779-IEA;GO:0015074-IEA;GO:0006313-IEA	DNA binding-IEA;actin nucleation-IEA;vesicle-mediated transport-IEA;actin binding-IEA;DNA integration-IEA;transposition, DNA-mediated-IEA	Molecular Function-IEA;Biological Process-IEA;Biological Process-IEA;Molecular Function-IEA;Biological Process-IEA;Biological Process-IEA	ssa14: 14628151-14635077;+
MSTRG.17463.1	-	ras-related protein Rab-34-like	RAB34	2867	57.8253	266.695	162.26	-2.21302	3.57999e-09	-	-	-	-	-	-	-	-	-	-	1.8e-24	0.9079	GO:0005525-IEA;GO:0003924-IEA	GTP binding-IEA;GTPase activity-IEA	Molecular Function-IEA;Molecular Function-IEA	ssa11: 84724269-84726634;-
MSTRG.16434.1	-	growth arrest-specific protein 1-like	GAS1	2867	42.9069	198.247	120.577	-2.21347	1.79595e-05	-	-	-	-	-	-	-	-	-	-	4.8e-135	0.9283	GO:0007050-IEA	cell cycle arrest-IEA	Biological Process-IEA	ssa11: 26209095-26213149;.
rna40979	XM_014124062.1	leucine-rich repeat and immunoglobulin-like domain-containing nogo receptor-interacting protein 1	LINGO1	2867	22.1536	102.394	62.2737	-2.21428	9.13381e-05	-	-	-	-	-	-	-	-	-	-	0	0.9631	GO:0016020-IEA;GO:0016021-IEA;GO:0031103-IEA	membrane-IEA;integral component of membrane-IEA;axon regeneration-IEA	Cellular Component-IEA;Cellular Component-IEA;Biological Process-IEA	ssa10: 61008456-61067941;-
MSTRG.14652.2	-	cystinosin-like	CTNS	2867	200.875	932.878	566.876	-2.21446	0.000325942	-	-	-	-	-	-	-	-	-	-	0	0.8766	GO:0070293-IEA;GO:0003094-IEA;GO:0016020-IEA;GO:0016021-IEA	renal absorption-IEA;glomerular filtration-IEA;membrane-IEA;integral component of membrane-IEA	Biological Process-IEA;Biological Process-IEA;Cellular Component-IEA;Cellular Component-IEA	ssa10: 17218234-17227306;+
rna44900	XM_014127633.1	metallophosphoesterase MPPED2	MPPED2	2867	36.5085	168.923	102.716	-2.2186	2.14611e-12	-	-	-	-	-	-	-	-	-	-	8.3e-98	0.9756	GO:0016787-IEA	hydrolase activity-IEA	Molecular Function-IEA	ssa11: 38542067-38563121;+
rna41899	XM_014124789.1	repulsive guidance molecule A-like	RGMA	2867	218.489	1017.71	618.097	-2.22114	4.32191e-09	-	-	-	-	-	-	-	-	-	-	0	0.9585	GO:0015026-IEA;GO:0048681-IEA;GO:0030509-IEA;GO:0010975-IEA	coreceptor activity-IEA;negative regulation of axon regeneration-IEA;BMP signaling pathway-IEA;regulation of neuron projection development-IEA	Molecular Function-IEA;Biological Process-IEA;Biological Process-IEA;Biological Process-IEA	ssa10: 82443606-82456191;+
MSTRG.22738.1	-	G-protein coupled receptor 176	GPR176	2867	34.8953	162.349	98.6221	-2.22233	2.51911e-06	-	-	-	-	-	-	-	-	-	-	0	0.8643	GO:0016020-IEA;GO:0007186-IEA;GO:0016021-IEA;GO:0004930-IEA	membrane-IEA;G protein-coupled receptor signaling pathway-IEA;integral component of membrane-IEA;G protein-coupled receptor activity-IEA	Cellular Component-IEA;Biological Process-IEA;Cellular Component-IEA;Molecular Function-IEA	ssa15: 16642648-16675580;+
rna25637	XM_014203432.1	growth arrest-specific protein 7-like isoform X2	GAS7	2867	16.6233	77.0236	46.8234	-2.2246	4.5609e-06	-	-	-	-	-	-	-	-	-	-	0	0.9881	GO:0048666-IEA;GO:0043009-IEA	neuron development-IEA;chordate embryonic development-IEA	Biological Process-IEA;Biological Process-IEA	ssa06: 26011937-26027515;-
rna4259	XM_014124927.1	zinc finger and BTB domain-containing protein 7C	ZBTB7C	2867	61.5578	286.691	174.124	-2.22482	7.93415e-06	-	-	-	-	-	-	-	-	-	-	0	0.8473	GO:0003676-IEA	nucleic acid binding-IEA	Molecular Function-IEA	ssa01: 108370159-108398222;-
rna132929	XM_014187636.1	prickle-like protein 1 isoform X3	PRICKLE1-A	2867	28.513	132.387	80.4502	-2.22493	9.2645e-10	-	-	-	-	-	-	-	-	-	-	5.8e-168	0.9866	GO:0097475-IEA;GO:0001764-IEA;GO:0008270-IEA;GO:0046872-IEA;GO:0021934-IEA;GO:0021754-IEA	motor neuron migration-IEA;neuron migration-IEA;zinc ion binding-IEA;metal ion binding-IEA;hindbrain tangential cell migration-IEA;facial nucleus development-IEA	Biological Process-IEA;Biological Process-IEA;Molecular Function-IEA;Molecular Function-IEA;Biological Process-IEA;Biological Process-IEA	NW_012359517.1: 79-3820;-
rna24719	XM_014202635.1	myeloid-associated differentiation marker-like protein 2	MYADML2	2867	39.1895	183.59	111.39	-2.22548	0.00706645	-	-	-	-	-	-	-	-	-	-	0	0.9267	GO:0016020-IEA;GO:0016021-IEA	membrane-IEA;integral component of membrane-IEA	Cellular Component-IEA;Cellular Component-IEA	ssa06: 9018888-9023456;-
rna27414	XM_014205177.1	scavenger receptor class A member 5-like	SCARA5	2867	417.624	1966.79	1192.21	-2.23604	9.32758e-06	-	-	-	-	-	-	-	-	-	-	0	0.9364	GO:0055072-IEA;GO:0006879-IEA;GO:0016020-IEA;GO:0070287-IEA;GO:0016021-IEA;GO:0034755-IEA;GO:0005044-IEA;GO:0006811-IEA;GO:0005623-IEA;GO:0005887-IEA;GO:0005886-IEA;GO:0006897-IEA	iron ion homeostasis-IEA;cellular iron ion homeostasis-IEA;membrane-IEA;ferritin receptor activity-IEA;integral component of membrane-IEA;iron ion transmembrane transport-IEA;scavenger receptor activity-IEA;ion transport-IEA;cell-IEA;integral component of plasma membrane-IEA;plasma membrane-IEA;endocytosis-IEA	Biological Process-IEA;Biological Process-IEA;Cellular Component-IEA;Molecular Function-IEA;Cellular Component-IEA;Biological Process-IEA;Molecular Function-IEA;Biological Process-IEA;Cellular Component-IEA;Cellular Component-IEA;Cellular Component-IEA;Biological Process-IEA	ssa06: 58730383-58777886;+
rna17941	XM_014196193.1	protein shisa-2 homolog	SHISA2	2867	23.5374	111.465	67.5012	-2.24288	0.00163301	-	-	-	-	-	-	-	-	-	-	0	0.8191	GO:0016020-IEA;GO:0016021-IEA	membrane-IEA;integral component of membrane-IEA	Cellular Component-IEA;Cellular Component-IEA	ssa04: 35091500-35094043;-
rna60936	XM_014142822.1	collagen alpha-2(I) chain isoform X1	COL1A2	2867	3311.38	15676.5	9493.96	-2.24311	2.08145e-05	-	-	-	-	-	-	-	-	-	-	0	0.9942	GO:0046872-IEA;GO:0005581-IEA;GO:0005201-IEA;GO:0005576-IEA	metal ion binding-IEA;collagen trimer-IEA;extracellular matrix structural constituent-IEA;extracellular region-IEA	Molecular Function-IEA;Cellular Component-IEA;Molecular Function-IEA;Cellular Component-IEA	ssa14: 77816664-77841123;+
rna27616	NM_001146434.1	protein FAM177A1-like isoform X1	FAM177A1	2867	212.439	1007.64	610.037	-2.24595	2.71587e-14	-	-	-	-	-	-	-	-	-	-	3.4e-97	0.8809	-	-	-	ssa06: 61909238-61911426;-
MSTRG.36375.17	-	sickle tail protein homolog isoform X7	SKT	2867	81.1934	386.289	233.741	-2.25435	1.25853e-05	-	-	-	-	-	-	-	-	-	-	0	0.9408	GO:0048706-IEA	embryonic skeletal system development-IEA	Biological Process-IEA	ssa29: 10792178-10873087;+
MSTRG.3530.2	-	RNA binding protein fox-1 homolog 2-like isoform X2	RBFOX2	2867	19.1406	90.9371	55.0388	-2.25521	0.0010669	-	-	-	-	-	-	-	-	-	-	2.6e-100	0.9669	GO:0003723-IEA;GO:0008380-IEA;GO:0043484-IEA;GO:0006397-IEA;GO:0005634-IEA;GO:0003676-IEA	RNA binding-IEA;RNA splicing-IEA;regulation of RNA splicing-IEA;mRNA processing-IEA;nucleus-IEA;nucleic acid binding-IEA	Molecular Function-IEA;Biological Process-IEA;Biological Process-IEA;Biological Process-IEA;Cellular Component-IEA;Molecular Function-IEA	ssa02: 52829748-52838978;+
gene11656	-	lysophospholipase-like protein 1	LYPLAL1	2867	28.8723	137.124	82.9983	-2.25559	5.8432e-12	-	-	-	-	-	-	-	-	-	-	5.3e-119	0.8806	GO:0016787-IEA	hydrolase activity-IEA	Molecular Function-IEA	ssa05: 45958728-45964566;+
rna1399	NM_001139844.1	bone morphogenetic protein 4-like	BMP4	2867	121.576	579.542	350.559	-2.25625	9.61328e-08	-	-	-	-	-	-	-	-	-	-	0	0.9587	GO:0003303-IEA;GO:0007507-IEA;GO:0048793-IEA;GO:0030903-IEA;GO:0045165-IEA;GO:0030509-IBA;GO:0001947-IEA;GO:0071910-IEA;GO:0001707-IEA;GO:0061371-IEA;GO:0061312-IEA;GO:0005160-IBA;GO:0043408-IBA;GO:0007165-IEA;GO:0007368-IEA;GO:0060803-IEA;GO:0003342-IEA;GO:0003146-IEA;GO:0005125-IBA;GO:0048264-IEA;GO:0005615-IBA;GO:0048468-IBA;GO:0048565-IEA;GO:0035469-IEA;GO:0030513-IEA;GO:0010862-IBA;GO:003584…	BMP signaling pathway involved in heart jogging-IEA;heart development-IEA;pronephros development-IEA;notochord development-IEA;cell fate commitment-IEA;BMP signaling pathway-IBA;heart looping-IEA;determination of liver left/right asymmetry-IEA;mesoderm formation-IEA;determination of heart left/right asymmetry-IEA;BMP signaling pathway involved in heart development-IEA;transforming growth factor b…	Biological Process-IEA;Biological Process-IEA;Biological Process-IEA;Biological Process-IEA;Biological Process-IEA;Biological Process-IBA;Biological Process-IEA;Biological Process-IEA;Biological Process-IEA;Biological Process-IEA;Biological Process-IEA;Molecular Function-IBA;Biological Process-IBA;Biological Process-IEA;Biological Process-IEA;Biological Process-IEA;Biological Process-IEA;Biologic…	ssa01: 29842348-29857047;-
MSTRG.15583.2	-	ras and EF-hand domain-containing protein-like isoform X1	RASEF	2867	26.6713	128.246	77.4585	-2.26128	0.000481341	-	-	-	-	-	-	-	-	-	-	0	0.9114	GO:0005525-IEA;GO:0003924-IEA;GO:0005509-IEA	GTP binding-IEA;GTPase activity-IEA;calcium ion binding-IEA	Molecular Function-IEA;Molecular Function-IEA;Molecular Function-IEA	ssa10: 84495958-84505657;+
rna44751	XM_014127492.1	metallophosphoesterase MPPED2	MPPED2	2867	34.6421	165.232	99.9372	-2.26278	6.26768e-13	-	-	-	-	-	-	-	-	-	-	2.1e-96	0.9756	GO:0016787-IEA	hydrolase activity-IEA	Molecular Function-IEA	ssa11: 34910957-34927912;+
rna51072	XM_014133246.1	SRSF protein kinase 3-like isoform X1	SRPK3	2867	35.7202	172.511	104.116	-2.26516	0.000248153	-	-	-	-	-	-	-	-	-	-	0	0.9383	GO:0016310-IEA;GO:0004672-IEA;GO:0016301-IEA;GO:0005524-IEA;GO:0006468-IEA	phosphorylation-IEA;protein kinase activity-IEA;kinase activity-IEA;ATP binding-IEA;protein phosphorylation-IEA	Biological Process-IEA;Molecular Function-IEA;Molecular Function-IEA;Molecular Function-IEA;Biological Process-IEA	ssa12: 71110359-71116942;+
MSTRG.37894.2	-	WD repeat domain phosphoinositide-interacting protein 2 isoform X2	WIPI2	2867	43.0552	207.12	125.087	-2.26728	0.0014063	-	-	-	-	-	-	-	-	-	-	3.5e-51	0.9852	GO:0000045-IEA;GO:0006914-IEA;GO:0000407-IEA;GO:0080025-IEA;GO:0032266-IEA	autophagosome assembly-IEA;autophagy-IEA;phagophore assembly site-IEA;phosphatidylinositol-3,5-bisphosphate binding-IEA;phosphatidylinositol-3-phosphate binding-IEA	Biological Process-IEA;Biological Process-IEA;Cellular Component-IEA;Molecular Function-IEA;Molecular Function-IEA	NW_012347658.1: 2396-15893;+
rna15799	XM_014194345.1	ketosamine-3-kinase-like	FN3KRP	2867	18.6524	90.3258	54.4891	-2.27166	2.02946e-06	-	-	-	-	-	-	-	-	-	-	0	0.9435	GO:0016310-IEA;GO:0016740-IEA;GO:0016301-IEA	phosphorylation-IEA;transferase activity-IEA;kinase activity-IEA	Biological Process-IEA;Molecular Function-IEA;Molecular Function-IEA	ssa03: 85827862-85833228;-
rna25003	XM_014202900.1	extracellular serine/threonine protein kinase FAM20C-like	FAM20C	2867	29.0699	140.29	84.6797	-2.272	1.18754e-06	-	-	-	-	-	-	-	-	-	-	2.4e-142	0.9078	GO:0016020-IEA;GO:0016021-IEA;GO:0016310-IEA;GO:0016301-IEA;GO:0004674-IEA;GO:0006468-IEA	membrane-IEA;integral component of membrane-IEA;phosphorylation-IEA;kinase activity-IEA;protein serine/threonine kinase activity-IEA;protein phosphorylation-IEA	Cellular Component-IEA;Cellular Component-IEA;Biological Process-IEA;Molecular Function-IEA;Molecular Function-IEA;Biological Process-IEA	ssa06: 15069505-15074068;+
rna435	XM_014128176.1	heterogeneous nuclear ribonucleoprotein R isoform X2	HNRNPR	2867	178.617	865.631	522.124	-2.28004	4.12453e-16	-	-	-	-	-	-	-	-	-	-	0	0.9843	GO:0003723-IEA;GO:0003676-IEA	RNA binding-IEA;nucleic acid binding-IEA	Molecular Function-IEA;Molecular Function-IEA	ssa01: 11300438-11309543;-
rna121619	XM_014189226.1	collagen alpha-3(VI) chain-like	COL6A3	2867	19.0788	93.0331	56.0559	-2.28128	0.000178516	-	-	-	-	-	-	-	-	-	-	0	0.9371	GO:0004867-IEA;GO:0005581-IEA;GO:0010951-IEA	serine-type endopeptidase inhibitor activity-IEA;collagen trimer-IEA;negative regulation of endopeptidase activity-IEA	Molecular Function-IEA;Cellular Component-IEA;Biological Process-IEA	NW_012373458.1: 31-4021;-
MSTRG.18594.2	-	protein FAM3C-like	FAM3C	2867	38.6719	189.225	113.949	-2.28449	1.64166e-06	-	-	-	-	-	-	-	-	-	-	3.9e-107	0.7606	GO:0046890-IEA;GO:0016020-IEA;GO:0016021-IEA;GO:0045721-IEA;GO:0070093-IEA	regulation of lipid biosynthetic process-IEA;membrane-IEA;integral component of membrane-IEA;negative regulation of gluconeogenesis-IEA;negative regulation of glucagon secretion-IEA	Biological Process-IEA;Cellular Component-IEA;Cellular Component-IEA;Biological Process-IEA;Biological Process-IEA	ssa12: 49088159-49094750;+
rna34881	XM_014212050.1	elongator complex protein 1-like	ELP1	2867	52.6963	257.449	155.073	-2.2887	0.00401566	-	-	-	-	-	-	-	-	-	-	0	0.8965	GO:0005737-IEA;GO:0048484-IEA;GO:0033588-IEA;GO:0002098-IEA;GO:0005634-IEA	cytoplasm-IEA;enteric nervous system development-IEA;Elongator holoenzyme complex-IEA;tRNA wobble uridine modification-IEA;nucleus-IEA	Cellular Component-IEA;Biological Process-IEA;Cellular Component-IEA;Biological Process-IEA;Cellular Component-IEA	ssa09: 60015698-60025879;-
rna40344	NM_001140889.2	glutathione peroxidase 7	GPX7	2867	65.9719	324.582	195.277	-2.29313	2.8225e-12	-	-	-	-	-	-	-	-	-	-	3.3e-122	0.9622	GO:0004602-IEA;GO:0006979-IEA;GO:0004601-IEA;GO:0016491-IEA;GO:0055114-IEA;GO:0098869-IEA	glutathione peroxidase activity-IEA;response to oxidative stress-IEA;peroxidase activity-IEA;oxidoreductase activity-IEA;oxidation-reduction process-IEA;cellular oxidant detoxification-IEA	Molecular Function-IEA;Biological Process-IEA;Molecular Function-IEA;Molecular Function-IEA;Biological Process-IEA;Biological Process-IEA	ssa10: 39687400-39699979;+
MSTRG.21352.1	-	2-oxoglutarate and iron-dependent oxygenase JMJD4	JMJD4	2867	48.9602	239.945	144.452	-2.29515	9.50672e-19	-	-	-	-	-	-	-	-	-	-	3e-54	0.8272	-	-	-	ssa14: 31518531-31523611;+
rna69517	XM_014150945.1	DNA-binding protein SATB2-like	SATB2	2867	87.9617	431.505	259.733	-2.29677	0.00095065	-	-	-	-	-	-	-	-	-	-	2.9e-180	0.8175	GO:0003677-IEA;GO:0055113-IEA;GO:0006338-IEA;GO:0005634-IEA	DNA binding-IEA;epiboly involved in gastrulation with mouth forming second-IEA;chromatin remodeling-IEA;nucleus-IEA	Molecular Function-IEA;Biological Process-IEA;Biological Process-IEA;Cellular Component-IEA	ssa16: 79293786-79306485;+
rna53528	XM_014135694.1	Krueppel-like factor 15	KLF15	2867	33.9234	166.641	100.282	-2.29687	0.00561302	-	-	-	-	-	-	-	-	-	-	0	0.8518	GO:0000981-IBA;GO:0005634-IBA;GO:0006357-IBA;GO:0003676-IEA	DNA-binding transcription factor activity, RNA polymerase II-specific-IBA;nucleus-IBA;regulation of transcription by RNA polymerase II-IBA;nucleic acid binding-IEA	Molecular Function-IBA;Cellular Component-IBA;Biological Process-IBA;Molecular Function-IEA	ssa13: 32320032-32330447;+
rna45419	XM_014128099.1	collagen alpha-1(XI) chain-like isoform X2	COL5A1	2867	784.029	3864.72	2324.38	-2.30127	1.37392e-07	-	-	-	-	-	-	-	-	-	-	0	0.9544	GO:0016020-IEA;GO:0005581-IEA;GO:0016021-IEA;GO:0005201-IEA	membrane-IEA;collagen trimer-IEA;integral component of membrane-IEA;extracellular matrix structural constituent-IEA	Cellular Component-IEA;Cellular Component-IEA;Cellular Component-IEA;Molecular Function-IEA	ssa11: 52567540-52702514;-
rna48633	XM_014131517.1	keratin, type I cytoskeletal 13-like	KRT13	2867	212.623	1051.53	632.079	-2.30577	0.00635894	-	-	-	-	-	-	-	-	-	-	0	0.9508	GO:0005198-IEA;GO:0005882-IEA	structural molecule activity-IEA;intermediate filament-IEA	Molecular Function-IEA;Cellular Component-IEA	ssa12: 22750306-22768228;+
MSTRG.40361.1	-	lethal(2) giant larvae protein homolog 1	LLGL1	2867	25.3493	125.733	75.5412	-2.30789	1.69576e-06	-	-	-	-	-	-	-	-	-	-	8e-31	0.9729	-	-	-	NW_012355071.1: 851-5272;-
rna20533	NM_001173926.1	platelet-derived growth factor receptor-like protein	PDGFRL	2867	38.4478	189.261	113.854	-2.30793	5.32159e-07	-	-	-	-	-	-	-	-	-	-	0	0.8317	-	-	-	ssa05: 6671615-6680894;-
MSTRG.41654.1	-	E3 ubiquitin-protein ligase TRIM39-like	TRIM39	2867	72.3617	359.137	215.749	-2.31177	0.00468671	-	-	-	-	-	-	-	-	-	-	0	0.8084	GO:0016874-IEA	ligase activity-IEA	Molecular Function-IEA	NW_012363574.1: 950-3596;-
rna21312	NM_001141585.1	nanos homolog 1-like	NANOS1	2867	167.835	832.814	500.324	-2.3125	2.10318e-18	-	-	-	-	-	-	-	-	-	-	1e-153	0.9537	GO:0005737-IEA;GO:0003723-IEA;GO:0008270-IEA;GO:0006417-IEA;GO:0007281-IEA;GO:0008354-IEA;GO:0060293-IEA;GO:0048471-IEA	cytoplasm-IEA;RNA binding-IEA;zinc ion binding-IEA;regulation of translation-IEA;germ cell development-IEA;germ cell migration-IEA;germ plasm-IEA;perinuclear region of cytoplasm-IEA	Cellular Component-IEA;Molecular Function-IEA;Molecular Function-IEA;Biological Process-IEA;Biological Process-IEA;Biological Process-IEA;Cellular Component-IEA;Cellular Component-IEA	ssa05: 27798435-27799378;+
rna47964	XM_014130450.1	complement C1q tumor necrosis factor-related protein 1-like	C1QTNF1	2867	83.9225	417.179	250.551	-2.31409	6.23606e-05	-	-	-	-	-	-	-	-	-	-	2.9e-116	0.9611	GO:0005581-IEA;GO:0005576-IEA	collagen trimer-IEA;extracellular region-IEA	Cellular Component-IEA;Cellular Component-IEA	ssa12: 9743721-9761413;+
rna8978	XM_014169486.1	stathmin-like	STMN1	2867	31.8786	158.345	95.1118	-2.31495	0.000786109	-	-	-	-	-	-	-	-	-	-	2.7e-67	0.9255	GO:0005737-IBA;GO:0015631-IBA;GO:0031175-IBA;GO:0031110-IBA;GO:0031110-IEA;GO:0051493-IBA;GO:0043005-IBA;GO:0007019-IBA	cytoplasm-IBA;tubulin binding-IBA;neuron projection development-IBA;regulation of microtubule polymerization or depolymerization-IBA;regulation of microtubule polymerization or depolymerization-IEA;regulation of cytoskeleton organization-IBA;neuron projection-IBA;microtubule depolymerization-IBA	Cellular Component-IBA;Molecular Function-IBA;Biological Process-IBA;Biological Process-IBA;Biological Process-IEA;Biological Process-IBA;Cellular Component-IBA;Biological Process-IBA	ssa02: 36537776-36541045;-
rna32753	XM_014210041.1	extracellular tyrosine-protein kinase PKDCC-like	PKDCC	2867	17.4351	86.4605	51.9478	-2.31606	3.53459e-11	-	-	-	-	-	-	-	-	-	-	0	0.8754	GO:0004715-IEA;GO:0016020-IEA;GO:0016021-IEA;GO:0016310-IEA;GO:0048701-IEA;GO:0004672-IEA;GO:0016301-IEA;GO:0005524-IEA;GO:0018108-IEA;GO:0006468-IEA	non-membrane spanning protein tyrosine kinase activity-IEA;membrane-IEA;integral component of membrane-IEA;phosphorylation-IEA;embryonic cranial skeleton morphogenesis-IEA;protein kinase activity-IEA;kinase activity-IEA;ATP binding-IEA;peptidyl-tyrosine phosphorylation-IEA;protein phosphorylation-IEA	Molecular Function-IEA;Cellular Component-IEA;Cellular Component-IEA;Biological Process-IEA;Biological Process-IEA;Molecular Function-IEA;Molecular Function-IEA;Molecular Function-IEA;Biological Process-IEA;Biological Process-IEA	ssa09: 5683956-5690476;+
rna1631	XM_014194761.1	galectin-5-like isoform X2	LGALS3	2867	363.373	1811.37	1087.37	-2.31813	1.60203e-06	-	-	-	-	-	-	-	-	-	-	7e-125	0.8905	GO:0030246-IEA	carbohydrate binding-IEA	Molecular Function-IEA	ssa01: 36066348-36071100;+
MSTRG.7391.1	-	UPF0461 protein C5orf24 homolog	C5orf24	2867	28.7713	144.174	86.4728	-2.31914	3.57217e-06	-	-	-	-	-	-	-	-	-	-	1.4e-97	0.8621	-	-	-	ssa04: 77747085-77752984;-
rna8285	XM_014162122.1	ammonium transporter Rh type B	RHBG	2867	342.672	1711.86	1027.26	-2.32164	1.69118e-10	-	-	-	-	-	-	-	-	-	-	0	0.969	GO:0008519-IEA;GO:0015696-IEA;GO:0072488-IEA;GO:0016020-IEA;GO:0016021-IEA;GO:0097272-IEA;GO:0005623-IDA	ammonium transmembrane transporter activity-IEA;ammonium transport-IEA;ammonium transmembrane transport-IEA;membrane-IEA;integral component of membrane-IEA;ammonia homeostasis-IEA;cell-IDA	Molecular Function-IEA;Biological Process-IEA;Biological Process-IEA;Cellular Component-IEA;Cellular Component-IEA;Biological Process-IEA;Cellular Component-IDA	ssa02: 23967077-23978420;+
rna81925	XM_014162529.1	schwannomin-interacting protein 1 isoform X4	SCHIP1	2867	36.6375	183.311	109.974	-2.32281	0.00335459	-	-	-	-	-	-	-	-	-	-	1.5e-107	0.9941	GO:0005515-IPI;GO:0005737-ISO;GO:0006807-IMP;GO:0001822-IMP;GO:0010761-IMP;GO:0009791-IMP;GO:0042802-ISO;GO:0042803-ISO;GO:0008585-IGI;GO:0008210-IGI;GO:0060021-IMP;GO:0048745-IMP;GO:0048008-IMP;GO:0060325-IMP;GO:0048705-IMP;GO:0001553-IGI	protein binding-IPI;cytoplasm-ISO;nitrogen compound metabolic process-IMP;kidney development-IMP;fibroblast migration-IMP;post-embryonic development-IMP;identical protein binding-ISO;protein homodimerization activity-ISO;female gonad development-IGI;estrogen metabolic process-IGI;roof of mouth development-IMP;smooth muscle tissue development-IMP;platelet-derived growth factor receptor signaling p…	Molecular Function-IPI;Cellular Component-ISO;Biological Process-IMP;Biological Process-IMP;Biological Process-IMP;Biological Process-IMP;Molecular Function-ISO;Molecular Function-ISO;Biological Process-IGI;Biological Process-IGI;Biological Process-IMP;Biological Process-IMP;Biological Process-IMP;Biological Process-IMP;Biological Process-IMP;Biological Process-IGI	ssa20: 53088125-53114759;+
MSTRG.3189.1	-	Transposable element Tc1 transposase	TC1A	2867	22.6297	112.89	67.7598	-2.32474	3.3731e-06	-	-	-	-	-	-	-	-	-	-	1.9e-106	0.7832	GO:0003677-IEA;GO:0015074-IEA;GO:0006313-IEA	DNA binding-IEA;DNA integration-IEA;transposition, DNA-mediated-IEA	Molecular Function-IEA;Biological Process-IEA;Biological Process-IEA	ssa02: 35518960-35524522;-
rna12268	XM_014190593.1	von Willebrand factor C domain-containing protein 2-like	VWC2L	2867	436.023	2185.66	1310.84	-2.32681	1.00596e-13	-	-	-	-	-	-	-	-	-	-	5e-170	0.9182	-	-	-	ssa03: 22889613-22894673;-
rna14515	XM_014193127.1	myosin-10-like isoform X1	MYH10	2867	73.8391	372.682	223.26	-2.33218	2.09942e-12	-	-	-	-	-	-	-	-	-	-	0	0.9908	GO:0016459-IEA;GO:0000166-IEA;GO:0051015-IEA;GO:0003779-IEA;GO:0005524-IEA;GO:0003774-IEA	myosin complex-IEA;nucleotide binding-IEA;actin filament binding-IEA;actin binding-IEA;ATP binding-IEA;motor activity-IEA	Cellular Component-IEA;Molecular Function-IEA;Molecular Function-IEA;Molecular Function-IEA;Molecular Function-IEA;Molecular Function-IEA	ssa03: 64081914-64101436;+
rna11523	XM_014189389.1	apolipoprotein D-like	APOD	2867	1497.84	7545.9	4521.87	-2.33282	1.47936e-09	-	-	-	-	-	-	-	-	-	-	7.3e-120	0.9419	GO:0006869-IEA;GO:0005737-IBA;GO:0006629-IBA;GO:0008289-IEA;GO:0000302-IBA;GO:0007568-IEA	lipid transport-IEA;cytoplasm-IBA;lipid metabolic process-IBA;lipid binding-IEA;response to reactive oxygen species-IBA;aging-IEA	Biological Process-IEA;Cellular Component-IBA;Biological Process-IBA;Molecular Function-IEA;Biological Process-IBA;Biological Process-IEA	ssa03: 9091724-9096161;-
MSTRG.4142.1	-	protein APCDD1-like	APCDD1	2867	51.2972	257.868	154.582	-2.33324	2.10268e-05	-	-	-	-	-	-	-	-	-	-	0	0.8452	GO:0030178-IEA;GO:0017147-IEA;GO:0005886-IEA	negative regulation of Wnt signaling pathway-IEA;Wnt-protein binding-IEA;plasma membrane-IEA	Biological Process-IEA;Molecular Function-IEA;Cellular Component-IEA	ssa03: 2822095-2829675;+
rna116475	XM_014190958.1	collagen alpha-3(VI) chain-like	COL6A3	2867	20.8287	105.154	62.9916	-2.33379	1.69348e-05	-	-	-	-	-	-	-	-	-	-	0	0.975	GO:0004867-IEA;GO:0005581-IEA;GO:0010951-IEA	serine-type endopeptidase inhibitor activity-IEA;collagen trimer-IEA;negative regulation of endopeptidase activity-IEA	Molecular Function-IEA;Cellular Component-IEA;Biological Process-IEA	NW_012436683.1: 7-1475;+
MSTRG.12935.5	-	tectonin beta-propeller repeat-containing protein 2-like	TECPR2	2867	127.43	644.348	385.889	-2.33632	6.64162e-09	-	-	-	-	-	-	-	-	-	-	0	0.8916	-	-	-	ssa09: 32711119-32748591;+
rna3077	XM_014207107.1	methyltransferase-like protein 9 isoform X1	METTL9	2867	65.4174	330.817	198.117	-2.34233	0.000140746	-	-	-	-	-	-	-	-	-	-	0	0.9549	GO:0016020-IEA;GO:0016021-IEA;GO:0008168-IEA;GO:0016740-IEA;GO:0032259-IEA	membrane-IEA;integral component of membrane-IEA;methyltransferase activity-IEA;transferase activity-IEA;methylation-IEA	Cellular Component-IEA;Cellular Component-IEA;Molecular Function-IEA;Molecular Function-IEA;Biological Process-IEA	ssa01: 73674682-73678301;-
MSTRG.36564.1	-	E3 ubiquitin/ISG15 ligase TRIM25-like	TRIM25	2867	32.8875	166.491	99.6891	-2.34579	0.00848258	-	-	-	-	-	-	-	-	-	-	0	0.879	GO:0008270-IEA;GO:0046872-IEA;GO:0051087-IEA;GO:0016874-IEA	zinc ion binding-IEA;metal ion binding-IEA;chaperone binding-IEA;ligase activity-IEA	Molecular Function-IEA;Molecular Function-IEA;Molecular Function-IEA;Molecular Function-IEA	ssa29: 23294485-23320449;+
rna26656	NM_001141024.1	heat shock protein Hsp-16.1/Hsp-16.11-like	HSP-16.1; HSP-16.11	2867	199.73	1016.06	607.897	-2.3464	0.000225275	-	-	-	-	-	-	-	-	-	-	1e-153	0.8219	-	-	-	ssa06: 41932135-41933090;+
rna44076	XM_014126657.1	glycine cleavage system H protein, mitochondrial-like	GCSH	2867	198.091	1008.13	603.113	-2.35034	6.63874e-22	-	-	-	-	-	-	-	-	-	-	7.6e-119	0.9346	GO:0005739-IEA;GO:0019464-IEA;GO:0005960-IEA	mitochondrion-IEA;glycine decarboxylation via glycine cleavage system-IEA;glycine cleavage complex-IEA	Cellular Component-IEA;Biological Process-IEA;Cellular Component-IEA	ssa11: 18886495-18890728;+
rna55783	-	unconventional myosin-Ic-like isoform X2	MYO1C	2867	12.8299	65.8884	39.3592	-2.35167	0.00608408	-	-	-	-	-	-	-	-	-	-	0	0.9788	GO:0016459-IEA;GO:0000166-IEA;GO:0003779-IEA;GO:0003774-IEA;GO:0005524-IEA	myosin complex-IEA;nucleotide binding-IEA;actin binding-IEA;motor activity-IEA;ATP binding-IEA	Cellular Component-IEA;Molecular Function-IEA;Molecular Function-IEA;Molecular Function-IEA;Molecular Function-IEA	ssa13: 79352424-79378936;-
rna24891	XM_014202793.1	far upstream element-binding protein 2-like isoform X1	KHSRP	2867	19.8328	101.582	60.7072	-2.356	0.00371816	-	-	-	-	-	-	-	-	-	-	0	0.9515	GO:0003723-IEA;GO:0006355-IEA;GO:0003676-IEA	RNA binding-IEA;regulation of transcription, DNA-templated-IEA;nucleic acid binding-IEA	Molecular Function-IEA;Biological Process-IEA;Molecular Function-IEA	ssa06: 12708289-12717320;+
rna15680	XM_014194227.1	extracellular serine/threonine protein kinase FAM20C-like	FAM20C	2867	49.206	250.615	149.911	-2.35614	1.03669e-11	-	-	-	-	-	-	-	-	-	-	0	0.9032	GO:0016020-IEA;GO:0016021-IEA;GO:0016310-IEA;GO:0016301-IEA;GO:0004674-IEA;GO:0006468-IEA	membrane-IEA;integral component of membrane-IEA;phosphorylation-IEA;kinase activity-IEA;protein serine/threonine kinase activity-IEA;protein phosphorylation-IEA	Cellular Component-IEA;Cellular Component-IEA;Biological Process-IEA;Molecular Function-IEA;Molecular Function-IEA;Biological Process-IEA	ssa03: 82702878-82773056;+
MSTRG.10370.3	-	tyrosine-protein kinase Fyn isoform X2	FYNB	2867	31.2982	159.27	95.2842	-2.35699	1.86383e-22	-	-	-	-	-	-	-	-	-	-	0	0.9889	GO:0000166-IEA;GO:0004713-IEA;GO:0004715-IEA;GO:0016310-IEA;GO:0016740-IEA;GO:0004672-IEA;GO:0016301-IEA;GO:0018108-IEA;GO:0005524-IEA;GO:0006468-IEA	nucleotide binding-IEA;protein tyrosine kinase activity-IEA;non-membrane spanning protein tyrosine kinase activity-IEA;phosphorylation-IEA;transferase activity-IEA;protein kinase activity-IEA;kinase activity-IEA;peptidyl-tyrosine phosphorylation-IEA;ATP binding-IEA;protein phosphorylation-IEA	Molecular Function-IEA;Molecular Function-IEA;Molecular Function-IEA;Biological Process-IEA;Molecular Function-IEA;Molecular Function-IEA;Molecular Function-IEA;Biological Process-IEA;Molecular Function-IEA;Biological Process-IEA	ssa06: 54793793-54858851;+
MSTRG.35881.2	-	forkhead box protein K2-like isoform X1	FOXK2	2867	79.0159	406.013	242.514	-2.35875	0.00187929	-	-	-	-	-	-	-	-	-	-	0	0.8472	GO:0003677-IEA;GO:0003700-IEA;GO:0006355-IEA;GO:0043565-IEA;GO:0005634-IEA	DNA binding-IEA;DNA-binding transcription factor activity-IEA;regulation of transcription, DNA-templated-IEA;sequence-specific DNA binding-IEA;nucleus-IEA	Molecular Function-IEA;Molecular Function-IEA;Biological Process-IEA;Molecular Function-IEA;Cellular Component-IEA	ssa28: 11608854-11624776;-
rna86504	XM_014166915.1	neuroblastoma suppressor of tumorigenicity 1	NBL1	2867	159.041	815.59	487.315	-2.3591	1.33299e-06	-	-	-	-	-	-	-	-	-	-	4.9e-97	0.9545	-	-	-	ssa22: 27150568-27159122;-
MSTRG.21392.2	-	phospholipid phosphatase 3-like isoform X2	PLPP3	2867	28.3663	144.695	86.5308	-2.36342	4.1008e-12	-	-	-	-	-	-	-	-	-	-	1.4e-112	0.9082	GO:0016020-IEA;GO:0016021-IEA;GO:0030111-IEA;GO:0016311-IEA;GO:0042577-IEA;GO:0006644-IEA	membrane-IEA;integral component of membrane-IEA;regulation of Wnt signaling pathway-IEA;dephosphorylation-IEA;lipid phosphatase activity-IEA;phospholipid metabolic process-IEA	Cellular Component-IEA;Cellular Component-IEA;Biological Process-IEA;Biological Process-IEA;Molecular Function-IEA;Biological Process-IEA	ssa14: 32847785-32853474;-
rna80127	XM_014160333.1	4-hydroxyphenylpyruvate dioxygenase-like	HPD	2867	99.5183	513.24	306.379	-2.36535	7.63598e-05	-	-	-	-	-	-	-	-	-	-	0	0.9712	GO:0016701-IEA;GO:0051213-IEA;GO:0003868-IEA;GO:0046872-IEA;GO:0055114-IEA;GO:0009072-IEA	oxidoreductase activity, acting on single donors with incorporation of molecular oxygen-IEA;dioxygenase activity-IEA;4-hydroxyphenylpyruvate dioxygenase activity-IEA;metal ion binding-IEA;oxidation-reduction process-IEA;aromatic amino acid family metabolic process-IEA	Molecular Function-IEA;Molecular Function-IEA;Molecular Function-IEA;Molecular Function-IEA;Biological Process-IEA;Biological Process-IEA	ssa20: 19790596-19795649;-
rna11174	XM_014188442.1	mannose-specific lectin-like	LECASAL	2867	59839.1	308496	184167	-2.36609	0.0030717	-	-	-	-	-	-	-	-	-	-	3.5e-80	0.8952	GO:0030246-IEA	carbohydrate binding-IEA	Molecular Function-IEA	ssa03: 5716388-5718055;+
rna58919	XM_014140842.1	leukocyte cell-derived chemotaxin 1	CNMD	2867	19.4289	99.3181	59.3735	-2.3664	1.8979e-06	-	-	-	-	-	-	-	-	-	-	0	0.8918	GO:0016525-IBA;GO:0001886-IBA;GO:0030948-IBA;GO:0016020-IEA;GO:0016021-IEA;GO:0001937-IBA	negative regulation of angiogenesis-IBA;endothelial cell morphogenesis-IBA;negative regulation of vascular endothelial growth factor receptor signaling pathway-IBA;membrane-IEA;integral component of membrane-IEA;negative regulation of endothelial cell proliferation-IBA	Biological Process-IBA;Biological Process-IBA;Biological Process-IBA;Cellular Component-IEA;Cellular Component-IEA;Biological Process-IBA	ssa14: 35813815-35836579;+
rna56380	XM_014138441.1	hypermethylated in cancer 2 protein-like	HIC2	2867	16.8578	86.2522	51.555	-2.36788	0.000980503	-	-	-	-	-	-	-	-	-	-	0	0.8318	GO:0046872-IEA;GO:0003676-IEA	metal ion binding-IEA;nucleic acid binding-IEA	Molecular Function-IEA;Molecular Function-IEA	ssa13: 90861433-90889816;+
rna109897	XM_014190442.1	collagen alpha-3(VI) chain-like	COL6A3	2867	20.0944	104.233	62.1637	-2.371	0.000262635	-	-	-	-	-	-	-	-	-	-	0	0.9658	GO:0004867-IEA;GO:0005581-IEA;GO:0010951-IEA	serine-type endopeptidase inhibitor activity-IEA;collagen trimer-IEA;negative regulation of endopeptidase activity-IEA	Molecular Function-IEA;Cellular Component-IEA;Biological Process-IEA	NW_012406539.1: 7-1855;+
MSTRG.8494.1	-	centrosomal protein of 162 kDa isoform X1	CEP162	2867	19.6138	101.502	60.5579	-2.37617	0.00457733	-	-	-	-	-	-	-	-	-	-	2.5e-49	0.6957	GO:0001947-IEA;GO:0060271-IEA	heart looping-IEA;cilium assembly-IEA	Biological Process-IEA;Biological Process-IEA	ssa05: 62293976-62295850;+
rna71272	XM_014152516.1	DNA-binding protein SATB2-like	SATB2	2867	56.3979	291.688	174.043	-2.37823	2.19409e-08	-	-	-	-	-	-	-	-	-	-	0	0.7373	GO:0003677-IEA;GO:0000122-IBA;GO:0055113-IMP;GO:0000977-IBA;GO:0006338-IBA;GO:0006338-IEA;GO:0005634-IBA;GO:0005634-IEA	DNA binding-IEA;negative regulation of transcription by RNA polymerase II-IBA;epiboly involved in gastrulation with mouth forming second-IMP;RNA polymerase II regulatory region sequence-specific DNA binding-IBA;chromatin remodeling-IBA;chromatin remodeling-IEA;nucleus-IBA;nucleus-IEA	Molecular Function-IEA;Biological Process-IBA;Biological Process-IMP;Molecular Function-IBA;Biological Process-IBA;Biological Process-IEA;Cellular Component-IBA;Cellular Component-IEA	ssa17: 26716129-26734780;+
rna10400	XM_014183000.1	lysyl oxidase homolog 4-like	LOXL4	2867	45.8666	239.151	142.509	-2.38209	0.000941461	-	-	-	-	-	-	-	-	-	-	0	0.8232	GO:0003723-IEA;GO:0016491-IEA;GO:0005507-IEA;GO:0016020-IEA;GO:0005044-IEA;GO:0055114-IEA;GO:0016641-IEA;GO:0006897-IEA;GO:0003676-IEA	RNA binding-IEA;oxidoreductase activity-IEA;copper ion binding-IEA;membrane-IEA;scavenger receptor activity-IEA;oxidation-reduction process-IEA;oxidoreductase activity, acting on the CH-NH2 group of donors, oxygen as acceptor-IEA;endocytosis-IEA;nucleic acid binding-IEA	Molecular Function-IEA;Molecular Function-IEA;Molecular Function-IEA;Cellular Component-IEA;Molecular Function-IEA;Biological Process-IEA;Molecular Function-IEA;Biological Process-IEA;Molecular Function-IEA	ssa02: 62227080-62269872;+
rna20667	XM_014198708.1	myelin proteolipid protein-like isoform X2	PLP	2867	20.8018	109.049	64.9252	-2.38304	3.38833e-10	-	-	-	-	-	-	-	-	-	-	9.5e-48	0.9904	GO:0016020-IEA;GO:0016021-IEA;GO:0042552-IEA	membrane-IEA;integral component of membrane-IEA;myelination-IEA	Cellular Component-IEA;Cellular Component-IEA;Biological Process-IEA	ssa05: 9828446-9840134;-
MSTRG.39597.4	-	protein Jumonji-like	JARID2B	2867	47.9854	249.888	148.937	-2.38513	0.00113171	-	-	-	-	-	-	-	-	-	-	2.3e-93	0.9304	GO:0003677-IEA;GO:0051574-ISS;GO:0048863-ISS;GO:0045892-ISS;GO:0030154-IEA;GO:0034721-IEA;GO:0016577-IEA;GO:0034647-IBA;GO:0031061-ISS;GO:0007275-IEA;GO:0032452-ISS;GO:0032452-IBA;GO:0035097-ISS;GO:0035097-IBA;GO:0035098-ISS;GO:0003682-ISS;GO:0006338-IBA;GO:0005634-ISS;GO:0005634-IBA;GO:0005634-IEA;GO:0006325-IEA	DNA binding-IEA;positive regulation of histone H3-K9 methylation-ISS;stem cell differentiation-ISS;negative regulation of transcription, DNA-templated-ISS;cell differentiation-IEA;histone H3-K4 demethylation, trimethyl-H3-K4-specific-IEA;histone demethylation-IEA;histone demethylase activity (H3-trimethyl-K4 specific)-IBA;negative regulation of histone methylation-ISS;multicellular organism devel…	Molecular Function-IEA;Biological Process-ISS;Biological Process-ISS;Biological Process-ISS;Biological Process-IEA;Biological Process-IEA;Biological Process-IEA;Molecular Function-IBA;Biological Process-ISS;Biological Process-IEA;Molecular Function-ISS;Molecular Function-IBA;Cellular Component-ISS;Cellular Component-IBA;Cellular Component-ISS;Molecular Function-ISS;Biological Process-IBA;Cellular…	NW_012352460.1: 7742-10938;-
rna122461	XM_014189462.1	E3 ubiquitin-protein ligase TRIM39-like	TRIM39	2867	165.607	866.886	516.246	-2.38809	0.000215252	-	-	-	-	-	-	-	-	-	-	0	0.8084	GO:0016874-IEA	ligase activity-IEA	Molecular Function-IEA	NW_012378017.1: 1639-3619;-
rna121141	XM_014184507.1	equilibrative nucleoside transporter 4	SLC29A4	2867	14.5783	76.6563	45.6173	-2.3934	0.000208517	-	-	-	-	-	-	-	-	-	-	1.3e-147	0.9257	GO:0055085-IEA;GO:0016020-IEA;GO:0016021-IEA;GO:1901642-IEA;GO:0008504-IEA;GO:0005337-IEA;GO:0015844-IEA	transmembrane transport-IEA;membrane-IEA;integral component of membrane-IEA;nucleoside transmembrane transport-IEA;monoamine transmembrane transporter activity-IEA;nucleoside transmembrane transporter activity-IEA;monoamine transport-IEA	Biological Process-IEA;Cellular Component-IEA;Cellular Component-IEA;Biological Process-IEA;Molecular Function-IEA;Molecular Function-IEA;Biological Process-IEA	NW_012349569.1: 5423-12475;-
rna28006	NM_001173834.1	bone morphogenetic protein 2-like	BMP2	2867	31.1207	163.256	97.1882	-2.39587	6.50131e-06	-	-	-	-	-	-	-	-	-	-	0	0.9442	GO:0042074-IEA;GO:0001889-IEA;GO:0045168-IEA;GO:0030903-IEA;GO:0048752-IEA;GO:0030509-IEA;GO:0007165-IEA;GO:0061131-IEA;GO:0007368-IEA;GO:0022008-IEA;GO:0001710-IEA;GO:0048264-IEA;GO:0046982-IEA;GO:0055015-IEA;GO:0030513-IEA;GO:0090008-IEA;GO:0042803-IEA;GO:0008083-IEA;GO:0021703-IEA;GO:0060030-IEA;GO:0065003-IEA;GO:0009953-IEA;GO:0048703-IEA;GO:0009950-IEA;GO:0042664-IEA;GO:0005576-IEA;GO:006087…	cell migration involved in gastrulation-IEA;liver development-IEA;cell-cell signaling involved in cell fate commitment-IEA;notochord development-IEA;semicircular canal morphogenesis-IEA;BMP signaling pathway-IEA;signal transduction-IEA;pancreas field specification-IEA;determination of left/right symmetry-IEA;neurogenesis-IEA;mesodermal cell fate commitment-IEA;determination of ventral identity-IE…	Biological Process-IEA;Biological Process-IEA;Biological Process-IEA;Biological Process-IEA;Biological Process-IEA;Biological Process-IEA;Biological Process-IEA;Biological Process-IEA;Biological Process-IEA;Biological Process-IEA;Biological Process-IEA;Biological Process-IEA;Molecular Function-IEA;Biological Process-IEA;Biological Process-IEA;Biological Process-IEA;Molecular Function-IEA;Molecula…	ssa06: 69505605-69512400;+
rna60454	XM_014142336.1	trophoblast glycoprotein-like	TPBG	2867	35.9289	189.634	112.781	-2.40107	0.00625896	-	-	-	-	-	-	-	-	-	-	0	0.9029	GO:0090090-IEA;GO:0016020-IEA;GO:0016021-IEA;GO:2000052-IEA	negative regulation of canonical Wnt signaling pathway-IEA;membrane-IEA;integral component of membrane-IEA;positive regulation of non-canonical Wnt signaling pathway-IEA	Biological Process-IEA;Cellular Component-IEA;Cellular Component-IEA;Biological Process-IEA	ssa14: 66086510-66091515;+
MSTRG.20152.1	-	voltage-dependent anion-selective channel protein 1	VDAC1	2867	140.228	742.023	441.126	-2.40468	0.00296538	-	-	-	-	-	-	-	-	-	-	0	0.9806	GO:0015698-IEA;GO:0055085-IEA;GO:0008308-IEA;GO:0098656-IEA;GO:0016021-IEA;GO:0005741-IEA;GO:0006820-IEA	inorganic anion transport-IEA;transmembrane transport-IEA;voltage-gated anion channel activity-IEA;anion transmembrane transport-IEA;integral component of membrane-IEA;mitochondrial outer membrane-IEA;anion transport-IEA	Biological Process-IEA;Biological Process-IEA;Molecular Function-IEA;Biological Process-IEA;Cellular Component-IEA;Cellular Component-IEA;Biological Process-IEA	ssa13: 55574547-55590853;-
rna26479	XM_014204030.1	plexin domain-containing protein 1-like isoform X2	PLXDC1	2867	76.5834	405.624	241.104	-2.40833	0.000445293	-	-	-	-	-	-	-	-	-	-	0	0.9631	GO:0001525-IEA;GO:0016020-IEA;GO:0016021-IEA	angiogenesis-IEA;membrane-IEA;integral component of membrane-IEA	Biological Process-IEA;Cellular Component-IEA;Cellular Component-IEA	ssa06: 39047078-39061941;+
rna15761	XM_014194303.1	NLR family CARD domain-containing protein 3-like isoform X1	NLRC3	2867	773.607	4111.83	2442.72	-2.41032	0.000214557	-	-	-	-	-	-	-	-	-	-	0	0.907	GO:0000166-IEA;GO:0005524-IEA	nucleotide binding-IEA;ATP binding-IEA	Molecular Function-IEA;Molecular Function-IEA	ssa03: 84571278-84578362;+
rna62306	NM_001139829.1	Krueppel-like factor 11	KLF11	2867	221.866	1181.74	701.802	-2.41354	4.43003e-06	-	-	-	-	-	-	-	-	-	-	0	0.8502	GO:0000981-IBA;GO:0006357-IBA;GO:0005634-IBA;GO:0003676-IEA	DNA-binding transcription factor activity, RNA polymerase II-specific-IBA;regulation of transcription by RNA polymerase II-IBA;nucleus-IBA;nucleic acid binding-IEA	Molecular Function-IBA;Biological Process-IBA;Cellular Component-IBA;Molecular Function-IEA	ssa15: 25918574-25923332;+
MSTRG.4890.1	-	metallophosphoesterase MPPED2	MPPED2	2867	37.1682	198.931	118.05	-2.41694	3.51313e-11	-	-	-	-	-	-	-	-	-	-	1.1e-48	0.9732	GO:0016787-IEA	hydrolase activity-IEA	Molecular Function-IEA	ssa03: 48796071-48797113;+
rna19097	XM_014197230.1	fibroblast growth factor receptor 4-like	FGFR4	2867	106.078	566.113	336.095	-2.41856	3.34805e-14	-	-	-	-	-	-	-	-	-	-	0	0.9559	GO:0000166-IEA;GO:0004714-IEA;GO:0004713-IEA;GO:0016020-IEA;GO:0016021-IEA;GO:0016310-IEA;GO:0016740-IEA;GO:0016301-IEA;GO:0018108-IEA;GO:0008284-IEA;GO:0008543-IEA;GO:0004672-IEA;GO:0005524-IEA;GO:0005007-IEA;GO:0006468-IEA	nucleotide binding-IEA;transmembrane receptor protein tyrosine kinase activity-IEA;protein tyrosine kinase activity-IEA;membrane-IEA;integral component of membrane-IEA;phosphorylation-IEA;transferase activity-IEA;kinase activity-IEA;peptidyl-tyrosine phosphorylation-IEA;positive regulation of cell population proliferation-IEA;fibroblast growth factor receptor signaling pathway-IEA;protein kinase …	Molecular Function-IEA;Molecular Function-IEA;Molecular Function-IEA;Cellular Component-IEA;Cellular Component-IEA;Biological Process-IEA;Molecular Function-IEA;Molecular Function-IEA;Biological Process-IEA;Biological Process-IEA;Biological Process-IEA;Molecular Function-IEA;Molecular Function-IEA;Molecular Function-IEA;Biological Process-IEA	ssa04: 53667261-53683891;-
rna50429	XM_014132770.1	limb region 1 homolog-like protein	LMBR1L	2867	425.403	2274.07	1349.74	-2.41922	2.32062e-06	-	-	-	-	-	-	-	-	-	-	0	0.9466	GO:0005789-ISS;GO:0005789-IEA;GO:0090090-ISS;GO:0016020-IEA;GO:0016021-IEA;GO:0016055-IEA;GO:0005783-IEA;GO:0005886-ISS;GO:0005886-IEA;GO:0006897-IEA	endoplasmic reticulum membrane-ISS;endoplasmic reticulum membrane-IEA;negative regulation of canonical Wnt signaling pathway-ISS;membrane-IEA;integral component of membrane-IEA;Wnt signaling pathway-IEA;endoplasmic reticulum-IEA;plasma membrane-ISS;plasma membrane-IEA;endocytosis-IEA	Cellular Component-ISS;Cellular Component-IEA;Biological Process-ISS;Cellular Component-IEA;Cellular Component-IEA;Biological Process-IEA;Cellular Component-IEA;Cellular Component-ISS;Cellular Component-IEA;Biological Process-IEA	ssa12: 58360530-58379530;+
rna2173	XM_014199636.1	eukaryotic translation initiation factor 3 subunit A-like isoform X4	EIF3A	2867	545.471	2928.34	1736.9	-2.42572	1.5185e-19	-	-	-	-	-	-	-	-	-	-	0	0.9994	GO:0003743-IEA;GO:0005737-IEA;GO:0003723-IEA;GO:0001732-IEA;GO:0016282-IEA;GO:0002183-IEA;GO:0005852-IEA;GO:0033290-IEA;GO:0006412-IEA;GO:0006413-IEA	translation initiation factor activity-IEA;cytoplasm-IEA;RNA binding-IEA;formation of cytoplasmic translation initiation complex-IEA;eukaryotic 43S preinitiation complex-IEA;cytoplasmic translational initiation-IEA;eukaryotic translation initiation factor 3 complex-IEA;eukaryotic 48S preinitiation complex-IEA;translation-IEA;translational initiation-IEA	Molecular Function-IEA;Cellular Component-IEA;Molecular Function-IEA;Biological Process-IEA;Cellular Component-IEA;Biological Process-IEA;Cellular Component-IEA;Cellular Component-IEA;Biological Process-IEA;Biological Process-IEA	ssa01: 49345485-49361889;-
rna68390	XM_014149839.1	hydroxylysine kinase	HYKK	2867	33.8009	181.378	107.59	-2.42834	4.43673e-05	-	-	-	-	-	-	-	-	-	-	0	0.8963	GO:0005737-IEA;GO:0047992-IEA;GO:0016310-IEA;GO:0016740-IEA;GO:0016301-IBA;GO:0016301-IEA	cytoplasm-IEA;hydroxylysine kinase activity-IEA;phosphorylation-IEA;transferase activity-IEA;kinase activity-IBA;kinase activity-IEA	Cellular Component-IEA;Molecular Function-IEA;Biological Process-IEA;Molecular Function-IEA;Molecular Function-IBA;Molecular Function-IEA	ssa16: 54057184-54069983;+
rna107446	XM_014190347.1	collagen alpha-3(VI) chain-like	COL6A3	2867	33.1068	178.672	105.889	-2.4306	2.20679e-10	-	-	-	-	-	-	-	-	-	-	9.3e-154	0.981	GO:0004867-IEA;GO:0005581-IEA;GO:0010951-IEA	serine-type endopeptidase inhibitor activity-IEA;collagen trimer-IEA;negative regulation of endopeptidase activity-IEA	Molecular Function-IEA;Cellular Component-IEA;Biological Process-IEA	NW_012401835.1: 7-1986;-
rna41443	XM_014124496.1	DENN domain-containing protein 2A	DENND2A	2867	73.2435	394.59	233.917	-2.43396	5.94418e-22	-	-	-	-	-	-	-	-	-	-	0	0.9055	-	-	-	ssa10: 73005654-73041215;-
MSTRG.39991.1	-	collagen alpha-1(XIV) chain-like isoform X2	COL14A1	2867	27.9954	151.687	89.8413	-2.44142	0.00729805	-	-	-	-	-	-	-	-	-	-	2.9e-49	0.9415	GO:0005604-IEA;GO:0005581-IEA;GO:0070831-IEA	basement membrane-IEA;collagen trimer-IEA;basement membrane assembly-IEA	Cellular Component-IEA;Cellular Component-IEA;Biological Process-IEA	NW_012353694.1: 1617-5360;-
rna46212	NM_001140223.1	protein-lysine 6-oxidase-like	LOX	2867	705.993	3849.23	2277.61	-2.44637	2.95937e-07	-	-	-	-	-	-	-	-	-	-	0	0.9031	GO:0007517-IEA;GO:0005507-IEA;GO:0055114-IEA;GO:0022008-IEA;GO:0016641-IEA;GO:0051216-IEA	muscle organ development-IEA;copper ion binding-IEA;oxidation-reduction process-IEA;neurogenesis-IEA;oxidoreductase activity, acting on the CH-NH2 group of donors, oxygen as acceptor-IEA;cartilage development-IEA	Biological Process-IEA;Molecular Function-IEA;Biological Process-IEA;Biological Process-IEA;Molecular Function-IEA;Biological Process-IEA	ssa11: 72359707-72364574;-
rna3734	NM_001140125.1	F-box only protein 9-like	FBXO9	2867	215.495	1178.45	696.971	-2.45287	9.47846e-31	-	-	-	-	-	-	-	-	-	-	0	0.9582	GO:0005737-IBA;GO:0031146-IBA;GO:0019005-IBA	cytoplasm-IBA;SCF-dependent proteasomal ubiquitin-dependent protein catabolic process-IBA;SCF ubiquitin ligase complex-IBA	Cellular Component-IBA;Biological Process-IBA;Cellular Component-IBA	ssa01: 92818006-92827352;-
rna23979	XM_014201911.1	zymogen granule membrane protein 16-like	ZG16	2867	264.81	1451.86	858.335	-2.45548	0.001073	-	-	-	-	-	-	-	-	-	-	7.8e-121	0.9265	-	-	-	ssa05: 72566240-72568704;-
rna78042	XM_014158870.1	noggin-2-like	NOG2	2867	121.244	665.28	393.262	-2.45807	5.15242e-06	-	-	-	-	-	-	-	-	-	-	1.6e-135	0.964	GO:0030514-IEA;GO:0045596-IEA;GO:0007275-IEA;GO:0030154-IEA;GO:0005576-IEA;GO:0051216-IEA	negative regulation of BMP signaling pathway-IEA;negative regulation of cell differentiation-IEA;multicellular organism development-IEA;cell differentiation-IEA;extracellular region-IEA;cartilage development-IEA	Biological Process-IEA;Biological Process-IEA;Biological Process-IEA;Biological Process-IEA;Cellular Component-IEA;Biological Process-IEA	ssa19: 54578430-54581117;+
MSTRG.1881.2	-	proteinase-activated receptor 2-like	F2RL1	2867	32.2009	176.853	104.527	-2.46431	0.000139517	-	-	-	-	-	-	-	-	-	-	0	0.8882	GO:0070493-IEA;GO:0015057-IEA;GO:0016020-IEA;GO:0007186-IEA;GO:0016021-IEA;GO:0007596-IEA;GO:0004930-IEA	thrombin-activated receptor signaling pathway-IEA;thrombin-activated receptor activity-IEA;membrane-IEA;G protein-coupled receptor signaling pathway-IEA;integral component of membrane-IEA;blood coagulation-IEA;G protein-coupled receptor activity-IEA	Biological Process-IEA;Molecular Function-IEA;Cellular Component-IEA;Biological Process-IEA;Cellular Component-IEA;Biological Process-IEA;Molecular Function-IEA	ssa01: 135389127-135396269;+
MSTRG.10732.4	-	serine/arginine-rich splicing factor 5-like	SRSF5	2867	55.0659	304.238	179.652	-2.46527	3.23909e-09	-	-	-	-	-	-	-	-	-	-	1.3e-53	0.9036	GO:0003723-IEA;GO:0003676-IEA	RNA binding-IEA;nucleic acid binding-IEA	Molecular Function-IEA;Molecular Function-IEA	ssa06: 76243017-76250200;+
MSTRG.31311.1	-	prefoldin subunit 5	PFDN5	2867	108.903	600.253	354.578	-2.46731	4.97887e-24	-	-	-	-	-	-	-	-	-	-	1.7e-26	0.9244	GO:0016272-IEA;GO:0051082-IEA;GO:0006457-IEA	prefoldin complex-IEA;unfolded protein binding-IEA;protein folding-IEA	Cellular Component-IEA;Molecular Function-IEA;Biological Process-IEA	ssa22: 27832511-27835516;-
rna45139	XM_014127859.1	SWI/SNF-related matrix-associated actin-dependent regulator of chromatin subfamily B member 1-A isoform X2	SMARCB1	2867	30.8428	172.22	101.531	-2.48133	0.0055396	-	-	-	-	-	-	-	-	-	-	0	0.9871	GO:0003677-IEA;GO:0016514-IBA;GO:0003713-IBA;GO:0071564-IBA;GO:0071565-IBA;GO:0035060-IBA;GO:0000228-IEA;GO:0006337-IBA;GO:0006338-IEA;GO:1903508-IEA;GO:0006357-IBA;GO:0005634-IBA;GO:0005634-IEA	DNA binding-IEA;SWI/SNF complex-IBA;transcription coactivator activity-IBA;npBAF complex-IBA;nBAF complex-IBA;brahma complex-IBA;nuclear chromosome-IEA;nucleosome disassembly-IBA;chromatin remodeling-IEA;positive regulation of nucleic acid-templated transcription-IEA;regulation of transcription by RNA polymerase II-IBA;nucleus-IBA;nucleus-IEA	Molecular Function-IEA;Cellular Component-IBA;Molecular Function-IBA;Cellular Component-IBA;Cellular Component-IBA;Cellular Component-IBA;Cellular Component-IEA;Biological Process-IBA;Biological Process-IEA;Biological Process-IEA;Biological Process-IBA;Cellular Component-IBA;Cellular Component-IEA	ssa11: 44929305-44948262;+
rna22849	XM_014200872.1	BMP-binding endothelial regulator protein-like isoform X3	BMPER	2867	32.9961	183.634	108.315	-2.4815	2.39095e-09	-	-	-	-	-	-	-	-	-	-	0	0.9698	GO:0050840-IEA;GO:0005615-IEA;GO:0001568-IEA;GO:0030097-IEA;GO:0009953-IEA;GO:0045765-IEA;GO:0043049-IEA;GO:0031012-IEA;GO:0030510-IEA;GO:0014029-IEA	extracellular matrix binding-IEA;extracellular space-IEA;blood vessel development-IEA;hemopoiesis-IEA;dorsal/ventral pattern formation-IEA;regulation of angiogenesis-IEA;otic placode formation-IEA;extracellular matrix-IEA;regulation of BMP signaling pathway-IEA;neural crest formation-IEA	Molecular Function-IEA;Cellular Component-IEA;Biological Process-IEA;Biological Process-IEA;Biological Process-IEA;Biological Process-IEA;Biological Process-IEA;Cellular Component-IEA;Biological Process-IEA;Biological Process-IEA	ssa05: 57977613-57999615;+
rna86706	XM_014167076.1	SLIT-ROBO Rho GTPase-activating protein 3 isoform X1	SRGAP3	2867	19.3873	107.312	63.3495	-2.48456	2.06751e-11	-	-	-	-	-	-	-	-	-	-	0	0.9749	GO:0005096-IEA;GO:0007165-IEA;GO:0043547-IEA	GTPase activator activity-IEA;signal transduction-IEA;positive regulation of GTPase activity-IEA	Molecular Function-IEA;Biological Process-IEA;Biological Process-IEA	ssa22: 30607614-30711679;-
rna19248	XM_014197114.1	NADPH--cytochrome P450 reductase-like isoform X2	POR	2867	16.168	91.5777	53.8728	-2.48735	6.09133e-07	-	-	-	-	-	-	-	-	-	-	0	0.9368	GO:0005789-IEA;GO:0005737-IEA;GO:0050660-IEA;GO:0016491-IEA;GO:0050661-IEA;GO:0010181-IEA;GO:0003958-IEA;GO:0016020-IEA;GO:0055114-IEA;GO:0005783-IEA	endoplasmic reticulum membrane-IEA;cytoplasm-IEA;flavin adenine dinucleotide binding-IEA;oxidoreductase activity-IEA;NADP binding-IEA;FMN binding-IEA;NADPH-hemoprotein reductase activity-IEA;membrane-IEA;oxidation-reduction process-IEA;endoplasmic reticulum-IEA	Cellular Component-IEA;Cellular Component-IEA;Molecular Function-IEA;Molecular Function-IEA;Molecular Function-IEA;Molecular Function-IEA;Molecular Function-IEA;Cellular Component-IEA;Biological Process-IEA;Cellular Component-IEA	ssa04: 56077151-56096998;+
MSTRG.29695.1	-	serine/arginine-rich splicing factor 7-like isoform X2	SRSF7	2867	95.0175	532.745	313.881	-2.48905	1.67265e-25	-	-	-	-	-	-	-	-	-	-	4.2e-79	0.9828	GO:0003723-IEA;GO:0008270-IEA;GO:0003676-IEA	RNA binding-IEA;zinc ion binding-IEA;nucleic acid binding-IEA	Molecular Function-IEA;Molecular Function-IEA;Molecular Function-IEA	ssa20: 49746941-49751977;-
rna8137	NM_001279048.1	GSK-3-binding protein	GBP	2867	302.513	1701.74	1002.12	-2.49243	6.99584e-07	-	-	-	-	-	-	-	-	-	-	3.1e-101	0.8908	GO:0016310-IEA;GO:0016301-IEA	phosphorylation-IEA;kinase activity-IEA	Biological Process-IEA;Molecular Function-IEA	ssa02: 21990202-21991719;-
rna101600	XM_014180918.1	cytochrome P450 2F3-like	CYP2F3	2867	27.7664	155.486	91.6261	-2.49301	0.00209285	-	-	-	-	-	-	-	-	-	-	0	0.9403	GO:0016712-IEA;GO:0005506-IEA;GO:0046872-IEA;GO:0016705-IEA;GO:0016491-IEA;GO:0016020-IEA;GO:0016021-IEA;GO:0020037-IEA;GO:0055114-IEA;GO:0004497-IEA	oxidoreductase activity, acting on paired donors, with incorporation or reduction of molecular oxygen, reduced flavin or flavoprotein as one donor, and incorporation of one atom of oxygen-IEA;iron ion binding-IEA;metal ion binding-IEA;oxidoreductase activity, acting on paired donors, with incorporation or reduction of molecular oxygen-IEA;oxidoreductase activity-IEA;membrane-IEA;integral componen…	Molecular Function-IEA;Molecular Function-IEA;Molecular Function-IEA;Molecular Function-IEA;Molecular Function-IEA;Cellular Component-IEA;Cellular Component-IEA;Molecular Function-IEA;Biological Process-IEA;Molecular Function-IEA	ssa29: 14020633-14023817;-
rna763	XM_014159558.1	runt-related transcription factor 3-like isoform X1	RUNX3	2867	136.93	770.891	453.911	-2.49419	8.2444e-07	-	-	-	-	-	-	-	-	-	-	0	0.9767	GO:0003677-IEA;GO:0003700-IEA;GO:0045893-IEA;GO:0030097-IEA;GO:0006355-IEA;GO:0048703-IEA;GO:0005634-IEA;GO:0005524-IEA;GO:0051216-IEA	DNA binding-IEA;DNA-binding transcription factor activity-IEA;positive regulation of transcription, DNA-templated-IEA;hemopoiesis-IEA;regulation of transcription, DNA-templated-IEA;embryonic viscerocranium morphogenesis-IEA;nucleus-IEA;ATP binding-IEA;cartilage development-IEA	Molecular Function-IEA;Molecular Function-IEA;Biological Process-IEA;Biological Process-IEA;Biological Process-IEA;Biological Process-IEA;Cellular Component-IEA;Molecular Function-IEA;Biological Process-IEA	ssa01: 20468797-20559672;-
MSTRG.39028.7	-	cytoplasmic phosphatidylinositol transfer protein 1-like	RDGBBETA	2867	56.1562	317.669	186.913	-2.4981	0.00469388	-	-	-	-	-	-	-	-	-	-	9.9e-140	0.9138	GO:0005548-IEA;GO:0015914-IEA	phospholipid transporter activity-IEA;phospholipid transport-IEA	Molecular Function-IEA;Biological Process-IEA	NW_012350758.1: 2465-9502;+
MSTRG.10370.4	-	tyrosine-protein kinase Fyn isoform X2	FYNB	2867	53.7872	304.696	179.242	-2.50287	1.75339e-06	-	-	-	-	-	-	-	-	-	-	0	0.9889	GO:0000166-IEA;GO:0004713-IEA;GO:0004715-IEA;GO:0016310-IEA;GO:0016740-IEA;GO:0004672-IEA;GO:0016301-IEA;GO:0018108-IEA;GO:0005524-IEA;GO:0006468-IEA	nucleotide binding-IEA;protein tyrosine kinase activity-IEA;non-membrane spanning protein tyrosine kinase activity-IEA;phosphorylation-IEA;transferase activity-IEA;protein kinase activity-IEA;kinase activity-IEA;peptidyl-tyrosine phosphorylation-IEA;ATP binding-IEA;protein phosphorylation-IEA	Molecular Function-IEA;Molecular Function-IEA;Molecular Function-IEA;Biological Process-IEA;Molecular Function-IEA;Molecular Function-IEA;Molecular Function-IEA;Biological Process-IEA;Molecular Function-IEA;Biological Process-IEA	ssa06: 54793793-54858849;+
rna57556	XM_014139917.1	zinc finger protein 644-like isoform X1	ZNF644	2867	27.5323	157.506	92.5193	-2.5084	3.86656e-09	-	-	-	-	-	-	-	-	-	-	0	0.8818	GO:0060219-IEA;GO:0060968-IEA;GO:0003676-IEA	camera-type eye photoreceptor cell differentiation-IEA;regulation of gene silencing-IEA;nucleic acid binding-IEA	Biological Process-IEA;Biological Process-IEA;Molecular Function-IEA	ssa14: 11453211-11473886;-
rna6723	XM_014147701.1	collagen alpha-1(XIV) chain isoform X2	COL14A1	2867	20.8606	118.156	69.5083	-2.50966	0.000164796	-	-	-	-	-	-	-	-	-	-	0	0.9347	GO:0005604-IEA;GO:0005581-IEA;GO:0070831-IEA	basement membrane-IEA;collagen trimer-IEA;basement membrane assembly-IEA	Cellular Component-IEA;Cellular Component-IEA;Biological Process-IEA	ssa02: 623197-632799;-
rna1433	XM_014193749.1	homeobox protein Meis2 isoform X1	MEIS2	2867	27.4927	157.215	92.3536	-2.5164	0.00146424	-	-	-	-	-	-	-	-	-	-	0	0.9848	GO:0003677-IEA;GO:0006355-IEA;GO:0048703-IEA;GO:0005634-IEA	DNA binding-IEA;regulation of transcription, DNA-templated-IEA;embryonic viscerocranium morphogenesis-IEA;nucleus-IEA	Molecular Function-IEA;Biological Process-IEA;Biological Process-IEA;Cellular Component-IEA	ssa01: 30789479-30883360;-
MSTRG.30002.2	-	ephrin type-A receptor 4 isoform X1	EPHA4	2867	41.6778	237.123	139.401	-2.5165	8.17238e-08	-	-	-	-	-	-	-	-	-	-	0	0.9779	GO:0048013-IEA;GO:0000166-IEA;GO:0004714-IEA;GO:0004713-IEA;GO:0016020-IEA;GO:0016021-IEA;GO:0016310-IEA;GO:0016740-IEA;GO:0016301-IEA;GO:0018108-IEA;GO:0007169-IEA;GO:0005003-IEA;GO:0004672-IEA;GO:0005887-IEA;GO:0005524-IEA;GO:0006468-IEA	ephrin receptor signaling pathway-IEA;nucleotide binding-IEA;transmembrane receptor protein tyrosine kinase activity-IEA;protein tyrosine kinase activity-IEA;membrane-IEA;integral component of membrane-IEA;phosphorylation-IEA;transferase activity-IEA;kinase activity-IEA;peptidyl-tyrosine phosphorylation-IEA;transmembrane receptor protein tyrosine kinase signaling pathway-IEA;ephrin receptor activ…	Biological Process-IEA;Molecular Function-IEA;Molecular Function-IEA;Molecular Function-IEA;Cellular Component-IEA;Cellular Component-IEA;Biological Process-IEA;Molecular Function-IEA;Molecular Function-IEA;Biological Process-IEA;Biological Process-IEA;Molecular Function-IEA;Molecular Function-IEA;Cellular Component-IEA;Molecular Function-IEA;Biological Process-IEA	ssa20: 68557980-68638319;+
rna13897	XM_014192782.1	beta-1,4-mannosyl-glycoprotein 4-beta-N-acetylglucosaminyltransferase-like	MGAT3	2867	32.9048	187.396	110.15	-2.51783	8.21181e-09	-	-	-	-	-	-	-	-	-	-	0	0.9082	GO:0016757-IEA;GO:0016020-IEA;GO:0006487-IEA;GO:0016740-IEA;GO:0003830-IEA	transferase activity, transferring glycosyl groups-IEA;membrane-IEA;protein N-linked glycosylation-IEA;transferase activity-IEA;beta-1,4-mannosylglycoprotein 4-beta-N-acetylglucosaminyltransferase activity-IEA	Molecular Function-IEA;Cellular Component-IEA;Biological Process-IEA;Molecular Function-IEA;Molecular Function-IEA	ssa03: 54589510-54601967;-
MSTRG.36100.1	-	thrombospondin-2 isoform X3	THBS2	2867	233.152	1337.1	785.125	-2.51894	4.50102e-06	-	-	-	-	-	-	-	-	-	-	0	0.991	GO:0016525-IEA;GO:0007155-IEA;GO:0005509-IEA;GO:0005576-IEA	negative regulation of angiogenesis-IEA;cell adhesion-IEA;calcium ion binding-IEA;extracellular region-IEA	Biological Process-IEA;Biological Process-IEA;Molecular Function-IEA;Cellular Component-IEA	ssa28: 24723702-24759523;+
MSTRG.22057.2	-	collagen alpha-1(XXII) chain-like isoform X1	COL22A1	2867	49.4279	283.382	166.405	-2.51987	0.00263673	-	-	-	-	-	-	-	-	-	-	0	0.9418	GO:0005581-IEA	collagen trimer-IEA	Cellular Component-IEA	ssa14: 65530875-65589378;-
rna109092	XM_014182395.1	small EDRK-rich factor 2-like	SERF2	2867	77.2913	443.374	260.333	-2.52018	0.00649562	-	-	-	-	-	-	-	-	-	-	5.2e-30	0.8718	-	-	-	NW_012343538.1: 39541-43668;+
rna39276	XM_014216354.1	elongation factor 2 isoform X1	EEF2	2867	1072.81	6219.59	3646.2	-2.53555	0.00140343	-	-	-	-	-	-	-	-	-	-	0	0.9916	GO:0005525-IEA;GO:0003746-IEA;GO:0003924-IEA;GO:0071346-IMP;GO:0006414-IEA	GTP binding-IEA;translation elongation factor activity-IEA;GTPase activity-IEA;cellular response to interferon-gamma-IMP;translational elongation-IEA	Molecular Function-IEA;Molecular Function-IEA;Molecular Function-IEA;Biological Process-IMP;Biological Process-IEA	ssa10: 19881260-19885317;+
rna64763	XM_014146405.1	ankyrin repeat and SAM domain-containing protein 1A-like	ANKS1A	2867	19.9131	115.054	67.4837	-2.54018	2.14886e-06	-	-	-	-	-	-	-	-	-	-	0	0.9736	GO:1901187-IEA;GO:0046875-IEA	regulation of ephrin receptor signaling pathway-IEA;ephrin receptor binding-IEA	Biological Process-IEA;Molecular Function-IEA	ssa15: 79234367-79256726;-
rna13278	XM_014192066.1	kelch-like protein 24	KLHL24	2867	96.7567	561.578	329.168	-2.54156	1.14319e-12	-	-	-	-	-	-	-	-	-	-	0	0.9824	GO:2000312-IEA	regulation of kainate selective glutamate receptor activity-IEA	Biological Process-IEA	ssa03: 43026414-43080177;+
MSTRG.15018.1	-	glutathione peroxidase 7	GPX7	2867	131.976	771.495	451.736	-2.54426	4.69262e-14	-	-	-	-	-	-	-	-	-	-	7.8e-87	0.971	GO:0004602-IEA;GO:0006979-IEA;GO:0004601-IEA;GO:0016491-IEA;GO:0016020-IEA;GO:0016021-IEA;GO:0055114-IEA;GO:0098869-IEA	glutathione peroxidase activity-IEA;response to oxidative stress-IEA;peroxidase activity-IEA;oxidoreductase activity-IEA;membrane-IEA;integral component of membrane-IEA;oxidation-reduction process-IEA;cellular oxidant detoxification-IEA	Molecular Function-IEA;Biological Process-IEA;Molecular Function-IEA;Molecular Function-IEA;Cellular Component-IEA;Cellular Component-IEA;Biological Process-IEA;Biological Process-IEA	ssa10: 39687342-39700519;+
MSTRG.8905.1	-	DENN domain-containing protein 3-like	DENND3	2867	26.3554	153.003	89.6794	-2.54707	3.15313e-09	-	-	-	-	-	-	-	-	-	-	3.3e-154	0.9105	-	-	-	ssa05: 75053221-75060894;+
rna133424	XM_014183559.1	claudin-4-like	CLDN4	2867	28.7093	167.365	98.0372	-2.55021	0.000912198	-	-	-	-	-	-	-	-	-	-	2.3e-139	0.9171	GO:0002028-IEA;GO:0005923-IEA;GO:0030054-IEA;GO:0016020-IEA;GO:0048884-IEA;GO:0016021-IEA;GO:0005198-IEA;GO:0005886-IEA	regulation of sodium ion transport-IEA;bicellular tight junction-IEA;cell junction-IEA;membrane-IEA;neuromast development-IEA;integral component of membrane-IEA;structural molecule activity-IEA;plasma membrane-IEA	Biological Process-IEA;Cellular Component-IEA;Cellular Component-IEA;Cellular Component-IEA;Biological Process-IEA;Cellular Component-IEA;Molecular Function-IEA;Cellular Component-IEA	NW_012347867.1: 9804-11009;-
rna26329	XM_014204176.1	protein Wnt-9b-like	WNT9B	2867	51.0402	298.573	174.806	-2.55035	0.00176864	-	-	-	-	-	-	-	-	-	-	0	0.9826	GO:0007275-IEA;GO:0016055-IEA;GO:0005102-IEA;GO:0005576-IEA	multicellular organism development-IEA;Wnt signaling pathway-IEA;signaling receptor binding-IEA;extracellular region-IEA	Biological Process-IEA;Biological Process-IEA;Molecular Function-IEA;Cellular Component-IEA	ssa06: 36716951-36723344;-
gene13334	-	lysosomal alpha-glucosidase-like	GAA	2867	19.794	115.43	67.612	-2.55144	4.55043e-17	-	-	-	-	-	-	-	-	-	-	0	0.9217	GO:0008152-IEA;GO:0003824-IEA;GO:0004553-IEA;GO:0030246-IEA;GO:0016787-IEA;GO:0005975-IEA;GO:0016798-IEA	metabolic process-IEA;catalytic activity-IEA;hydrolase activity, hydrolyzing O-glycosyl compounds-IEA;carbohydrate binding-IEA;hydrolase activity-IEA;carbohydrate metabolic process-IEA;hydrolase activity, acting on glycosyl bonds-IEA	Biological Process-IEA;Molecular Function-IEA;Molecular Function-IEA;Molecular Function-IEA;Molecular Function-IEA;Biological Process-IEA;Molecular Function-IEA	ssa06: 17830596-17836377;+
MSTRG.17432.4	-	SLC35A4 upstream open reading frame protein-like	SLC35A4	2867	54.6453	320.554	187.6	-2.55417	0.00584598	-	-	-	-	-	-	-	-	-	-	3.7e-61	0.9701	-	-	-	ssa11: 82941674-82943534;+
rna51853	NM_001123639.1	glycerol-3-phosphate dehydrogenase [NAD(+)], cytoplasmic	GPD1	2867	1560.12	9172.3	5366.21	-2.55555	0.00747535	-	-	-	-	-	-	-	-	-	-	0	0.9576	GO:0006072-IBA;GO:0006072-IEA;GO:0042803-IEA;GO:0016616-IEA;GO:0051287-IEA;GO:0016491-IEA;GO:0046168-IEA;GO:0009331-IEA;GO:0005829-IBA;GO:0055114-IEA;GO:0004367-IBA;GO:0004367-IEA;GO:0005975-IEA;GO:0006116-IBA	glycerol-3-phosphate metabolic process-IBA;glycerol-3-phosphate metabolic process-IEA;protein homodimerization activity-IEA;oxidoreductase activity, acting on the CH-OH group of donors, NAD or NADP as acceptor-IEA;NAD binding-IEA;oxidoreductase activity-IEA;glycerol-3-phosphate catabolic process-IEA;glycerol-3-phosphate dehydrogenase complex-IEA;cytosol-IBA;oxidation-reduction process-IEA;glycero…	Biological Process-IBA;Biological Process-IEA;Molecular Function-IEA;Molecular Function-IEA;Molecular Function-IEA;Molecular Function-IEA;Biological Process-IEA;Cellular Component-IEA;Cellular Component-IBA;Biological Process-IEA;Molecular Function-IBA;Molecular Function-IEA;Biological Process-IEA;Biological Process-IBA	ssa12: 85330629-85336481;-
rna26640	XM_014204457.1	collagen alpha-1(I) chain-like	COL1A1	2867	15500.1	91365.5	53432.8	-2.55934	9.74418e-15	-	-	-	-	-	-	-	-	-	-	0	0.9921	GO:0005737-IDA;GO:0005737-IBA;GO:0005737-IEA;GO:0001501-IMP;GO:0001501-IBA;GO:0001501-IEA;GO:0001568-IBA;GO:0005615-IBA;GO:0001503-IBA;GO:0030198-IBA;GO:0033334-IMP;GO:0033334-IEA;GO:0030278-IMP;GO:0030278-IEA;GO:0031012-IBA;GO:0031101-IMP;GO:0031101-IEA;GO:0033333-IMP;GO:0033333-IEA;GO:0033339-IMP;GO:0033339-IEA;GO:0005581-IEA;GO:0009612-IBA;GO:0038063-IBA;GO:0005584-IBA;GO:0005201-IBA;GO:000520…	cytoplasm-IDA;cytoplasm-IBA;cytoplasm-IEA;skeletal system development-IMP;skeletal system development-IBA;skeletal system development-IEA;blood vessel development-IBA;extracellular space-IBA;ossification-IBA;extracellular matrix organization-IBA;fin morphogenesis-IMP;fin morphogenesis-IEA;regulation of ossification-IMP;regulation of ossification-IEA;extracellular matrix-IBA;fin regeneration-IMP;f…	Cellular Component-IDA;Cellular Component-IBA;Cellular Component-IEA;Biological Process-IMP;Biological Process-IBA;Biological Process-IEA;Biological Process-IBA;Cellular Component-IBA;Biological Process-IBA;Biological Process-IBA;Biological Process-IMP;Biological Process-IEA;Biological Process-IMP;Biological Process-IEA;Cellular Component-IBA;Biological Process-IMP;Biological Process-IEA;Biologic…	ssa06: 41487399-41509068;+
rna67894	XM_014149355.1	gamma-interferon-inducible lysosomal thiol reductase-like	IFI30	2867	390.575	2302.16	1346.37	-2.55972	1.06646e-09	-	-	-	-	-	-	-	-	-	-	0	0.8678	-	-	-	ssa16: 43127579-43131039;+
MSTRG.1127.4	-	conserved oligomeric Golgi complex subunit 2-like isoform X1	COG2	2867	46.8125	276.466	161.639	-2.56593	0.000549969	-	-	-	-	-	-	-	-	-	-	0	0.96	GO:0007030-IEA;GO:0016020-IEA;GO:0015031-IEA	Golgi organization-IEA;membrane-IEA;protein transport-IEA	Biological Process-IEA;Cellular Component-IEA;Biological Process-IEA	ssa01: 81953867-81966951;+
MSTRG.7261.2	-	CREB/ATF bZIP transcription factor-like	CREBZF	2867	69.443	416.273	242.858	-2.58348	0.000263332	-	-	-	-	-	-	-	-	-	-	3.6e-158	0.9229	GO:0003700-IEA;GO:0006355-IEA	DNA-binding transcription factor activity-IEA;regulation of transcription, DNA-templated-IEA	Molecular Function-IEA;Biological Process-IEA	ssa04: 67944910-67947948;-
rna62620	XM_014144372.1	hairy/enhancer-of-split related with YRPW motif protein 2	HEY2	2867	32.0125	192.474	112.243	-2.58703	4.35776e-14	-	-	-	-	-	-	-	-	-	-	9.4e-155	0.9342	GO:0003677-IEA;GO:0007507-IMP;GO:0007507-IEA;GO:0005515-IPI;GO:0000122-IBA;GO:0007219-IBA;GO:0007219-IEA;GO:0001568-IMP;GO:0001568-IGI;GO:0001568-IEA;GO:0046983-IEA;GO:0045892-IGI;GO:0045892-IEA;GO:0035912-IMP;GO:0035912-IEA;GO:0030154-IBA;GO:0072359-IBA;GO:0050767-IBA;GO:0060840-IMP;GO:0060840-IEA;GO:0007275-IEA;GO:0006355-IEA;GO:0000977-IBA;GO:0009952-IBA;GO:0001570-IMP;GO:0001570-IEA;GO:004884…	DNA binding-IEA;heart development-IMP;heart development-IEA;protein binding-IPI;negative regulation of transcription by RNA polymerase II-IBA;Notch signaling pathway-IBA;Notch signaling pathway-IEA;blood vessel development-IMP;blood vessel development-IGI;blood vessel development-IEA;protein dimerization activity-IEA;negative regulation of transcription, DNA-templated-IGI;negative regulation of t…	Molecular Function-IEA;Biological Process-IMP;Biological Process-IEA;Molecular Function-IPI;Biological Process-IBA;Biological Process-IBA;Biological Process-IEA;Biological Process-IMP;Biological Process-IGI;Biological Process-IEA;Molecular Function-IEA;Biological Process-IGI;Biological Process-IEA;Biological Process-IMP;Biological Process-IEA;Biological Process-IBA;Biological Process-IBA;Biologic…	ssa15: 31587467-31591829;-
rna20548	XM_014198623.1	SPARC precursor	SPARC	2867	17432.5	105446	61439.1	-2.59663	1.94541e-14	-	-	-	-	-	-	-	-	-	-	0	0.9271	GO:0030218-IEA;GO:0005615-IEA;GO:0060037-IEA;GO:0005518-IEA;GO:0032474-IEA;GO:0062023-IEA;GO:0048752-IEA;GO:0005509-IEA;GO:0030916-IEA;GO:0051216-IEA	erythrocyte differentiation-IEA;extracellular space-IEA;pharyngeal system development-IEA;collagen binding-IEA;otolith morphogenesis-IEA;collagen-containing extracellular matrix-IEA;semicircular canal morphogenesis-IEA;calcium ion binding-IEA;otic vesicle formation-IEA;cartilage development-IEA	Biological Process-IEA;Cellular Component-IEA;Biological Process-IEA;Molecular Function-IEA;Biological Process-IEA;Cellular Component-IEA;Biological Process-IEA;Molecular Function-IEA;Biological Process-IEA;Biological Process-IEA	ssa05: 7238640-7255734;+
rna7325	XM_014153362.1	complement C1r-A subcomponent-like	C1R	2867	39.302	238.021	138.661	-2.60323	0.00224327	-	-	-	-	-	-	-	-	-	-	0	0.8491	GO:0006958-IEA;GO:0008233-IEA;GO:0001867-IEA;GO:0006508-IEA;GO:0005509-IEA;GO:0004252-IEA;GO:0016787-IEA	complement activation, classical pathway-IEA;peptidase activity-IEA;complement activation, lectin pathway-IEA;proteolysis-IEA;calcium ion binding-IEA;serine-type endopeptidase activity-IEA;hydrolase activity-IEA	Biological Process-IEA;Molecular Function-IEA;Biological Process-IEA;Biological Process-IEA;Molecular Function-IEA;Molecular Function-IEA;Molecular Function-IEA	ssa02: 10188613-10221525;+
rna83519	XM_014164228.1	kalirin-like isoform X1	KALRN	2867	17.9686	110.282	64.1252	-2.62081	0.000313559	-	-	-	-	-	-	-	-	-	-	0	0.9828	GO:0035023-IEA;GO:0000166-IEA;GO:0005085-IEA;GO:0030097-IEA;GO:0005089-IEA;GO:0016310-IEA;GO:0004672-IEA;GO:0016740-IEA;GO:0016301-IEA;GO:0005524-IEA;GO:0006468-IEA	regulation of Rho protein signal transduction-IEA;nucleotide binding-IEA;guanyl-nucleotide exchange factor activity-IEA;hemopoiesis-IEA;Rho guanyl-nucleotide exchange factor activity-IEA;phosphorylation-IEA;protein kinase activity-IEA;transferase activity-IEA;kinase activity-IEA;ATP binding-IEA;protein phosphorylation-IEA	Biological Process-IEA;Molecular Function-IEA;Molecular Function-IEA;Biological Process-IEA;Molecular Function-IEA;Biological Process-IEA;Molecular Function-IEA;Molecular Function-IEA;Molecular Function-IEA;Molecular Function-IEA;Biological Process-IEA	ssa21: 13057539-13345434;-
rna106458	XM_014188462.1	zymogen granule membrane protein 16-like	ZG16	2867	34.2198	210.975	122.598	-2.62802	0.0023186	-	-	-	-	-	-	-	-	-	-	2.5e-121	0.9318	-	-	-	NW_012364568.1: 3511-5495;+
rna81226	-	selenoprotein P	SELENOP	2867	189.626	1174.93	682.28	-2.63278	1.26101e-05	-	-	-	-	-	-	-	-	-	-	6.1e-175	0.8064	GO:0008430-IEA	selenium binding-IEA	Molecular Function-IEA	ssa20: 39614610-39622702;+
rna100762	XM_014180148.1	collagen alpha-1(XXI) chain-like isoform X1	COL21A1	2867	159.065	997.786	578.426	-2.65097	2.37049e-23	-	-	-	-	-	-	-	-	-	-	0	0.9683	GO:0005581-IEA	collagen trimer-IEA	Cellular Component-IEA	ssa28: 26838635-26895844;+
MSTRG.39373.1	-	RNA binding protein fox-1 homolog 1-like	RBFOX1	2867	100.155	632.864	366.509	-2.65649	2.74415e-12	-	-	-	-	-	-	-	-	-	-	6.6e-14	0.9522	GO:0003723-IEA;GO:0008380-IEA;GO:0043484-IEA;GO:0006397-IEA;GO:0005634-IEA	RNA binding-IEA;RNA splicing-IEA;regulation of RNA splicing-IEA;mRNA processing-IEA;nucleus-IEA	Molecular Function-IEA;Biological Process-IEA;Biological Process-IEA;Biological Process-IEA;Cellular Component-IEA	NW_012351857.1: 1-314;-
MSTRG.19875.1	-	junctophilin-2-like isoform X1	JPH2	2867	73.0366	461.172	267.104	-2.65697	6.38262e-05	-	-	-	-	-	-	-	-	-	-	0	0.829	GO:0005789-IBA;GO:0005789-IEA;GO:0015278-IBA;GO:0016020-IEA;GO:0016021-IEA;GO:0051209-IEA;GO:0005783-IBA;GO:0005783-IEA;GO:0005623-IEA;GO:0030314-IBA;GO:0030314-IEA;GO:0005886-IBA;GO:0005886-IEA	endoplasmic reticulum membrane-IBA;endoplasmic reticulum membrane-IEA;calcium-release channel activity-IBA;membrane-IEA;integral component of membrane-IEA;release of sequestered calcium ion into cytosol-IEA;endoplasmic reticulum-IBA;endoplasmic reticulum-IEA;cell-IEA;junctional membrane complex-IBA;junctional membrane complex-IEA;plasma membrane-IBA;plasma membrane-IEA	Cellular Component-IBA;Cellular Component-IEA;Molecular Function-IBA;Cellular Component-IEA;Cellular Component-IEA;Biological Process-IEA;Cellular Component-IBA;Cellular Component-IEA;Cellular Component-IEA;Cellular Component-IBA;Cellular Component-IEA;Cellular Component-IBA;Cellular Component-IEA	ssa13: 36312535-36342901;-
rna105154	XM_014181897.1	glutamine-rich protein 2	QRICH2	2867	89.4487	564.787	327.118	-2.65899	4.93135e-06	-	-	-	-	-	-	-	-	-	-	1.1e-107	0.5972	GO:0016020-IEA;GO:0016021-IEA	membrane-IEA;integral component of membrane-IEA	Cellular Component-IEA;Cellular Component-IEA	NW_012341882.1: 18127-20090;-
[truncated: 5,501 more rows]
