# Supplementary material for: Global gene expression responses of Atlantic salmon skin to Moritella viscosa
Source: Sci Rep. 2022 Mar 17;12:4622. doi: 10.1038/s41598-022-08341-7 (PMC8931016; doi:10.1038/s41598-022-08341-7)
Supplement: Supplementary file 4 — Supplementary Table 3. [file 41598_2022_8341_MOESM4_ESM.xls]

## Sheet: Supplemental Table S3A
Supplemental Table S3A.
The pathway enrichment analyses of M. viscosa-responsive transcripts up-regulated in the Mv-At group compared to the Control group.
GO ID	GO Term 1	Theme2	GO grouping3	Term p-value4	Group p-value4	GO Levels 5	% Associated Genes 6	Number of Genes7	Associated Genes 8
GO:0001503	ossification	cellular process, localisation, and structure	0	0.00833662	0.00338235	[2]	14.6277	55	[ACP5, ATP2B1, BMPR2, CBFB, CCN2, CEBPB, CHSY1, CLEC3A, CLIC1, COL6A1, CTHRC1, CTSK, DDX5, DSPP, EGFR, EGR2, ENPP1, EPHA2, FSTL3, HGF, HIF1A, HSPE1, IGFBP1, IGFBP3, IGFBP5, IL6, IL6R, IL6ST, INHBA, JUNB, LEP, MMP13, MMP14, MMP9, NAB1, NOCT, POSTN, PTGS2, PTK2, PTK2B, SBNO2, SCX, SEMA7A, SOX11, SUFU, SUN1, SYNCRIP, TGFB1, TKT, TNF, TRAF6, TRPM4, TUFT1, UMOD, VCAN]	.
GO:0008360	regulation of cell shape	cellular process, localisation, and structure	1	6.27551e-05	3.07094e-05	[3, 5, 6, 7]	22.3776	32	[ALDOA, ARAP1, ARHGAP15, ARHGDIA, ARHGEF18, BUD31, CCL2, CCL4, CDC42, CDC42SE1, CORO1A, CRK, DYNLL1, FERMT2, FES, FGD4, FMNL1, FN1, HCK, ICAM1, ITGB2, MARK2, MYH10, PLXNC1, POP1, PTK2, PTK2B, RHOG, RND3, RNF34, S1PR4, SEMA4A]	.
GO:0010324	membrane invagination	cellular process, localisation, and structure	2	0.00869328	0.00348475	[4]	21.7391	15	[ABCA1, ARF1, C3, CDC42, ELMO1, FCER1G, FCGR1A, GSN, ITGA2, ITGB2, MFGE8, NCKAP1L, RHOBTB2, SH3BP1, THBS1]	.
GO:0051235	maintenance of location	cellular process, localisation, and structure	3	0.00896401	0.00355842	[2, 3]	15	48	[ABCA1, APLNR, ATP7B, B4GALNT1, C3, CALR, CCL19, CHD7, CLIC2, CORO1A, CXCL10, CXCL11, DBN1, ENPP1, FFAR2, G3BP2, GSN, HK1, HK2, HSPA5, IL1B, IL6, ITGAV, ITGB3, JUP, LEP, MCOLN1, MCOLN3, PLCH2, PLIN2, PML, PPARD, PTK2B, PTPN6, RANBP2, SLC8B1, SNCA, ST6GAL2, SUFU, SUN1, TFRC, TGFB1, TLN1, TNF, TTC39B, TXN, TYRP1, YWHAB]	.
GO:0051241	negative regulation of multicellular organismal process	cellular process, localisation, and structure	4	0.00437214	0.00182733	[2, 3, 4]	12.7949	141	[ABI2, ABR, ACOD1, ACP5, ADGRG1, ADORA1, ANXA2, ARF6, ARG1, ARG2, ARHGDIA, ARHGEF2, ATP2A2, ATP2B1, AXL, B2M, BMPR2, BUD31, CALR, CBFB, CD200, CD274, CD83, CD9, CDKN1B, CEACAM1, CHSY1, CITED2, CTSK, CXCL10, CXCL13, DNMT1, ECSCR, EGFR, EIF4E, EIF4G1, ENAH, EPHA2, EPX, ERRFI1, ETF1, FN1, FSTL3, FURIN, FUS, G6PD, GFAP, GPR4, GRN, GSK3B, GTF2H1, HGF, HHEX, HIF1A, HRG, HSPG2, HYAL3, IFNAR1, IGFBP1, IG…	.
GO:0060324	face development	cellular process, localisation, and structure	5	0.00485766	0.00203484	[3, 4]	26.087	12	[ANKRD11, CHD7, PAX9, PDGFRA, PLEKHA1, PTPN11, RARA, SCX, SGPL1, TGFB1, TIPARP, ZFAND5]	.
GO:0061008	hepaticobiliary system development	cellular process, localisation, and structure	6	0.00176234	0.000753638	[4, 5]	19.2053	29	[ACOD1, ARF6, ARG1, ASNS, CEACAM1, CEBPB, CITED2, CSTA, DDX39A, EGFR, EPHX1, EZH2, HGF, HMGCS1, IL6, INHBA, ITGA2, JUN, MPP1, NPHP3, PKM, PRKCSH, PSMD4, RAP1A, RARA, S1PR4, TGFB1, TGFBR3, TNFAIP3]	.
GO:0070268	cornification	cellular process, localisation, and structure	7	0.0033556	0.00142748	[3, 4, 7, 8, 9]	27.2727	12	[CSTA, DSP, DSPP, FURIN, JUP, KRT13, KRT18, KRT8, PKP1, PKP3, TGM1, TGM5]	.
GO:0071214	cellular response to abiotic stimulus	response to stress	8	0.00386281	0.00162249	[3, 4]	15.655	49	[AKR1B1, ARHGDIA, ARHGEF2, BCL2L1, CASP3, CCL4, CD200, CDC25A, CDKN1A, CEBPE, CHORDC1, DMBT1, EEF1D, EGFR, EGR1, EIF4E, EIF4G2, EPX, ERRFI1, ETF1, GADD45A, HABP4, HSPA5, HVCN1, HYAL2, HYAL3, IL1B, INHBA, ITGA2, MAG, MAP2K4, MAP4K4, MCOLN1, METAP1, MFAP4, MME, MYLK, NMT1, NPM1, PTAFR, PTGS2, PTK2B, PTPN11, RRAD, SCX, SERPINB6, SLC2A1, SLC6A5, TGFB1]	.
GO:0071774	response to fibroblast growth factor	development	9	0.000546153	0.000249078	[3, 5]	20.7143	29	[CBL, CCL2, CCL4, CCN2, CD44, CXCL13, CXCL8, EGR3, ETF1, FGF21, FGFBP1, GALNT3, GTF2F2, HNRNPH1, HNRNPM, HYAL2, IER2, INHBA, POLR2G, POSTN, PTBP1, PTPN11, RPL29, SMAP2, SNCA, ST13, STAR, SULF1, THBS1]	.
GO:0072593	reactive oxygen species metabolic process	response to stress	10	0.00611363	0.00260076	[3]	16.3717	37	[ACOD1, ACP5, ARG2, C3, CCN2, CD200, CDKN1A, CYBB, DDIT4, EGFR, EIF3A, EPX, FUS, G6PD, GADD45A, GPX1, GPX3, HIF1A, HK2, HP, ICAM1, IL1B, INAVA, ITGB2, LEP, NCF2, NCF4, NOS1AP, PTGIS, PTGS2, PTK2B, RIPK3, SNCA, TGFB1, THBS1, TNF, VAV1]	.
GO:0090382	phagosome maturation	immune response	11	0.00172017	0.000746344	[4]	33.3333	10	[ATP6V0C, ATP6V0D1, ATP6V1A, ATP6V1E1, ATP6V1H, CORO1A, MREG, RAB20, RAB34, SLAMF8]	.
GO:0098631	cell adhesion mediator activity	cellular process, localisation, and structure	12	0.00620029	0.00263129	[3]	23.3333	14	[ANXA2, BSG, CD200, DSP, DSPP, EPCAM, ITGA2, JUP, KRT18, PALLD, PKP3, RPSA, S1PR4, SPG7]	.
GO:0098657	import into cell	cellular process, localisation, and structure	13	0.000479471	0.000221433	[4]	14.5646	97	[ABCA1, ABI2, ABL2, ACSL6, ANXA2, AP2A2, ARF1, ARF6, ARHGAP27, ASGR1, ATP6V1H, AXL, B2M, BCL2L1, BSG, C3, CALR, CANX, CBL, CBLL1, CCL19, CD163, CD22, CD9, CDC42, CDKN1A, CEACAM1, CHMP2B, CLEC4F, CLEC4M, CXCL8, CXCR1, CXCR2, DAB2, DGKD, DMBT1, DOCK2, EGFR, EIF4G2, ELMO1, ENPP1, ERG, F3, FCER1G, FCGR1A, FN1, GFAP, GRK3, GSN, HIP1, HP, HSPG2, ITGA2, ITGB2, ITGB3, LGALS3, LMBR1L, MAPKAPK2, MCTP1, MFG…	.
GO:1905517	macrophage migration	immune response	14	0.00183922	0.000782022	[4, 6, 7]	29.2683	12	[C5AR1, CCL2, CCL4, CD200, CD9, GK, LGALS3, MMP14, MMP25, PTK2B, SLAMF8, THBS1]	.
GO:1905953	negative regulation of lipid localization	cellular process, localisation, and structure	15	0.00941925	0.00365624	[2, 3, 4, 5]	25	11	[ABCA1, IL6, ITGAV, ITGB3, LEP, PPARD, PTK2B, PTPN11, THBS1, TNF, TTC39B]	.
GO:0001570	vasculogenesis	development	16	0.000597371	0.000264644	[4, 5, 6, 7, 8, 9, 10]	24.3902	20	[APLNR, CEACAM1, CITED2, EPHA2, ETF1, FOXF1, HAS2, HIF1A, ITGAV, JUNB, MYO18B, MYO1C, PTK2, RAP1A, SGPL1, TGFB1, TGFBR3, TIE1, TIPARP, TMEM100]	.
GO:0001836	release of cytochrome c from mitochondria	response to stress	17	0.00147672	0.000626887	[4, 5, 6]	26.3158	15	[BCL2L1, GPX1, HGF, HIGD1A, IFNAR1, IGFBP1, IL6, JUN, LMNA, MMP9, NLRP3, PLAUR, PRELID1, PTK2B, PYCARD]	.
GO:0006959	humoral immune response	immune response	18	0.000106767	5.22226e-05	[3]	20.9581	35	[ACOD1, C1QB, C3, C5AR1, C7, CAMP, CCL2, CCL4, CD83, CFD, CFH, CXCL10, CXCL11, CXCL13, CXCL8, DBI, DHRS4, DMBT1, GPI, GPR183, HRG, IL6, MITF, PDZD11, PGLYRP2, PIKFYVE, PTPN6, REG1B, RPL29, SNCA, ST13, TFE3, TFEB, TNF, TNFRSF21]	.
GO:0006970	response to osmotic stress	response to stress	19	0.00147753	0.000632867	[3]	22.7273	20	[AKR1B1, ARHGEF2, CASP3, EGFR, EPX, ERRFI1, ETF1, IFNAR1, ITGA2, MAP7, MYLK, NLRP3, NOLC1, PTGS2, PTK2B, SERPINB6, SLC2A1, TACR3, TNF, TSC22D2]	.
GO:0007229	integrin-mediated signaling pathway	immune response	20	9.35505e-06	4.66449e-06	[4, 5, 6]	26.4151	28	[ADAMTS1, BCAR1, CCN2, CDC42, CEACAM1, CSE1L, CTNND1, FCER1G, FERMT2, FERMT3, FYB1, HCK, ITGA2, ITGAL, ITGAV, ITGAX, ITGB2, ITGB3, NR4A3, PLEK, PTK2, PTK2B, PTPN11, RCC2, SEMA7A, TEC, TLN1, VAV1]	.
GO:0007249	I-kappaB kinase/NF-kappaB signaling	immune response	21	0.000248863	0.000118787	[4, 5, 6]	18.6147	43	[ABI2, AKAP13, APOL3, BUD31, CARD9, CCL19, CTH, CXCL8, EEF1D, ENAH, IFIT5, IL1B, INAVA, LITAF, LURAP1, MAL, MAP4K4, MID2, NLRC3, NLRP12, NOD1, NOD2, PELI2, PLEKHG5, PPIP5K1, PTK2B, PYCARD, RAP1A, RIPK3, SHISA5, TFRC, TGM2, TIFA, TIRAP, TNF, TNFAIP3, TNIP1, TNIP2, TRAF6, TRIM25, UBE2I, USP10, ZFAND6]	.
GO:0007264	small GTPase mediated signal transduction	immune response	22	0.000364718	0.000171543	[4, 5, 6]	15.2015	83	[ABCA1, ABI2, ABL2, ABR, ADGRG1, AKAP13, ARAP1, ARAP3, ARF6, ARHGAP15, ARHGAP45, ARHGAP6, ARHGDIA, ARHGEF18, ARHGEF2, BUD31, CBL, CDC42, CDC42SE1, CDKN1A, CHORDC1, CRK, CXCL8, CYTH4, DNMT1, DOCK2, DYNLL1, EGR2, ELMO1, EPX, FBP1, FGD4, G3BP1, G3BP2, GMIP, GPR4, GRAP, GRAP2, IGFBP1, IQSEC1, JUN, LIMK1, LPAR4, LPAR6, MAP4K4, MAPK11, MYO9B, NR4A3, PLEKHG5, PRKCSH, RAB11A, RAB13, RAB20, RAB25, RAB27B,…	.
GO:0014812	muscle cell migration	cellular process, localisation, and structure	23	0.00447944	0.00186322	[4, 5]	20.6186	20	[ADAMTS1, BUD31, CRK, DDR1, HAS2, IGFBP1, IGFBP3, IGFBP5, ITGA2, ITGB3, MME, NR4A3, PLAT, POSTN, PPARD, S1PR4, SERPINE1, SLC6A5, TEC, THBS4]	.
GO:0001893	maternal placenta development	cellular process, localisation, and structure	24	0.0094898	0.0036632	[3, 4, 5, 6, 7, 8]	26.3158	10	[BMPR2, BSG, CITED2, GJB2, JUNB, PPARD, PRDM1, PTGIS, PTGS2, PTK2B]	.
GO:0022617	extracellular matrix disassembly	cellular process, localisation, and structure	25	5.2571e-05	2.63295e-05	[4, 5]	28.9855	20	[ADAM8, BSG, CAPN2, CD44, CTSK, DDR1, FURIN, IL6, LAMC1, MME, MMP13, MMP14, MMP19, MMP25, MMP9, RANBP2, TGFB1, TIMP2, TKT, TYRP1]	.
GO:0030101	natural killer cell activation	immune response	26	0.00941925	0.00365624	[4, 5]	25	11	[AP1G1, AXL, BAG6, CORO1A, FUS, IL6R, ITGB2, LEP, PGLYRP2, PRDM1, RASGRP1]	.
GO:0030522	intracellular receptor signaling pathway	immune response	27	0.00611554	0.00261961	[3, 4, 5]	15.6584	44	[AKIRIN2, AKR1B1, ALOXE3, BUD31, CALR, CBFB, CITED2, CREM, CYP7B1, DAB2, DDR1, DDX5, DNAAF4, DNAJB6, EZH2, INAVA, INHBA, LBH, LEP, MAP2K6, MIA3, MPP1, NCOA4, NOD1, NOD2, NR4A2, NR4A3, PLPP1, PML, PPARD, PTGIS, RARA, RNF34, SBNO1, SMAP2, SMARCA4, SPG7, TEC, TIFA, TNFAIP3, TRAF6, TRIM16, UBE2I, UBR5]	.
GO:0030866	cortical actin cytoskeleton organization	cellular process, localisation, and structure	28	0.001957	0.000820581	[4, 6]	27.6596	13	[ABI2, ARF6, CALR, CXCL8, FMNL1, NCKAP1L, PLEK, RAB13, RTKN, STRIP1, TLN1, TNF, WAS]	.
GO:0031532	actin cytoskeleton reorganization	cellular process, localisation, and structure	29	0.00557712	0.00236276	[4, 6]	19.8113	21	[ABL2, ARAP1, ARHGDIA, BCAR1, CDC42, CDC42BPA, CSE1L, CSF3, CTNND1, FES, GMFG, GSN, HCK, PDGFRA, PLEK, PTK2B, RHOBTB2, S1PR4, SPG7, TGFB1, YWHAB]	.
GO:0031589	cell-substrate adhesion	cellular process, localisation, and structure	30	0.00913879	0.00360825	[3]	14.7826	51	[ABI3BP, ARHGAP6, ARPC2, AXL, CALR, CCN2, CD44, CDC42, CORO1A, CRK, DDR1, DUSP7, DYNLL1, FERMT2, FERMT3, FN1, FOXF1, GSK3B, HAS2, HRG, INHBA, ITGA2, ITGAL, ITGAV, ITGB2, ITGB3, JUP, L1CAM, LAMC1, MAP4K4, MME, MMP14, MMRN2, MYO1G, NINJ1, POP1, POSTN, PPARD, PTK2, PTK2B, PTPRO, PTPRU, RCC2, SERPINE1, SIGLEC1, SMAP2, SORBS3, THBS1, TKT, TNFRSF12A, VCAM1]	.
GO:0031663	lipopolysaccharide-mediated signaling pathway	immune response	31	0.000954382	0.000418605	[4, 5, 6, 7, 9]	28.5714	14	[ACOD1, CCL2, CCL4, DHRS4, ENAH, HCK, IL1B, PTAFR, PTK2B, RPSA, TGFB1, TNF, TNFAIP3, TRAF6]	.
GO:0009612	response to mechanical stimulus	response to stress	32	0.000196805	9.40013e-05	[3]	19.6891	38	[ACTA1, ARHGDIA, ASNS, CCNB1, CHRNA9, CITED2, CXCL10, DSPP, EGFR, FOS, FOSL1, GADD45A, GPI, HABP4, IL1B, ITGA2, JUN, JUNB, JUP, MAG, MAP2K4, MAP4K4, MBD2, MMP14, MPP1, MUC2, POSTN, PTGS2, PTK2B, PTPN11, SCX, SERPINE2, SLC2A1, SUN1, TGFB1, THBS1, TPM3, TTN]	.
GO:0032615	interleukin-12 production	immune response	33	0.0080217	0.00328797	[3]	25.5814	11	[ACP5, CCL19, HSPD1, IRAK3, IRF8, LEP, MAL, MAPK11, THBS1, TIRAP, TRAF6]	.
GO:0032715	negative regulation of interleukin-6 production	immune response	34	0.00800151	0.00328627	[4, 5, 6]	27.027	10	[CD200, HGF, IL6, IRAK3, NCKAP1L, NLRC3, NLRP12, PTPN6, TNF, TNFAIP3]	.
GO:0032890	regulation of organic acid transport	cellular process, localisation, and structure	35	0.00931765	0.00363717	[4, 5, 6]	22.2222	14	[ADORA1, ARG1, EIF4G2, HRH3, IFNAR1, IL1B, LEP, MAP2K6, NLRP3, PTK2B, SLC6A1, SNCA, SYT4, THBS1]	.
GO:0009628	response to abiotic stimulus	response to stress	36	0.000394285	0.000182361	[2]	13.4842	149	[ACADVL, ACTA1, ADAM8, ADORA1, AKR1B1, ANGPTL4, ARHGDIA, ARHGEF2, ASNS, ATP2A2, ATP2B1, ATP6V0D1, ATP6V1A, ATRX, BCL2L1, BSG, BUD31, CA2, CAMK2G, CAPN2, CASP3, CBL, CCL4, CCN2, CCNB1, CD200, CD9, CDC25A, CDKN1A, CDKN1B, CEBPE, CHMP2B, CHORDC1, CHRNA9, CIRBP, CITED2, CXCL10, CYBB, DDIT4, DMBT1, DNAJA4, DNAJB6, DSPP, DUSP1, EEF1D, EGFR, EGLN3, EGR1, EIF4E, EIF4G2, EPX, ERRFI1, ETF1, FOS, FOSL1, GAD…	.
GO:0032963	collagen metabolic process	metabolic process	37	0.00175502	0.000756962	[2]	21.875	21	[ARG1, CCN2, COL15A1, CTSK, ERRFI1, FURIN, HIF1A, IL6, ITGA2, MFAP4, MMP13, MMP14, MMP19, MMP25, MMP9, P3H4, PPARD, RAP1A, SCX, TFRC, TGFB1]	.
GO:0034341	response to interferon-gamma	immune response	38	0.000961316	0.000417575	[4, 5]	20	29	[ACOD1, ARG1, B2M, CAMK2G, CCL19, CCL2, CCL4, CD44, FCGR1A, GSN, HCK, ICAM1, IFITM3, IFNGR1, IRF2, IRF8, MRC1, MYO1C, NCAM1, PML, PTAFR, RAB20, SNCA, SOCS3, STAR, SYNCRIP, TRIM25, VCAM1, WAS]	.
GO:0038096	Fc-gamma receptor signaling pathway involved in phagocytosis	immune response	39	0.00731424	0.00302286	[4, 6, 7, 8, 9, 10]	20.9877	17	[ABI1, ARPC1B, ARPC2, CDC42, CRK, CXCL8, ELMO1, FCGR1A, HCK, LIMK1, MYO1C, MYO1G, NCKAP1L, PTK2, RAP1A, VAV1, WAS]	.
GO:0042092	type 2 immune response	immune response	40	0.000367528	0.000171403	[3]	40	10	[ARG1, ARG2, BATF, IL31RA, IL6, NLRP3, NOD2, RARA, RSAD2, S1PR4]	.
GO:0042113	B cell activation	adaptive immune response	41	0.000299223	0.000143533	[4, 5]	19.4737	37	[ACP5, AKIRIN2, ANP32B, BATF, CASP3, CD22, CLCF1, CTPS1, ETF1, GPR183, HHEX, HSPD1, IGFBP1, IL11, IL6, INHBA, MAL, MFNG, MMP14, NCKAP1L, NOD2, PTK2B, PTPN6, SAMSN1, SASH3, SKAP2, SLAMF8, SWAP70, TFRC, TGFB1, TIRAP, TNFAIP3, TNFRSF21, TNIP2, TPD52, TPM3, VCAM1]	.
GO:0043030	regulation of macrophage activation	immune response	42	0.0066814	0.0028035	[4, 5, 6]	25	12	[C5AR1, CD200, GRN, HSPD1, IL31RA, IL6, ITGB2, RPSA, SNCA, THBS1, TNF, TNIP2]	.
GO:0002285	lymphocyte activation involved in immune response	adaptive immune response	43	0.000511579	0.00023515	[4, 5]	21.4286	27	[ACP5, ANP32B, AP1G1, BATF, CCL19, CD80, CEACAM1, CLCF1, CLEC4E, CORO1A, FCER1G, GPR183, HSPD1, ICAM1, IL6, ITGAL, LGALS3, MFNG, NLRP3, PGLYRP2, PTK2B, RARA, S1PR4, SEMA4A, SWAP70, TFRC, TGFB1]	.
GO:0043200	response to amino acid	cellular process, localisation, and structure	44	0.0092487	0.00363079	[4, 5]	19.5876	19	[ARG1, ASNS, BCL2L1, CAPN2, CASP3, CCN2, CDKN1B, CDO1, CEBPB, COL6A1, CSTA, CYBB, DNMT1, EGFR, FGF21, ICAM1, PDGFRA, TNF, UBR2]	.
GO:0043491	protein kinase B signaling	cellular process, localisation, and structure	45	0.00185748	0.000785353	[4, 5, 6]	17.0833	41	[ABI2, ADAM8, AXL, CCL19, CCL2, CCL4, CD80, CSF3, EGFR, EPGN, EPHA2, ETF1, F3, FAM110C, GPX1, GTF2H1, HGF, HIP1, HYAL2, IGFBP1, IGFBP5, IL1B, IL6, LEP, PDCD6, PDGFRA, PIK3R5, PLEKHA1, PPP2R5C, PTK2, PTK2B, PTPN11, RHOG, TGFB1, THBS1, THEM4, TMEM100, TNF, TXN, VAV1, YWHAB]	.
GO:0045123	cellular extravasation	immune response	46	7.77276e-05	3.69059e-05	[3, 5, 6]	34.0909	15	[ABR, ADAM8, CCL2, CCL4, CRK, ICAM1, ITGB2, LEP, PTAFR, RIPK3, RIPOR2, SELE, SELP, TNF, VCAM1]	.
GO:0045730	respiratory burst	immune response	47	0.000298636	0.00014147	[2]	37.931	11	[CD200, CYBB, CYBC1, DHRS4, GRN, HCK, NCF2, NCF4, PGAM1, RPSA, SLAMF8]	.
GO:0046824	positive regulation of nucleocytoplasmic transport	cellular process, localisation, and structure	48	0.00516334	0.00216776	[4, 5, 6, 7, 8]	23.0769	15	[ANP32B, CDH1, EMD, GSK3B, HYAL2, IL1B, JUP, KHDRBS1, LEP, PPIP5K1, PTGS2, TGFB1, TRIM28, UBR5, YWHAB]	.
GO:0048017	inositol lipid-mediated signaling	cellular process, localisation, and structure	49	0.000140667	7.02124e-05	[4, 5, 6]	20	38	[ABI2, CBL, CEACAM1, CEP55, CSF3, EGFR, EPX, ETF1, GSN, GTF2H1, HGF, IGFBP1, IL6, LEP, MUC5AC, NLRC3, NPR3, PDGFRA, PIK3R5, PIP4K2A, PITPNM2, PLCH2, PLEKHA1, PPARD, PPP2R5C, PRKCSH, PRR5, PTAFR, PTK2, PTK2B, PTPN6, RASGRP1, SELP, SERPINE2, TFRC, TNF, TPM3, YWHAB]	.
GO:0048146	positive regulation of fibroblast proliferation	development	50	0.00789596	0.00326345	[3, 4, 5, 6]	24.4898	12	[ANXA2, CCNB1, CDKN1A, EGFR, FN1, FOSL2, IGFBP1, JUN, PDGFRA, PML, TGFB1, TKT]	.
GO:0002437	inflammatory response to antigenic stimulus	immune response	51	0.00672811	0.00280464	[3, 5]	26.1905	11	[C3, CXCR2, FCER1G, GPX1, HMGB2, ICAM1, IL31RA, KDM6B, RASGRP1, SERPINC1, TNF]	.
GO:0048871	multicellular organismal homeostasis	cellular process, localisation, and structure	52	0.00987022	0.00380455	[2, 4]	14.1553	62	[ACADVL, ACP5, ACSL6, ADAM8, ADCY9, ADORA1, AKR1B1, ALOXE3, ANKRD11, B2M, CA2, CCN2, CD200, CEBPB, CFH, CHMP2B, CORO1A, CTSK, CXCL8, EGFR, EGR1, EIF4E, EIF4G1, F3, FGF21, GPX1, HAS2, HHEX, HYAL2, IFNAR1, IL1B, IL6, INAVA, ITGB3, KDM6B, LEP, LIPA, MAP2K6, MUC2, NECTIN4, NLRP3, NOD2, NPHP3, NPR3, NR4A3, PIGR, PLEKHM1, PTGS2, PTK2B, PTPN11, RAB11A, RNH1, SASH3, SBNO1, SCX, SPG7, TEC, TFE3, TFRC, TNF…	.
GO:0009895	negative regulation of catabolic process	metabolic process	53	0.00914779	0.00363275	[3, 4, 5]	15.3571	43	[ABI2, ADORA1, ANXA2, BAG6, CIRBP, DDIT4, EGFR, EIF4E, EIF4G1, EIF4G2, ERLEC1, FBP1, FURIN, GADL1, HCAR2, HGF, HP, IL1B, IL6, IRAK3, LEP, LRIG2, MAL, MAPKAPK2, METAP1, NOCT, PFKFB1, PKP1, PKP3, PML, PTK2, PTK2B, SDCBP, SERPINE2, SNCA, SUFU, SYNCRIP, TENT5C, TIMP2, TIRAP, TNF, TNIP1, TRIM39]	.
GO:0051084	'de novo' posttranslational protein folding	response to stress	54	0.00657745	0.00277221	[4]	27.7778	10	[CCT2, HSPA13, HSPA5, HSPA8, HSPD1, HSPE1, ITGB3, RPL29, ST13, TOR1A]	.
GO:0051099	positive regulation of binding	cellular process, localisation, and structure	55	0.00860207	0.00346895	[4]	16.9492	30	[ANXA2, ARF6, B2M, CLIC2, CSF3, CSTA, CTHRC1, EIF4E, EIF4G1, GCG, GSK3B, HMGB2, HNRNPL, IGFBP1, ITGA2, LGALS3, MAL, MBD2, MFNG, MMP9, PLAUR, RARA, RIPOR2, SLC43A3, SPPL3, TGFB1, TIRAP, TRAF6, TRIM28, TXN]	.
GO:0051156	glucose 6-phosphate metabolic process	metabolic process	56	0.00800151	0.00328627	[4, 5]	27.027	10	[G6PD, GPI, H6PD, HK1, HK2, MIDN, PFKFB1, PGAM1, RANBP2, TKT]	.
GO:0051169	nuclear transport	cellular process, localisation, and structure	57	5.38985e-05	2.65666e-05	[4, 5]	17.9012	58	[AKAP13, ANP32B, ATXN1, BACH2, BCAR1, CALR, CDC40, CDH1, CHORDC1, CHTOP, CSE1L, CTNND1, DDX39A, EGR2, EIF3A, EIF4E, EIF4G1, EMD, GSK3B, HEATR3, HHEX, HIF1A, HYAL2, IL1B, IWS1, JUP, KHDRBS1, LEP, LMNA, NOLC1, NPM1, NUP155, NUP214, PML, PPIP5K1, PPP1R10, PSMD4, PTGS2, PTK2B, PTPN11, RANBP2, RANBP3, RGS14, RNPS1, RPSA, RRS1, SBNO1, SNRPF, SRSF3, SRSF4, SRSF7, SUFU, TGFB1, TRIM28, TXN, UBR5, XPOT, YW…	.
GO:0040013	negative regulation of locomotion	cellular process, localisation, and structure	58	0.00412722	0.000720075	[2, 3, 4]	15.528	50	[ABI2, ABR, ADGRG1, ADORA1, ARHGDIA, CALR, CCL2, CCL4, CD200, CDH1, CITED2, CRK, CXCL13, DUSP1, DUSP7, DYNLL1, HAS1, HRG, HYAL2, IGFBP3, IGFBP5, INHBA, JUP, MCTP1, MIA3, MID2, MITF, MMP25, MMRN2, MPP1, PML, PPARD, PTK2B, PTPRO, PTPRU, RIPOR2, SEMA3B, SEMA4A, SEMA7A, SERPINE1, SLAMF8, STARD13, SULF1, TGFB1, THBS1, TIE1, TRIM25, TRIM28, TRIM35, WAS]	.
GO:0051271	negative regulation of cellular component movement	cellular process, localisation, and structure	58	0.0057998	0.000720075	[3, 4, 5]	15.3846	48	[ABI2, ABR, ADGRG1, ADORA1, ARHGDIA, CALR, CCL2, CCL4, CD200, CD9, CDH1, CDKN1B, CITED2, CRK, CXCL13, DUSP1, DUSP7, DYNLL1, HAS1, HRG, HYAL2, IGFBP3, IGFBP5, INHBA, JUP, MCTP1, MIA3, MITF, MMP25, MMRN2, MPP1, PPARD, PTK2B, PTPRO, PTPRU, RIPOR2, SEMA3B, SEMA4A, SEMA7A, SERPINE1, SLAMF8, STARD13, SULF1, TGFB1, TGFBR3, THBS1, TIE1, WAS]	.
GO:0051828	entry into other organism involved in symbiotic interaction	immune response	59	1.80477e-05	1.00499e-05	[4, 5]	24.2188	31	[ANPEP, AXL, CBL, CBLL1, CD80, CDH1, CDKN1A, CLEC4M, CTNND1, CXCL8, DHRS4, EGFR, EPHA2, GSN, HYAL2, HYAL3, ICAM1, IFITM3, ITGA2, ITGAV, ITGB3, MID2, MOG, MRC1, NCAM1, NECTIN4, RPSA, SPG7, TFRC, TRIM25, WWP2]	.
GO:0051701	interaction with host	immune response	59	1.92352e-05	1.00499e-05	[3, 4]	21	42	[ANPEP, AXL, BCL2L1, CBL, CBLL1, CCNK, CD80, CDH1, CDKN1A, CHMP2B, CLEC4M, CTNND1, CXCL8, DDX39A, DHRS4, EGFR, EPHA2, FUS, GSN, HYAL2, HYAL3, ICAM1, IFITM3, ITGA2, ITGAV, ITGB3, MID2, MOG, MRC1, NCAM1, NECTIN4, PML, RPSA, SPG7, TFRC, TGFB1, TNIP1, TRIM25, TRIM28, TRIM35, VPS37B, WWP2]	.
GO:0009991	response to extracellular stimulus	immune response	60	0.00183347	0.000386462	[3]	14.7773	73	[ABCA1, ACOD1, ACSL4, ACSL6, ACTA1, ARG1, ASGR1, ASNS, ATF3, ATP2B1, AXL, BHLHA15, BMPR2, C3, CBL, CDKN1A, CHSY1, CSTA, CXCL10, CYBB, DSPP, EGFR, EIF4E, EIF4G1, EIF4G2, EPX, FES, FGF21, FOS, FOSL1, G6PD, GSN, HHEX, HIGD1A, HMGCS1, HNRNPL, HSPA5, HSPA8, ICAM1, IL1B, INHBA, INHBB, ITGA2, JUN, LEP, LIPG, MAP1LC3C, MAX, MBD2, NOCT, NOD2, NR4A2, NUCB2, PFKFB1, PKM, POSTN, PPARD, PTGS2, PTK2B, RARA, RB…	.
GO:0071496	cellular response to external stimulus	immune response	60	0.00461913	0.000386462	[3]	15.5063	49	[ARHGDIA, ASGR1, ASNS, ATF3, ATP2B1, AXL, BHLHA15, BMPR2, C3, CBL, CDKN1A, CYBB, DSPP, EGFR, EIF4E, EIF4G1, EIF4G2, FES, FOS, FOSL1, GADD45A, HABP4, HIGD1A, HNRNPL, HSPA5, HSPA8, ICAM1, IL1B, INHBA, INHBB, ITGA2, JUN, LEP, MAG, MAP1LC3C, MAP2K4, MAP4K4, MAX, NR4A2, POSTN, PTGS2, PTK2B, PTPN11, SCX, SLC2A1, TGFB1, TRPM4, UPP1, VCAM1]	.
GO:0071674	mononuclear cell migration	immune response	61	0.000197194	9.29594e-05	[3, 5, 6]	28.125	18	[C5AR1, CCL19, CCL2, CCL4, CXCL10, DUSP1, IL6, IL6R, LGALS3, MOSPD2, PTPRO, PTPRU, S1PR4, SERPINE1, SLAMF8, TGFB1, THBS1, TNF]	.
GO:0002548	monocyte chemotaxis	immune response	61	0.000771718	9.29594e-05	[4, 6, 7]	29.1667	14	[CCL19, CCL2, CCL4, CXCL10, DUSP1, IL6, IL6R, LGALS3, MOSPD2, PTPRO, PTPRU, S1PR4, SERPINE1, SLAMF8]	.
GO:0010573	vascular endothelial growth factor production	cellular process, localisation, and structure	62	2.49812e-06	1.19496e-06	[3]	44.1176	15	[ADGRG1, C3, C5AR1, CCBE1, CD200, HIF1A, IL1B, IL6, IL6ST, MIA3, NDRG2, PTGS2, SARS, SULF1, TGFB1]	.
GO:0010575	positive regulation of vascular endothelial growth factor production	cellular process, localisation, and structure	62	0.00021354	1.19496e-06	[4, 5, 6]	39.2857	11	[C3, C5AR1, CCBE1, CD200, HIF1A, IL1B, IL6ST, MIA3, PTGS2, SULF1, TGFB1]	.
GO:1901215	negative regulation of neuron death	cellular process, localisation, and structure	63	0.00615708	0.00273272	[4, 5, 6]	16.7488	34	[ADAM8, AXL, BCL2L1, BSG, BTBD10, C5AR1, CBL, CCL2, CCL4, CD200, CEBPB, CLCF1, CORO1A, CSF3, EIF4E, EIF4G1, EPX, FGF21, GPI, GRN, GSK3B, HIF1A, JUN, MAG, MAP2K4, NONO, NR4A2, NR4A3, PTK2B, SNCA, STAR, TEC, TFRC, TPM3]	.
GO:1901214	regulation of neuron death	cellular process, localisation, and structure	63	0.00646875	0.00273272	[4, 5]	15.3595	47	[ADAM8, ADORA1, AXL, BCL2L1, BSG, BTBD10, C5AR1, CAPN2, CASP3, CBL, CCL2, CCL4, CD200, CDC34, CEBPB, CHORDC1, CLCF1, CORO1A, CSF3, DDIT4, EGLN3, EGR1, EIF4E, EIF4G1, EPX, FGF21, FOS, G6PD, GPI, GPX1, GRN, GSK3B, HIF1A, ITGB2, JUN, MAG, MAP2K4, NONO, NR4A2, NR4A3, PTK2B, SNCA, STAR, TEC, TFRC, TNF, TPM3]	.
GO:0032653	regulation of interleukin-10 production	adaptive immune response	64	1.68125e-05	8.69774e-06	[4, 5]	38.4615	15	[ACP5, CD274, CD83, EPX, FCER1G, FUS, HGF, HSPD1, IL6, INAVA, NOD2, PYCARD, SASH3, TNFRSF21, TRIB2]	.
GO:0032733	positive regulation of interleukin-10 production	adaptive immune response	64	8.68956e-05	8.69774e-06	[4, 5, 6]	40	12	[ACP5, CD274, CD83, FCER1G, FUS, HGF, HSPD1, IL6, INAVA, NOD2, PYCARD, SASH3]	.
GO:0033627	cell adhesion mediated by integrin	adaptive immune response	65	0.00260769	0.00108746	[3]	23.2877	17	[CRK, CXCL13, EPHA2, FERMT3, HRG, ICAM1, ITGA2, ITGAV, ITGB2, ITGB3, LPXN, NCKAP1L, PTK2, PTPN11, PTPN6, SERPINE1, SWAP70]	.
GO:0033628	regulation of cell adhesion mediated by integrin	adaptive immune response	65	0.00916044	0.00108746	[3, 4]	24	12	[CRK, CXCL13, EPHA2, FERMT3, HRG, LPXN, NCKAP1L, PTK2, PTPN11, PTPN6, SERPINE1, SWAP70]	.
GO:0034330	cell junction organization	cellular process, localisation, and structure	66	0.000546197	0.00024719	[3]	16.8254	53	[ABI2, ARF6, ARHGAP6, CBFB, CD9, CDC42, CDH1, CDH2, CSRNP2, CTNND1, DSP, DSPP, DUSP7, DYNLL1, EPHA2, FERMT2, FN1, GJB2, HRG, INAVA, INHBA, IQSEC1, ITGA2, JUP, LAMA3, LAMB3, LAMC1, MAP4K4, MMP14, MYO1C, NECTIN3, NECTIN4, PKP1, PKP3, PLEC, PTK2, PTK2B, PTPRO, PTPRU, RAB13, RAP1A, RCC2, SH3BP1, SPG7, TFRC, TGFB1, THBS1, TJP1, TLN1, TNF, VASP, VMP1, XIRP2]	.
GO:0034329	cell junction assembly	cellular process, localisation, and structure	66	0.00638852	0.00024719	[4]	15.8915	41	[ABI2, ARHGAP6, CBFB, CD9, CDC42, CDH1, CDH2, CTNND1, DUSP7, DYNLL1, EPHA2, FERMT2, FN1, GJB2, HRG, INHBA, ITGA2, JUP, LAMA3, LAMB3, LAMC1, MAP4K4, MMP14, MYO1C, PKP1, PKP3, PLEC, PTK2, PTK2B, PTPRO, PTPRU, RAB13, RAP1A, RCC2, SH3BP1, THBS1, TJP1, TLN1, TNF, VASP, VMP1]	.
GO:0034655	nucleobase-containing compound catabolic process	metabolic process	67	0.0054426	0.00182644	[4, 5]	14.0221	76	[ACOD1, AKIRIN2, ALDOA, ANP32B, BPGM, CASP3, CDA, CECR2, CIRBP, DDIT4, DDX5, DNASE1L3, EIF3A, EIF4E, EIF4G1, ENPP1, ENTPD8, ERRFI1, ETF1, EXOSC10, FBP1, GDA, GPI, GPX1, HELZ2, HIF1A, HK1, HK2, HMGB2, HNRNPM, HSPA8, IGFBP1, MAL, MAPKAPK2, MIA3, NOCT, NPM1, NT5C1A, NUP155, NUP214, PDE4B, PFKFB1, PFKFB3, PGAM1, PKM, PKP1, PKP3, POLR2G, POP1, PSMB7, PSMD1, PSMD4, PTK2B, RANBP2, RNH1, RNPS1, RPL18A, R…	.
GO:0034404	nucleobase-containing small molecule biosynthetic process	metabolic process	67	0.00883385	0.00182644	[4, 5, 6]	16.7568	31	[ACOD1, AKIRIN2, ALDOA, AMD1, BPGM, CDA, DDIT4, EIF3A, ENPP1, FBP1, GDA, GPI, GPX1, HIF1A, HK1, HK2, IGFBP1, IMPDH1, MIA3, NT5C1A, NUP155, NUP214, PDE4B, PFKFB1, PFKFB3, PGAM1, PKM, RANBP2, TDG, UCK2, UPP1]	.
GO:0030198	extracellular matrix organization	cellular process, localisation, and structure	68	2.38752e-08	8.68694e-08	[4]	21.0366	69	[ABI3BP, ADAM8, ANXA2, BSG, CAPN2, CCN2, CD200, CD44, CDH1, COL15A1, COL28A1, COL6A1, CTSK, DDR1, DNAJB6, DPT, DSPP, EFEMP2, ELN, ERO1B, FN1, FOXF1, FURIN, GFAP, HAPLN1, HAS1, HAS2, HSPG2, ICAM1, IL6, ITGA2, ITGAL, ITGAV, ITGAX, ITGB2, ITGB3, LAMA3, LAMB3, LAMC1, MFAP4, MME, MMP13, MMP14, MMP19, MMP25, MMP9, MYO1C, NFKB2, P3H4, P4HA1, PDGFRA, POSTN, PTK2, RANBP2, SCX, SERPINE1, SMAP2, SULF1, TGFB…	.
GO:0043062	extracellular structure organization	cellular process, localisation, and structure	68	2.08846e-07	8.68694e-08	[3]	19.3717	74	[ABCA1, ABI2, ABI3BP, ADAM8, ANXA2, ARF1, BSG, CAPN2, CCN2, CD200, CD44, CDH1, COL15A1, COL28A1, COL6A1, CTSK, DDR1, DNAJB6, DPT, DSPP, EFEMP2, ELN, ERO1B, FN1, FOXF1, FURIN, GFAP, HAPLN1, HAS1, HAS2, HSPG2, ICAM1, IL6, ITGA2, ITGAL, ITGAV, ITGAX, ITGB2, ITGB3, LAMA3, LAMB3, LAMC1, LIPG, MFAP4, MME, MMP13, MMP14, MMP19, MMP25, MMP9, MYO1C, NFKB2, P3H4, P4HA1, PDGFRA, POSTN, PTK2, RANBP2, SCX, SDC…	.
GO:0019882	antigen processing and presentation	adaptive immune response	69	3.53024e-05	1.74772e-05	[2]	21.3483	38	[ACTR3B, AP1B1, AP1G1, AP1S2, AP2A2, ARF1, B2M, C3, CALR, CANX, CCL19, CLEC4M, CYBB, DYNLL1, FCER1G, FCGR1A, FERMT2, GJB2, ICAM1, ITGAV, MAL, MR1, NCF2, NCF4, NOD1, NOD2, OSBP2, PSMB7, PSMD1, PSMD4, PYCARD, RAB34, RAB5B, STARD13, TAPBPL, THBS1, TRAF6, WAS]	.
GO:0048002	antigen processing and presentation of peptide antigen	adaptive immune response	69	0.00292355	1.74772e-05	[3]	19.0141	27	[ACTR3B, AP1B1, AP1G1, AP1S2, AP2A2, ARF1, B2M, CALR, CANX, CLEC4M, CYBB, DYNLL1, FCER1G, FCGR1A, GJB2, ITGAV, MR1, NCF2, NCF4, OSBP2, PSMB7, PSMD1, PSMD4, PYCARD, STARD13, TAPBPL, TRAF6]	.
GO:0048260	positive regulation of receptor-mediated endocytosis	immune response	70	0.0080217	0.00340894	[4, 5, 6, 7, 8]	25.5814	11	[ABI2, ANXA2, B2M, C3, CBL, CCL19, DAB2, F3, HIP1, SELE, SERPINE1]	.
GO:0045807	positive regulation of endocytosis	immune response	70	0.00835083	0.00340894	[3, 4, 5, 6, 7]	20.2247	18	[ABI2, ANXA2, ARF1, AXL, B2M, C3, CBL, CBLL1, CCL19, DAB2, F3, HIP1, ITGA2, NCKAP1L, SELE, SERPINE1, SNCA, TOR1A]	.
GO:0048519	negative regulation of biological process	cellular process, localisation, and structure	71	5.02909e-05	2.54944e-05	[1, 2, 3]	11.6934	482	[ABCA1, ABI1, ABI2, ABL2, ABR, ACADVL, ACOD1, ACP5, ACVR1B, ADAM8, ADAMTS1, ADAR, ADGRG1, ADORA1, AKIRIN2, AKR1B1, ANGPTL4, ANP32B, ANXA2, APCDD1, APLNR, ARAP1, ARF1, ARF6, ARG1, ARG2, ARHGAP6, ARHGDIA, ARHGEF2, ARID5A, ASNS, ATF3, ATP2A2, ATP2B1, ATP6V1H, ATRX, ATXN1, AXL, B2M, BACH2, BAG6, BCL2L1, BHLHA15, BMPR2, BSG, BTBD10, BTG3, BUB3, BUD31, C3, C5AR1, CALR, CAMP, CAPN5, CASP3, CAST, CBFB, C…	.
GO:0048523	negative regulation of cellular process	cellular process, localisation, and structure	71	0.000110434	2.54944e-05	[2, 3, 4]	11.7568	437	[ABCA1, ABI1, ABI2, ABL2, ABR, ACADVL, ACOD1, ACP5, ACVR1B, ADAM8, ADAMTS1, ADAR, ADGRG1, ADORA1, AKIRIN2, AKR1B1, ANGPTL4, ANP32B, ANXA2, APCDD1, APLNR, ARAP1, ARF1, ARF6, ARG1, ARG2, ARHGAP6, ARHGDIA, ARHGEF2, ARID5A, ASNS, ATF3, ATP6V1H, ATRX, ATXN1, AXL, B2M, BACH2, BAG6, BCL2L1, BHLHA15, BMPR2, BSG, BTBD10, BTG3, BUB3, BUD31, C3, C5AR1, CALR, CAPN5, CASP3, CAST, CBFB, CBL, CBLL1, CCL19, CCL2…	.
GO:0048771	tissue remodeling	cellular process, localisation, and structure	72	0.000147123	7.16637e-05	[2]	20.8589	34	[ABR, ACP5, ADAM8, ARG1, AXL, BMPR2, C3, CA2, CEACAM1, CHD7, CTHRC1, CTSK, EGFR, EPHA2, HIF1A, HRG, IGFBP5, IL6, INHBA, ITGB3, LEP, LIPA, MITF, MMP14, P3H4, PLEKHM1, PTK2B, S1PR4, TFRC, TGFB1, TGM2, THBS4, TNFAIP3, TRAF6]	.
GO:0046849	bone remodeling	cellular process, localisation, and structure	72	0.00438165	7.16637e-05	[3]	21.1111	19	[ACP5, ADAM8, CA2, CTHRC1, CTSK, EGFR, EPHA2, IL6, INHBA, ITGB3, LEP, MITF, P3H4, PLEKHM1, PTK2B, TFRC, TGFB1, TNFAIP3, TRAF6]	.
GO:0050766	positive regulation of phagocytosis	immune response	73	0.000312826	0.000609721	[3, 4, 5, 6, 7]	29.0909	16	[ABR, C3, CALR, CCL2, CCL4, DOCK2, FCER1G, IL1B, IL2RG, ITGA2, ITGAV, MFGE8, NCKAP1L, PYCARD, RAP1A, TNF]	.
GO:0050764	regulation of phagocytosis	immune response	73	0.00141472	0.000609721	[4, 5, 6]	24	18	[ABR, C3, CALR, CCL2, CCL4, DOCK2, FCER1G, HCK, IL1B, IL2RG, ITGA2, ITGAV, MFGE8, NCKAP1L, PYCARD, RAP1A, TGFB1, TNF]	.
GO:0051128	regulation of cellular component organization	cellular process, localisation, and structure	74	0.000581204	0.000260219	[3, 4]	12.2947	262	[ABCA1, ABI2, ABL2, ACTR3B, ACVR1B, AKAP13, AKR1B1, ALDOA, ANGPTL4, ANPEP, ANXA2, ARAP1, ARF1, ARF6, ARHGAP15, ARHGAP6, ARHGDIA, ARHGEF18, ARHGEF2, ARPC1B, ARPC2, ATP6V1H, ATRX, AXL, B2M, BCAR1, BCL2L1, BMPR2, BSG, BUB3, BUD31, C3, CALR, CAPN2, CBFB, CBL, CBLL1, CCL19, CCL2, CCL4, CCN2, CCNB1, CCT2, CD200, CD22, CD44, CDA, CDC34, CDC42, CDC42SE1, CDH1, CDH2, CDKN1A, CDKN1B, CEACAM1, CFH, CHMP2B, …	.
GO:0051130	positive regulation of cellular component organization	cellular process, localisation, and structure	74	0.00540789	0.000260219	[3, 4, 5]	12.7142	141	[ABI2, ABL2, ACTR3B, AKR1B1, ANGPTL4, ANPEP, ANXA2, ARAP1, ARF1, ARF6, ARHGDIA, ARPC1B, ARPC2, ATRX, AXL, B2M, BMPR2, BUD31, C3, CALR, CAPN2, CBL, CBLL1, CCL19, CCL2, CCN2, CCNB1, CCT2, CD200, CDC34, CDC42, CDKN1B, CHMP2B, CHTOP, CORO1A, CRK, CSF3, CXCL13, CXCL8, DAB2, DBN1, DNAAF4, DNMT1, DYNLL1, EIF4E, EIF4G1, EIF4G2, ENTR1, EPGN, EPHA2, EPX, EZH2, F3, FES, FN1, GCG, GMFG, GNL3, GPX1, GRN, GSK3…	.
GO:0097327	response to antineoplastic agent	metabolic process	75	0.000493458	0.000495638	[4]	24.1379	21	[ARG1, ASNS, ATRX, CDH1, DDIT4, DSPP, EGFR, EGR1, EIF4E, EIF4G1, EPX, ERRFI1, GJB2, ICAM1, JUP, PTAFR, PTGR1, RAP1A, RPL18A, STAR, TGFB1]	.
GO:0071548	response to dexamethasone	metabolic process	75	0.000686564	0.000495638	[4, 5, 7, 8]	30.9524	13	[ARG1, DDIT4, DSPP, EGFR, EIF4E, EIF4G1, EPX, ERRFI1, GJB2, ICAM1, PTAFR, STAR, TGFB1]	.
GO:1901654	response to ketone	metabolic process	75	0.00786144	0.000495638	[4]	16.7539	32	[ACOD1, AKR1B1, ARG1, ATP2B1, BCL2L1, CALR, CBL, CCL19, CDKN1A, CYBB, DDIT4, DSPP, DUSP1, EGFR, EIF4E, EIF4G1, EPX, ERRFI1, FOS, FOSL1, GJB2, GPI, ICAM1, IFNAR1, INHBA, NLRP3, PTAFR, PTK2B, STAR, TGFB1, TGFBR3, THBS1]	.
GO:0001910	regulation of leukocyte mediated cytotoxicity	immune response	76	0.00410662	0.00278661	[3, 4]	25.4902	13	[AP1G1, ARG1, B2M, CEACAM1, CLEC12B, CRK, DNASE1L3, FAM49B, ICAM1, LEP, RASGRP1, RIPK3, VAV1]	.
GO:0001909	leukocyte mediated cytotoxicity	immune response	76	0.0045293	0.00278661	[2]	22.0779	17	[AP1G1, ARG1, B2M, CEACAM1, CLEC12B, CORO1A, CRK, DNASE1L3, FAM49B, FUS, ICAM1, LEP, PTPN6, RASGRP1, RIPK3, TUBB2A, VAV1]	.
GO:0001906	cell killing	immune response	76	0.00672839	0.00278661	[1]	20.2128	19	[AP1G1, ARG1, B2M, CAMP, CEACAM1, CLEC12B, CORO1A, CRK, DNASE1L3, FAM49B, FUS, HRG, ICAM1, LEP, PTPN6, RASGRP1, RIPK3, TUBB2A, VAV1]	.
GO:0031099	regeneration	cellular process, localisation, and structure	77	4.76041e-06	2.27443e-06	[3]	21.7822	44	[ACOD1, ANXA3, AXL, C5AR1, CCNB1, CD9, CDKN1A, CDKN1B, CEBPB, CPQ, CSTA, EGFR, EZH2, GFAP, GPX1, GRN, GSN, HGF, IGFBP1, IL6, JUN, LAMC1, LRIG2, MAG, MAP4K4, NINJ1, NR4A3, PFKFB1, PGF, PKM, POSTN, PPARD, PSMD4, PTGFRN, PTPN12, PTPRO, PTPRU, RAP1A, S1PR4, TEC, TGFB1, TGFBR3, TM4SF4, TNR]	.
GO:0042246	tissue regeneration	cellular process, localisation, and structure	77	0.000139574	2.27443e-06	[3, 4, 5]	27.9412	19	[CCNB1, CD9, CDKN1A, CDKN1B, CPQ, EZH2, GPX1, GSN, IGFBP1, NINJ1, NR4A3, PKM, POSTN, PPARD, PTGFRN, PTPN12, S1PR4, TEC, TM4SF4]	.
GO:0031100	animal organ regeneration	cellular process, localisation, and structure	77	0.000641696	2.27443e-06	[4, 5, 6]	23.1579	22	[ACOD1, ANXA3, AXL, C5AR1, CDKN1A, CEBPB, CSTA, EGFR, EZH2, HGF, IL6, NR4A3, PFKFB1, PGF, PKM, PSMD4, PTPRO, PTPRU, RAP1A, TEC, TGFB1, TGFBR3]	.
GO:0032649	regulation of interferon-gamma production	adaptive immune response	78	0.00122887	0.0016356	[4, 5]	25	17	[AXL, CD274, CD276, FAM49B, HSPD1, IL1B, IL6R, INHBA, IRF8, PDE4B, PGLYRP2, PYCARD, RARA, RASGRP1, RIPK3, SASH3, TNF]	.
GO:0032609	interferon-gamma production	adaptive immune response	78	0.00386524	0.0016356	[3]	21.3483	19	[AXL, CD274, CD276, CXCL8, FAM49B, GTF2F2, HSPD1, IL1B, IL6R, INHBA, IRF8, PDE4B, PGLYRP2, PYCARD, RARA, RASGRP1, RIPK3, SASH3, TNF]	.
GO:0032729	positive regulation of interferon-gamma production	adaptive immune response	78	0.00475722	0.0016356	[4, 5, 6]	27.5	11	[CD276, FAM49B, HSPD1, IL1B, IL6R, IRF8, PDE4B, PYCARD, RASGRP1, SASH3, TNF]	.
GO:0035987	endodermal cell differentiation	development	79	0.00569	0.00155859	[4, 5, 6, 7, 8, 9]	26.8293	11	[COL6A1, FN1, HIF1A, HSBP1, INHBA, ITGAV, ITGB2, LAMA3, LAMB3, MMP14, MMP9]	.
GO:0001704	formation of primary germ layer	development	79	0.00828969	0.00155859	[3, 4, 5, 6, 7]	19.0909	21	[BMPR2, COL6A1, EPHA2, FN1, FOXF1, GPI, HIF1A, HSBP1, INHBA, ITGA2, ITGAV, ITGB2, ITGB3, KDM6B, LAMA3, LAMB3, MMP14, MMP9, NR4A3, SCX, TEC]	.
GO:0007492	endoderm development	development	79	0.00976836	0.00155859	[4]	21.4286	15	[COL6A1, ETF1, FN1, HIF1A, HSBP1, INHBA, ITGAV, ITGB2, LAMA3, LAMB3, LAMC1, MMP14, MMP9, PAX9, TGFB1]	.
GO:0040007	growth	development	80	0.0021109	0.000871095	[1]	13.319	124	[ABI2, ACVR1B, AKAP13, AKR1B1, ALCAM, ANKRD11, ANXA2, ATP6V1H, ATRX, BCAR1, BCL2L1, BMPR2, CAMP, CCNB1, CD9, CDA, CDC42, CDKN1A, CDKN1B, CEACAM1, CFH, CHD7, CHST11, CHTOP, CITED2, COL6A1, CPQ, CSE1L, CTNND1, DDR1, DDX39A, DHCR7, EBAG9, EGFR, EIF4E, EIF4G1, EIF4G2, EMX1, ENPP1, ETF1, EZH2, FBP1, FERMT2, FN1, G6PD, GPX1, GSK3B, GSN, HHEX, HIF1A, HRG, HYAL2, IFNAR1, IGFBP1, IGFBP3, IGFBP5, INHBA, IR…	.
GO:0001558	regulation of cell growth	development	80	0.00755605	0.000871095	[3, 4, 5]	14.4963	59	[ACVR1B, ATP6V1H, BCAR1, BMPR2, CDA, CDC42, CDKN1A, CDKN1B, CEACAM1, CFH, CHTOP, CSE1L, CTNND1, DDR1, DDX39A, EBAG9, EGFR, EIF4E, EIF4G1, EIF4G2, ENPP1, FBP1, FN1, G6PD, GSK3B, HRG, HYAL2, IFNAR1, IGFBP1, IGFBP3, IGFBP5, INHBA, L1CAM, LIMK1, MAG, MAGI1, MME, MMP14, MUC12, NLRP3, PML, PPARD, PTK2B, RAB11A, RPS6KA3, SDCBP, SEMA3B, SEMA4A, SEMA7A, SERPINE2, SHTN1, SLC43A3, SLC6A5, SMARCA4, ST13, SYT…	.
GO:0040008	regulation of growth	development	80	0.00898995	0.000871095	[2, 3]	13.4052	87	[ABI2, ACVR1B, AKR1B1, ATP6V1H, BCAR1, BCL2L1, BMPR2, CAMP, CCNB1, CDA, CDC42, CDKN1A, CDKN1B, CEACAM1, CFH, CHD7, CHTOP, CITED2, CSE1L, CTNND1, DDR1, DDX39A, EBAG9, EGFR, EIF4E, EIF4G1, EIF4G2, ENPP1, FBP1, FERMT2, FN1, G6PD, GSK3B, HHEX, HIF1A, HRG, HYAL2, IFNAR1, IGFBP1, IGFBP3, IGFBP5, INHBA, IRF8, L1CAM, LEP, LIMK1, MAG, MAGI1, MAL, MAPK11, MME, MMP14, MUC12, NLRP3, PML, PPARD, PTK2, PTK2B, …	.
GO:0042107	cytokine metabolic process	immune response	81	1.44741e-07	5.92643e-08	[4, 5]	32.9268	27	[CARD9, CD276, CD80, CEBPB, CEBPE, CYBB, EGR1, ERRFI1, IL1B, IL1RAP, IL6, INHBA, INHBB, MAL, MAPKAPK2, MYO1C, NLRP12, NOD1, PTAFR, RPSA, SPPL3, THBS1, TIRAP, TNF, TNFSF15, TRAF6, TRIB2]	.
GO:0042035	regulation of cytokine biosynthetic process	immune response	81	5.20176e-06	5.92643e-08	[4, 5, 6, 7]	30.6667	23	[CARD9, CD276, CD80, CEBPB, CYBB, EGR1, ERRFI1, IL1B, IL6, INHBA, INHBB, MAL, MAPKAPK2, MYO1C, NLRP12, PTAFR, RPSA, SPPL3, THBS1, TIRAP, TNF, TRAF6, TRIB2]	.
GO:0042108	positive regulation of cytokine biosynthetic process	immune response	81	0.00134843	5.92643e-08	[4, 5, 6, 7, 8]	28.8889	13	[CD276, CD80, CYBB, EGR1, IL1B, MAL, MAPKAPK2, PTAFR, RPSA, THBS1, TIRAP, TNF, TRAF6]	.
GO:0008284	positive regulation of cell population proliferation	development	82	3.45274e-11	3.43263e-10	[2, 3, 4, 5]	17.7966	147	[ACP5, ADAMTS1, ADGRG1, AKIRIN2, AKR1B1, ANP32B, ANXA2, APLNR, ARG1, ATF3, BCL2L1, BMPR2, C5AR1, CALR, CAMP, CCL19, CCN2, CCNB1, CD200, CD274, CD276, CD80, CDC123, CDH1, CDKN1A, CDKN1B, CHTOP, CITED2, CLCF1, CNBP, CORO1A, CSF3, CSTA, CTHRC1, CXCL10, CXCR2, CYP7B1, DCT, DDR1, DDX39A, DHRS4, DNMT1, E2F3, EGFR, EGR1, EGR3, EIF4E, EIF4G1, EPCAM, EPGN, EPX, EZH2, F3, FGF21, FGFBP1, FN1, FOSL1, FOSL2, …	.
GO:0042127	regulation of cell population proliferation	development	82	1.96103e-10	3.43263e-10	[2, 3, 4]	15.3686	221	[ABI1, ABI2, ABL2, ACP5, ADAMTS1, ADGRG1, ADORA1, AKIRIN2, AKR1B1, ANP32B, ANXA2, APLNR, ARG1, ARG2, ARHGEF2, ATF3, BAG6, BCL2L1, BMPR2, BSG, BTG3, C5AR1, CALR, CAMP, CASP3, CCL19, CCL2, CCL4, CCN2, CCNB1, CD200, CD22, CD274, CD276, CD80, CD9, CDC123, CDH1, CDH2, CDKN1A, CDKN1B, CEACAM1, CEBPB, CHST11, CHTOP, CITED2, CLCF1, CNBP, CORO1A, CSF3, CSTA, CTHRC1, CXCL10, CXCL11, CXCL8, CXCR2, CYP7B1, D…	.
GO:0008283	cell population proliferation	development	82	9.43145e-10	3.43263e-10	[1]	14.5444	257	[ABI1, ABI2, ABL2, ACP5, ACSL6, ADAMTS1, ADGRG1, ADORA1, AKIRIN2, AKR1B1, ANP32B, ANXA2, APLNR, ARG1, ARG2, ARHGEF2, ATF3, BAG6, BCAR1, BCL2L1, BMPR2, BSG, BTBD10, BTG3, C5AR1, CALR, CAMP, CASP3, CCL19, CCL2, CCL4, CCN2, CCNB1, CD200, CD22, CD274, CD276, CD80, CD9, CDC123, CDC25A, CDH1, CDH2, CDKN1A, CDKN1B, CEACAM1, CEBPB, CEBPE, CHMP2B, CHST11, CHTOP, CITED2, CLCF1, CNBP, CORO1A, CSE1L, CSF3, C…	.
GO:0044706	multi-multicellular organism process	development	83	3.82471e-05	1.88706e-05	[2]	20.603	41	[ACOD1, ACSL4, ACVR1B, AKR1B1, ARG1, BMPR2, BSG, CALR, CAPN2, CITED2, DDR1, EIF4G2, EPX, FOS, FOSL1, GJB2, HYAL3, IGFBP5, IL1B, ITGA2, JUNB, LEP, MME, MMP9, PGF, PLA2G4C, PPARD, PRDM1, PTAFR, PTGIS, PTGS2, PTK2B, PTPN6, RARA, RPL29, SBNO1, SERPINE2, SLC2A1, TGFB1, TRIM28, VMP1]	.
GO:0007566	embryo implantation	development	83	0.000101599	1.88706e-05	[2, 3, 4, 5]	33.3333	15	[ACOD1, ACVR1B, BSG, CALR, DDR1, EPX, IL1B, MME, MMP9, PPARD, PTGIS, PTGS2, RPL29, TRIM28, VMP1]	.
GO:0007565	female pregnancy	development	83	0.000109484	1.88706e-05	[3, 4]	20.6897	36	[ACOD1, ACSL4, ACVR1B, AKR1B1, ARG1, BMPR2, BSG, CALR, CAPN2, CITED2, DDR1, EIF4G2, EPX, FOS, FOSL1, GJB2, IGFBP5, IL1B, ITGA2, JUNB, LEP, MME, MMP9, PGF, PPARD, PRDM1, PTGIS, PTGS2, PTK2B, PTPN6, RARA, RPL29, SLC2A1, TGFB1, TRIM28, VMP1]	.
GO:0048513	animal organ development	development	84	3.06215e-07	9.05032e-09	[3, 4, 5]	12.7756	365	[ABI1, ABI2, ABL2, ABR, ACIN1, ACOD1, ACP5, ACTA1, ACVR1B, ADAM8, ADAMTS1, ADAP2, ADGRG1, AKAP13, AKIRIN2, AKR1B1, ALOXE3, ANKRD11, ANP32B, ANXA2, ANXA3, AP1B1, AP2A2, APCDD1, APLNR, ARF6, ARG1, ARG2, ASNS, ATF3, ATF6, ATP2B1, ATP6V0D1, ATP7B, ATRX, ATXN1, AXL, B2M, BAG6, BATF, BCL2L1, BMPR2, BPGM, BSG, BTN1A1, BUD31, C1GALT1, C1QB, C3, C5AR1, CA2, CALR, CAMK2G, CASP3, CBFB, CBL, CCL19, CCL2, CCL…	.
GO:0009888	tissue development	development	84	3.51968e-05	9.05032e-09	[3]	13.1751	222	[ABI1, ABI2, ACADVL, ACTA1, ACVR1B, AKAP13, AKR1B1, ANXA2, AP2A2, APCDD1, ARG2, ATF3, ATP2A2, ATP2B1, ATRX, BMPR2, BSG, BTN1A1, C1GALT1, C3, CA2, CALR, CASP3, CBFB, CCN2, CCNB1, CCNT2, CD200, CD44, CD9, CDC42, CDH1, CDH2, CDKN1A, CDKN1B, CEACAM1, CEBPB, CEBPE, CECR2, CHD7, CHMP2B, CHST11, CHSY1, CITED2, COL6A1, CPQ, CSTA, CTHRC1, CTSK, CXCL10, CXCR2, CYP7B1, DAB2, DCT, DDR1, DDX39A, DDX5, DMBT1, …	.
GO:0030855	epithelial cell differentiation	development	84	0.000367132	9.05032e-09	[4, 5]	14.9915	88	[ABI2, ACADVL, AKR1B1, ANXA2, ATRX, BMPR2, BSG, BTN1A1, C1GALT1, CASP3, CBFB, CDC42, CDH1, CDH2, CDKN1A, CDKN1B, CEACAM1, CEBPB, CHMP2B, CSTA, CTSK, DAB2, DMBT1, DSP, DSPP, EMX1, EPHA2, ERRFI1, ETF1, EZH2, FOSL2, FOXF1, FURIN, GPR4, GPX1, GSK3B, HIF1A, ICAM1, IL1B, IL31RA, INHBA, ITGA2, JUN, JUP, KDM6B, KRT13, KRT18, KRT8, LAMC1, LBH, LGALS3, MCOLN3, MMP9, MYO1C, NFIB, PALLD, PKP1, PKP3, PRDM1, P…	.
GO:0050673	epithelial cell proliferation	development	85	0.0013594	0.000598601	[2]	15.6658	60	[ABI2, AKR1B1, APLNR, ARG1, BMPR2, BTBD10, C5AR1, CCL2, CCL4, CDKN1B, CEACAM1, CEBPB, CYP7B1, EGFR, EGR3, EPGN, EPHA2, ERRFI1, ETF1, F3, FGFBP1, GPX1, GRN, HAS2, HGF, HIF1A, HMGB2, IGFBP1, IGFBP3, IGFBP5, IL6, INHBA, ITGB3, JCAD, JUN, LAMC1, LEP, MIA3, MMP14, NFIB, NLRC3, NOD2, NR4A3, PDCD6, PGF, PPARD, PTK2B, RPL29, SOX11, ST13, SULF1, TEC, TGFB1, TGFBR3, TGM1, THBS1, THBS4, TNF, TNFAIP3, WDR77]	.
GO:0050679	positive regulation of epithelial cell proliferation	development	85	0.00184688	0.000598601	[3, 4, 5, 6]	17.9487	35	[AKR1B1, APLNR, ARG1, BMPR2, C5AR1, CYP7B1, EGFR, EGR3, EPGN, F3, FGFBP1, GRN, HAS2, HIF1A, HMGB2, IGFBP1, INHBA, ITGB3, JCAD, JUN, LAMC1, MIA3, NOD2, NR4A3, PDCD6, PGF, PTK2B, RPL29, SOX11, ST13, TEC, TGFB1, TGM1, THBS4, TNFAIP3]	.
GO:0050678	regulation of epithelial cell proliferation	development	85	0.00236408	0.000598601	[3, 4, 5]	15.8055	52	[ABI2, AKR1B1, APLNR, ARG1, BMPR2, C5AR1, CCL2, CCL4, CDKN1B, CEACAM1, CYP7B1, EGFR, EGR3, EPGN, ERRFI1, ETF1, F3, FGFBP1, GPX1, GRN, HAS2, HIF1A, HMGB2, IGFBP1, INHBA, ITGB3, JCAD, JUN, LAMC1, LEP, MIA3, NFIB, NLRC3, NOD2, NR4A3, PDCD6, PGF, PPARD, PTK2B, RPL29, SOX11, ST13, SULF1, TEC, TGFB1, TGFBR3, TGM1, THBS1, THBS4, TNF, TNFAIP3, WDR77]	.
GO:0051092	positive regulation of NF-kappaB transcription factor activity	immune response	86	0.00119324	0.000980972	[3, 4, 5, 8, 9, 10, 11, 12, 13, 14]	19.7279	29	[ACP5, ADAM8, AKIRIN2, AKR1B1, ARHGEF2, CTH, ICAM1, IL1B, IL1RAP, IRAK3, ITGB2, MAL, MID2, NFKB2, NLRP3, NOD1, NOD2, NPM1, PYCARD, RAP1A, RIPK3, RPS3, TGFB1, TIRAP, TNF, TPM3, TRAF1, TRAF6, TRIM25]	.
GO:0051091	positive regulation of DNA-binding transcription factor activity	immune response	86	0.00210289	0.000980972	[2, 3, 4, 7, 8, 9, 10, 11, 12, 13]	16.7315	43	[ACP5, ADAM8, AKIRIN2, AKR1B1, ANXA3, ARHGEF2, BUD31, CD200, CSF3, CTH, FOSL1, ICAM1, IL1B, IL1RAP, IL6, IRAK3, ITGB2, JUP, MAL, MID2, NFKB2, NLRP3, NOD1, NOD2, NPM1, PPIP5K1, PPRC1, PTK2B, PYCARD, RAP1A, RIPK3, RPS3, SMARCA4, TGFB1, TIRAP, TKT, TNF, TPM3, TRAF1, TRAF6, TRIM25, UBE2I, YWHAB]	.
GO:0051090	regulation of DNA-binding transcription factor activity	immune response	86	0.00234617	0.000980972	[3, 6, 7, 8, 9, 10, 11, 12]	15.1589	62	[ABI2, ACOD1, ACP5, ADAM8, AKIRIN2, AKR1B1, ANXA3, ARHGEF2, BUD31, CD200, CHORDC1, CSF3, CTH, ENAH, EZH2, FOS, FOSL1, G3BP2, HCK, ICAM1, IL1B, IL1RAP, IL6, IRAK3, ITGB2, JUN, JUP, MAGI1, MAL, MAPK11, MID2, NFKB2, NLRC3, NLRP12, NLRP3, NOD1, NOD2, NPM1, POP1, PPIP5K1, PPRC1, PTGIS, PTK2B, PYCARD, RAP1A, RIPK3, RPS3, SMARCA4, SUFU, TGFB1, TIFA, TIRAP, TKT, TNF, TNFAIP3, TPM3, TRAF1, TRAF6, TRIM25, …	.
GO:0009719	response to endogenous stimulus	response to stress	87	8.27933e-06	2.26987e-08	[2]	13.6454	207	[ABCA1, ABI2, ACOD1, ACSL6, ACTA1, ACVR1B, ADCY9, AKAP13, AKIRIN2, AKR1B1, ANXA2, ANXA3, ARF6, ARG1, ARHGEF18, ARHGEF2, ARPC1B, ASNS, ATP2B1, ATP6V0C, ATP6V0D1, ATP6V1A, ATP6V1E1, ATP6V1H, BCAR1, BCL2L1, BMPR2, BSG, C3, CA2, CALR, CAMP, CAPN2, CAPN5, CASP3, CBFB, CBL, CCL19, CCL2, CCL4, CCN2, CD44, CD9, CDH1, CDKN1A, CDKN1B, CDO1, CEACAM1, CEBPB, CHST11, CILP, CITED2, COL6A1, CORO1A, CRK, CSE1L, …	.
GO:0007167	enzyme linked receptor protein signaling pathway	response to stress	87	1.01206e-05	2.26987e-08	[4, 5, 6]	14.6317	145	[ABI1, ABI2, ACVR1B, ADORA1, AKIRIN2, AKR1B1, AP2A2, ARAP1, ARHGEF18, ARPC1B, ARPC2, ATP6V0C, ATP6V0D1, ATP6V1A, ATP6V1E1, ATP6V1H, AXL, BCAR1, BMPR2, CAPN5, CASP3, CAST, CBL, CCBE1, CCN2, CDC42, CEACAM1, CHMP2B, CHST11, CILP, CITED2, CRK, CSE1L, CTNND1, CXCL8, CYBB, DAB2, DDIT4, DDR1, DDX5, DGKD, DUSP7, EGFR, EGR1, EGR2, EIF4E, ELMO1, ENPP1, EPGN, EPHA2, ERRFI1, F3, FERMT2, FGF21, FGFBP1, FOS, F…	.
GO:0070848	response to growth factor	response to stress	87	4.8675e-05	2.26987e-08	[4]	15.1558	107	[ABI2, ACOD1, ACVR1B, AKIRIN2, ANXA3, ARF6, ARG1, ARHGEF18, BCAR1, BMPR2, CAPN5, CASP3, CBL, CCBE1, CCL2, CCL4, CCN2, CD44, CDC34, CHST11, CILP, CITED2, CORO1A, CRK, CSE1L, CTNND1, CXCL13, CXCL8, DAB2, DDIT4, DDX5, DSPP, DUSP7, EEF1A1, EGFR, EGR1, EGR3, EIF4E, EMD, EPHA2, ERRFI1, ETF1, FERMT2, FGF21, FGFBP1, FOS, FSTL3, FURIN, GALNT3, GPI, GTF2F2, HAS1, HAS2, HGF, HHEX, HIF1A, HNRNPH1, HNRNPM, HR…	.
GO:0071495	cellular response to endogenous stimulus	response to stress	87	0.000753813	2.26987e-08	[3]	13.0606	166	[ABI2, ACOD1, ACSL6, ACTA1, ACVR1B, ADCY9, AKAP13, AKIRIN2, AKR1B1, ARF6, ARG1, ARHGEF18, ARHGEF2, ASNS, ATP2B1, ATP6V0C, ATP6V0D1, ATP6V1A, ATP6V1E1, ATP6V1H, BCAR1, BCL2L1, BMPR2, C3, CA2, CALR, CAMP, CAPN2, CAPN5, CASP3, CBFB, CBL, CCL2, CCL4, CCN2, CD44, CDH1, CEACAM1, CEBPB, CHST11, CILP, CITED2, COL6A1, CORO1A, CRK, CSE1L, CTNND1, CXCL13, CXCL8, CYBB, CYP7B1, DAB2, DDIT4, DDR1, DDX5, DNAAF4…	.
GO:0048247	lymphocyte chemotaxis	adaptive immune response	88	0.00040792	0.000398757	[4, 6, 7]	32.5	13	[ADAM8, CCL19, CCL2, CCL4, CH25H, CXCL10, CXCL11, CXCL13, CXCR3, CYP7B1, GPR183, PTK2B, SLC8B1]	.
GO:0072676	lymphocyte migration	adaptive immune response	88	0.000905734	0.000398757	[3, 5, 6]	23.0769	21	[ADAM8, CCL19, CCL2, CCL4, CD200, CH25H, CRK, CXCL10, CXCL11, CXCL13, CXCR3, CYP7B1, GPR183, ICAM1, MIA3, MYO1G, PTK2B, PYCARD, RIPK3, RIPOR2, SLC8B1]	.
GO:0072678	T cell migration	adaptive immune response	88	0.00203254	0.000398757	[4, 6, 7]	25.4237	15	[ADAM8, CCL2, CCL4, CD200, CRK, CXCL10, CXCL11, CXCL13, CXCR3, GPR183, ICAM1, MYO1G, PYCARD, RIPK3, RIPOR2]	.
GO:2000401	regulation of lymphocyte migration	adaptive immune response	88	0.00997744	0.000398757	[4, 5, 6, 7, 8]	22.807	13	[ADAM8, CCL2, CCL4, CD200, CRK, CXCL10, CXCL13, MIA3, PTK2B, PYCARD, RIPK3, RIPOR2, SLC8B1]	.
GO:0097190	apoptotic signaling pathway	response to stress	89	0.000886599	0.000394256	[3, 4, 5]	14.7687	83	[ABI2, ACVR1B, ADORA1, AKR1B1, ARHGEF2, ATF3, BAG6, BCL2L1, CASP3, CD200, CD44, CDKN1A, CEBPB, CEBPE, CSTA, CTH, DDIAS, DDIT4, DDX5, DNAJB6, EPHA2, EPX, GPX1, GRINA, GSK3B, GSN, HGF, HIF1A, HIGD1A, HIP1, HMGB2, HYAL2, ICAM1, IFNAR1, IGFBP1, IL1B, IL6, IL6R, INHBA, INHBB, ITGAV, IVNS1ABP, JUN, KRT18, KRT8, LGALS3, LMNA, MAL, MMP9, NACC2, NLRP3, NMT1, NONO, NR4A2, PDCD6, PLAUR, PML, PPARD, PPP3R1, …	.
GO:2001233	regulation of apoptotic signaling pathway	response to stress	89	0.0016158	0.000394256	[4, 5, 6, 7]	15.4822	61	[ABI2, AKR1B1, ARHGEF2, ATF3, BCL2L1, CD200, CD44, CSTA, CTH, DDIAS, DNAJB6, EPX, GPX1, GRINA, GSK3B, GSN, HGF, HIF1A, HIGD1A, HMGB2, HYAL2, ICAM1, IFNAR1, IGFBP1, IL1B, IL6, INHBA, INHBB, ITGAV, IVNS1ABP, LGALS3, LMNA, MAL, MMP9, NACC2, NLRP3, NMT1, NONO, NR4A2, PLAUR, PML, PPP3R1, PRELID1, PTGS2, PTK2B, PTPN11, PYCARD, RIPK3, RNF34, RPS3, SBNO2, SERPINE1, SGMS1, THBS1, TNF, TNFAIP3, TNFRSF12A, …	.
GO:2001234	negative regulation of apoptotic signaling pathway	response to stress	89	0.00210607	0.000394256	[4, 5, 6, 7, 8]	17.3516	38	[AKR1B1, ARHGEF2, BCL2L1, CD44, CSTA, CTH, DDIAS, DNAJB6, EPX, GPX1, GRINA, HGF, HIF1A, HIGD1A, HMGB2, ICAM1, IFNAR1, IGFBP1, IL1B, IL6, ITGAV, IVNS1ABP, LGALS3, LMNA, MMP9, NLRP3, NONO, NR4A2, PLAUR, PRELID1, PTGS2, PTK2B, PTPN11, RNF34, SERPINE1, THBS1, TNF, TNFAIP3]	.
GO:0097191	extrinsic apoptotic signaling pathway	response to stress	89	0.00602942	0.000394256	[4, 5, 6]	16.5138	36	[ABI2, ACVR1B, AKR1B1, ARHGEF2, ATF3, BCL2L1, CASP3, GPX1, GSK3B, HGF, HMGB2, HYAL2, ICAM1, IGFBP1, IL1B, IL6, IL6R, INHBA, ITGAV, KRT18, KRT8, LGALS3, LMNA, MAL, PML, PTK2B, PYCARD, RNF34, SBNO2, SERPINE1, TGFB1, THBS1, TNF, TNFAIP3, TNFRSF12A, TRAF1]	.
GO:0050663	cytokine secretion	immune response	90	0.000690105	7.1426e-05	[3, 4, 6, 7, 8, 9]	19.0217	35	[ABCA1, ARG2, C3, CCL19, CD200, CD274, CLEC4E, ENAH, FFAR2, FN1, GTF2F2, GTF2H1, HK1, HYAL2, IL17RC, IL1B, IL1RAP, ITGAV, LEP, MAPK11, NLRP12, NLRP3, NOD2, PML, POP1, POSTN, PPIP5K1, PYCARD, RASGRP1, S1PR4, TFRC, TNF, TNFAIP3, TNFRSF21, TRIM16]	.
GO:0050707	regulation of cytokine secretion	immune response	90	0.000960371	7.1426e-05	[4, 5, 6, 7, 8, 9, 10]	19.4969	31	[ARG2, C3, CCL19, CD200, CD274, CLEC4E, ENAH, FFAR2, FN1, GTF2H1, HK1, HYAL2, IL17RC, IL1B, IL1RAP, MAPK11, NLRP12, NLRP3, NOD2, PML, POP1, POSTN, PPIP5K1, PYCARD, RASGRP1, S1PR4, TFRC, TNF, TNFAIP3, TNFRSF21, TRIM16]	.
GO:1903531	negative regulation of secretion by cell	immune response	90	0.00157207	7.1426e-05	[3, 4, 5, 6, 7]	18.7134	32	[ABR, ADORA1, ARG2, CD200, CD22, CEACAM1, ENAH, FN1, FOXF1, GTF2H1, HRH3, IL11, IL1B, INHBA, INHBB, LEP, MAP4K4, MIDN, MR1, NLRP12, NLRP3, PML, PTPN11, RAP1A, RSAD2, S1PR4, SNCA, SYT4, TFRC, TNF, TNFAIP3, TNFRSF21]	.
GO:0002792	negative regulation of peptide secretion	immune response	90	0.00502619	7.1426e-05	[4, 5, 6, 7, 8, 9]	19.3277	23	[ARG2, CD200, CD22, ENAH, FN1, GTF2H1, IL1B, INHBA, INHBB, LEP, MAP4K4, MIDN, NLRP12, NLRP3, PML, PTPN11, RSAD2, S1PR4, SYT4, TFRC, TNF, TNFAIP3, TNFRSF21]	.
GO:0001816	cytokine production	immune response	91	5.14772e-14	1.40001e-14	[2]	20.4147	128	[ABCA1, ACOD1, ACP5, ADAM8, ADGRG1, AKIRIN2, ARG1, ARG2, ARHGEF2, ATP2B1, AXL, B2M, BATF, C3, C5AR1, CAPN2, CARD9, CCBE1, CCL19, CD200, CD274, CD276, CD80, CD83, CEACAM1, CEACAM20, CEBPB, CEBPE, CGAS, CLCF1, CLEC4E, CXCL8, CYBB, DHRS4, EGR1, EIF4E, ENAH, EPHA2, EPX, ERRFI1, FAM49B, FCER1G, FERMT2, FFAR2, FN1, FURIN, FUS, GTF2F2, GTF2H1, HGF, HIF1A, HK1, HMGB2, HSPD1, HYAL2, IGFBP1, IL17RC, IL1B, …	.
GO:0001817	regulation of cytokine production	immune response	91	1.47987e-13	1.40001e-14	[3, 4]	20.9302	117	[ACOD1, ACP5, ADAM8, AKIRIN2, ARG1, ARG2, ARHGEF2, ATP2B1, AXL, B2M, C3, C5AR1, CAPN2, CARD9, CCBE1, CCL19, CD200, CD274, CD276, CD80, CD83, CEACAM1, CEACAM20, CEBPB, CGAS, CLCF1, CLEC4E, CYBB, EGR1, EIF4E, ENAH, EPHA2, EPX, ERRFI1, FAM49B, FCER1G, FFAR2, FN1, FURIN, FUS, GTF2H1, HGF, HIF1A, HK1, HMGB2, HSPD1, HYAL2, IGFBP1, IL17RC, IL1B, IL1RAP, IL6, IL6R, IL6ST, INAVA, INHBA, INHBB, IRAK3, IRF8…	.
GO:0001819	positive regulation of cytokine production	immune response	91	3.19098e-11	1.40001e-14	[3, 4, 5]	22.6891	81	[ACP5, ADAM8, AKIRIN2, ARHGEF2, B2M, C3, C5AR1, CARD9, CCBE1, CCL19, CD200, CD274, CD276, CD80, CD83, CEACAM20, CEBPB, CGAS, CLEC4E, CYBB, EGR1, EIF4E, ENAH, EPX, FAM49B, FCER1G, FFAR2, FURIN, FUS, HGF, HIF1A, HK1, HMGB2, HSPD1, HYAL2, IL17RC, IL1B, IL1RAP, IL6, IL6R, IL6ST, INAVA, IRF8, LEP, LURAP1, MAL, MAPK11, MAPKAPK2, MIA3, NFKB2, NLRP12, NLRP3, NOD1, NOD2, NR4A3, PDE4B, POP1, POSTN, PPIP5K1…	.
GO:0001818	negative regulation of cytokine production	immune response	91	8.8499e-07	1.40001e-14	[3, 4, 5]	22.2222	48	[ACOD1, ACP5, ARG1, ARG2, ATP2B1, AXL, CD200, CD274, CD83, CEACAM1, ENAH, EPHA2, EPX, ERRFI1, FN1, FURIN, FUS, GTF2H1, HGF, IGFBP1, IL6, INHBA, INHBB, IRAK3, MYO1C, NCKAP1L, NDRG2, NLRC3, NLRP12, NLRP3, PCBP2, PGLYRP2, PML, PPIP5K1, PTPN6, PYCARD, RARA, RPSA, S1PR4, SARS, TGFB1, THBS1, TIFA, TNF, TNFAIP3, TNFRSF21, TRIB2, TRIM25]	.
GO:0010033	response to organic substance	immune response	92	1.75264e-16	3.64506e-17	[3]	14.6097	393	[ABCA1, ABCD3, ABI2, ABL2, ABR, ACADVL, ACOD1, ACP5, ACSL4, ACSL6, ACTA1, ACVR1B, ADAR, ADCY9, AKAP13, AKIRIN2, AKR1B1, ANP32B, ANXA2, ANXA3, ARF1, ARF6, ARG1, ARHGDIA, ARHGEF18, ARHGEF2, ARPC1B, ASNS, ATF3, ATF6, ATP2A2, ATP2B1, ATP6V0C, ATP6V0D1, ATP6V1A, ATP6V1E1, ATP6V1H, ATRX, AXL, B2M, BAG6, BATF, BCAR1, BCL2L1, BHLHA15, BMPR2, BSG, BUD31, C3, C5AR1, CA2, CALR, CAMK2G, CAMP, CANX, CAPN2, CA…	.
GO:0034097	response to cytokine	immune response	92	3.10062e-15	3.64506e-17	[4]	18.4536	179	[ABI2, ACOD1, ACP5, ACSL4, ACSL6, ADAR, ANP32B, ANXA2, ARF1, ARG1, ARHGEF2, AXL, B2M, BATF, BCL2L1, CAMK2G, CAMP, CANX, CAPN2, CASP3, CBFB, CBL, CCL19, CCL2, CCL4, CD274, CD44, CD80, CDC34, CDC42, CDKN1A, CEACAM1, CEBPB, CLCF1, CORO1A, CRK, CSF2RB, CSF3, CSTA, CTH, CXCL10, CXCL11, CXCL13, CXCL8, CXCR1, CXCR2, CXCR3, DPYSL5, DUSP1, EGR1, EIF4E, EIF4G1, ENAH, EPX, ETF1, F3, FCER1G, FCGR1A, FN1, FOS…	.
GO:0071310	cellular response to organic substance	immune response	92	1.20767e-14	3.64506e-17	[4]	14.8927	333	[ABCA1, ABI2, ABL2, ACADVL, ACOD1, ACP5, ACSL6, ACTA1, ACVR1B, ADAR, ADCY9, AKAP13, AKIRIN2, AKR1B1, ANP32B, ANXA2, ARF1, ARF6, ARG1, ARHGDIA, ARHGEF18, ARHGEF2, ASNS, ATF3, ATF6, ATP2B1, ATP6V0C, ATP6V0D1, ATP6V1A, ATP6V1E1, ATP6V1H, AXL, B2M, BAG6, BATF, BCAR1, BCL2L1, BHLHA15, BMPR2, BUD31, C3, CA2, CALR, CAMK2G, CAMP, CANX, CAPN2, CAPN5, CASP3, CBFB, CBL, CCBE1, CCL19, CCL2, CCL4, CCN2, CCNB1…	.
GO:0019221	cytokine-mediated signaling pathway	immune response	92	4.80773e-11	3.64506e-17	[4, 5, 6]	19.2434	117	[ACP5, ACSL6, ADAR, ANP32B, ANXA2, ARF1, ARG1, AXL, B2M, BATF, BCL2L1, CAMK2G, CANX, CASP3, CBFB, CBL, CCL19, CCL2, CCL4, CD44, CD80, CDC42, CDKN1A, CEACAM1, CLCF1, CRK, CSF2RB, CSF3, CXCL10, CXCL11, CXCL13, CXCL8, CXCR1, CXCR2, CXCR3, DPYSL5, EGR1, ENAH, EPX, F3, FCER1G, FCGR1A, FN1, FOS, FPR1, HCK, HGF, HIF1A, HSPA8, ICAM1, IFITM3, IFNAR1, IFNAR2, IFNGR1, IL11, IL17RC, IL1B, IL1RAP, IL2RG, IL31…	.
GO:0043436	oxoacid metabolic process	metabolic process	93	0.000886795	0.00358119	[4]	13.5974	127	[ABCD3, ACADVL, ACOD1, ACSL4, ACSL6, ACSS2, AHCYL2, AKIRIN2, AKR1B1, ALDOA, ALOX5AP, ALOXE3, ARG1, ARG2, ASNS, ASPG, B4GALT3, BPGM, BSG, C3, CD44, CDO1, CEACAM1, CFH, CH25H, CHORDC1, CHST11, CHSY1, CKMT1A, CREM, CTH, CTPS1, CYP4F3, CYP7B1, DCT, DDIT4, EGLN3, EIF3A, ELOVL1, ELOVL7, ENPP1, ERO1B, FBP1, GADL1, GCDH, GFPT2, GGT5, GPI, GPX1, HAS1, HAS2, HGF, HIF1A, HK1, HK2, HPD, HYAL2, HYAL3, IARS2, …	.
GO:0016053	organic acid biosynthetic process	metabolic process	93	0.00426652	0.00358119	[4]	15.0396	57	[ABCD3, ACADVL, ACOD1, ACSS2, AKIRIN2, AKR1B1, ALDOA, ALOX5AP, ALOXE3, ASNS, ASPG, BPGM, C3, CDO1, CEACAM1, CH25H, CTH, CYP7B1, DDIT4, EIF3A, ELOVL1, ELOVL7, FBP1, GADL1, GGT5, GPI, HAS1, HAS2, HIF1A, HK1, HK2, IFNAR1, IGFBP1, IL1B, L1CAM, LTA4H, MECR, MIA3, NLRP3, NUP155, NUP214, OSBP2, OSBPL3, PFKFB1, PFKFB3, PGAM1, PKM, PTGES, PTGIS, PTGS2, RANBP2, RBP1, S1PR4, SLC45A3, STAR, TGFB1, VCAN]	.
GO:0044281	small molecule metabolic process	metabolic process	93	0.0089684	0.00358119	[2]	12.0342	197	[ABCA1, ABCD3, ACADVL, ACBD6, ACOD1, ACP5, ACSL4, ACSL6, ACSS2, ADCY9, AHCYL2, AKIRIN2, AKR1B1, ALDOA, ALOX5AP, ALOXE3, AMD1, ARG1, ARG2, ASNS, ASPG, ATF3, ATP5MF, ATP6V1A, B4GALT3, BPGM, BSG, C3, CCNB1, CD200, CD44, CDA, CDKN1A, CDO1, CEACAM1, CFH, CH25H, CHORDC1, CHST11, CHSY1, CKMT1A, CNBP, COX6A2, CREM, CSTA, CTH, CTPS1, CYCS, CYP4F3, CYP7B1, DBI, DCT, DDIT4, DHCR7, DHRS4, EGLN3, EGR1, EIF3A,…	.
GO:0044283	small molecule biosynthetic process	metabolic process	93	0.00947616	0.00358119	[3]	13.3234	89	[ABCD3, ACADVL, ACOD1, ACSS2, AKIRIN2, AKR1B1, ALDOA, ALOX5AP, ALOXE3, AMD1, ASNS, ASPG, ATF3, BPGM, C3, CDA, CDO1, CEACAM1, CH25H, CNBP, CTH, CYP7B1, DDIT4, DHCR7, EGR1, EIF3A, ELOVL1, ELOVL7, ENPP1, EPHX1, FBP1, FES, G6PD, GADL1, GCG, GDA, GGT5, GPI, GPX1, HAS1, HAS2, HIF1A, HK1, HK2, HMGCS1, IFNAR1, IGFBP1, IL1B, IMPDH1, L1CAM, LEP, LTA4H, MECR, MIA3, NFYC, NLRP3, NT5C1A, NUP155, NUP214, OSBP2…	.
GO:0048660	regulation of smooth muscle cell proliferation	development	94	5.55525e-05	0.000798318	[3, 4, 5]	23.5772	29	[ADAMTS1, AKR1B1, CD200, CDKN1A, CDKN1B, DDX39A, DNMT1, EGFR, IGFBP1, IGFBP3, IGFBP5, IL6, IL6R, ITGA2, JUN, MMP9, NDRG2, NPR3, NR4A3, PPARD, PTAFR, PTGS2, PTK2B, TEC, TGM2, THBS1, TNF, TNFAIP3, TRAF6]	.
GO:0048661	positive regulation of smooth muscle cell proliferation	development	94	0.000126774	0.000798318	[3, 4, 5, 6]	25.8824	22	[ADAMTS1, AKR1B1, CD200, DDX39A, DNMT1, EGFR, IGFBP1, IGFBP5, IL6, IL6R, ITGA2, JUN, MMP9, NR4A3, PTAFR, PTGS2, PTK2B, TEC, TGM2, THBS1, TNF, TRAF6]	.
GO:0033002	muscle cell proliferation	development	94	0.00189863	0.000798318	[2]	18.0851	34	[ADAMTS1, AKR1B1, CCNB1, CD200, CDKN1A, CDKN1B, CITED2, DDX39A, DNMT1, EGFR, IGFBP1, IGFBP3, IGFBP5, IL6, IL6R, ITGA2, JUN, MAPK11, MMP9, NDRG2, NPR3, NR4A3, PPARD, PTAFR, PTGS2, PTK2B, SPG7, TEC, TGFBR3, TGM2, THBS1, TNF, TNFAIP3, TRAF6]	.
GO:1904707	positive regulation of vascular smooth muscle cell proliferation	development	94	0.0094898	0.000798318	[4, 5, 6, 7]	26.3158	10	[ADAMTS1, DDX39A, DNMT1, IGFBP1, IGFBP5, JUN, MMP9, NR4A3, TEC, TNF]	.
GO:0032103	positive regulation of response to external stimulus	immune response	95	9.84552e-07	4.62537e-09	[3, 4, 5]	21.2	53	[ACOD1, ADAM8, ALOX5AP, ARG1, BMPR2, BUD31, C3, C5AR1, CALR, CCL19, CCL4, CEBPB, CXCL10, CXCL13, CXCL8, CXCR2, EGFR, F3, FCER1G, FFAR2, GRN, HRG, HYAL2, IL17RC, IL1B, IL6, IL6R, IL6ST, ITGA2, ITGB2, MAL, MOSPD2, NCKAP1L, NLRP12, NOD1, NOD2, PGF, PTGS2, PTK2B, RIPOR2, RPSA, SERPINE1, SMAP2, SNCA, SWAP70, TGFB1, TGM2, THBS1, THBS4, TIRAP, TNF, TNIP1, TRAF6]	.
GO:0050727	regulation of inflammatory response	immune response	95	5.25867e-06	4.62537e-09	[4, 5, 6]	20.0758	53	[ABR, ACOD1, ACP5, ADAM8, ADORA1, ALOX5AP, C3, C5AR1, CD200, CEBPB, DNASE1L3, EGFR, FCER1G, FFAR2, FOXF1, GPX1, GRN, HCK, HGF, HYAL2, IGFBP1, IL17RC, IL1B, IL6, IL6ST, ITGA2, ITGB2, LEP, MAGI1, MMP9, NLRC3, NLRP12, NLRP3, NOD2, PGLYRP2, PPARD, PTGIS, PTGS2, PYCARD, RPSA, S1PR4, SBNO2, SELE, SEMA7A, SERPINE1, SLAMF8, SNCA, SOCS3, TGM2, TNF, TNFAIP3, TNFAIP6, TNIP1]	.
GO:0031349	positive regulation of defense response	immune response	95	4.97843e-05	4.62537e-09	[3, 4, 5, 6]	17.0854	68	[ABI2, ACOD1, ADAM8, ALOX5AP, AP1G1, ARG1, C3, CARD9, CEBPB, CGAS, CLEC4E, CLEC4F, CTSK, DMBT1, EGFR, EIF4E, FCER1G, FERMT2, FFAR2, GRN, HCK, HMGB2, HSPD1, HYAL2, IL17RC, IL1B, IL6, IL6ST, INAVA, IRAK3, ITGA2, ITGB2, MAL, MAP2K6, MAPKAPK2, MATR3, MUC12, MUC2, MUC5AC, NLRP12, NOD1, NOD2, NONO, PGLYRP2, PPIP5K1, PSMB7, PSMD1, PSMD4, PTAFR, PTGS2, PYCARD, RASGRP1, RPS6KA3, RPSA, RSAD2, S100A1, SERPI…	.
GO:0050729	positive regulation of inflammatory response	immune response	95	0.000202962	4.62537e-09	[4, 5, 6, 7]	24	24	[ADAM8, ALOX5AP, C3, CEBPB, EGFR, FCER1G, FFAR2, GRN, HYAL2, IL17RC, IL1B, IL6, IL6ST, ITGA2, ITGB2, NLRP12, NOD2, PTGS2, RPSA, SERPINE1, SNCA, TGM2, TNF, TNIP1]	.
GO:0051179	localization	cellular process, localisation, and structure	96	1.65971e-09	5.92806e-10	[1]	12.046	607	[ABCA1, ABCD3, ABI1, ABI2, ABL2, ABR, ACOD1, ACP5, ACSL4, ACSL6, ACTR3B, ACVR1B, ADAM8, ADAMTS1, ADGRE2, ADGRE5, ADGRG1, ADORA1, AHNAK, AKAP13, AKIRIN2, AKR1B1, ALDOA, ANGPTL4, ANO5, ANP32B, ANPEP, ANTXR2, ANXA2, ANXA3, AP1B1, AP1G1, AP1S2, AP2A2, APCDD1, APLNR, APOL3, APOO, ARAP1, ARAP3, ARF1, ARF6, ARG1, ARG2, ARHGAP27, ARHGAP45, ARHGDIA, ARHGEF2, ARL14, ARPC1B, ARPC2, ASGR1, ASPSCR1, ATP13A1, …	.
GO:0006810	transport	cellular process, localisation, and structure	96	6.42479e-07	5.92806e-10	[3]	12.0956	486	[ABCA1, ABCD3, ABI1, ABI2, ABL2, ABR, ACOD1, ACP5, ACSL4, ACSL6, ACTR3B, ADAM8, ADGRE2, ADGRE5, ADORA1, AHNAK, AKAP13, ALDOA, ANO5, ANP32B, ANPEP, ANTXR2, ANXA2, ANXA3, AP1B1, AP1G1, AP1S2, AP2A2, APLNR, APOL3, APOO, ARAP3, ARF1, ARF6, ARG1, ARG2, ARHGAP27, ARHGAP45, ARHGEF2, ARL14, ARPC1B, ARPC2, ASGR1, ASPSCR1, ATP13A1, ATP2A2, ATP2B1, ATP5MF, ATP6V0C, ATP6V0D1, ATP6V1A, ATP6V1E1, ATP6V1H, ATP7…	.
GO:0051234	establishment of localization	cellular process, localisation, and structure	96	1.18203e-06	5.92806e-10	[2]	12.0127	493	[ABCA1, ABCD3, ABI1, ABI2, ABL2, ABR, ACOD1, ACP5, ACSL4, ACSL6, ACTR3B, ADAM8, ADGRE2, ADGRE5, ADORA1, AHNAK, AKAP13, ALDOA, ANO5, ANP32B, ANPEP, ANTXR2, ANXA2, ANXA3, AP1B1, AP1G1, AP1S2, AP2A2, APLNR, APOL3, APOO, ARAP3, ARF1, ARF6, ARG1, ARG2, ARHGAP27, ARHGAP45, ARHGEF2, ARL14, ARPC1B, ARPC2, ASGR1, ASPSCR1, ATP13A1, ATP2A2, ATP2B1, ATP5MF, ATP6V0C, ATP6V0D1, ATP6V1A, ATP6V1E1, ATP6V1H, ATP7…	.
GO:0071702	organic substance transport	cellular process, localisation, and structure	96	0.00656913	5.92806e-10	[4]	11.7215	271	[ABCA1, ABCD3, ABI2, ACP5, ACSL4, ACSL6, ADAM8, ADORA1, ANP32B, ANPEP, ANXA2, AP1B1, AP1G1, AP1S2, AP2A2, APOL3, APOO, ARF1, ARF6, ARG1, ARG2, ARHGEF2, ARL14, ASPSCR1, ATP6V0C, ATP6V0D1, ATP6V1A, ATP6V1E1, ATP6V1H, BCAR1, BSG, BTN1A1, C3, CA14, CA2, CA4, CALR, CAMK2G, CANX, CCL19, CD200, CD22, CD274, CDC40, CDH1, CEACAM1, CHD7, CHMP2B, CHORDC1, CHTOP, CLEC4E, CLEC4M, COPZ1, CPLX1, CSE1L, CSTA, CT…	.
GO:0043901	negative regulation of multi-organism process	immune response	97	1.84337e-05	0.000164043	[2, 3, 4]	24.5902	30	[ACOD1, ANXA2, ARG2, CALR, CAMP, CCL4, CCNK, ENAH, FAM111A, GSN, IFIT5, IFITM3, IGFBP1, IRF8, ITGAV, JUN, MAL, MID2, PCBP2, PML, PPIP5K1, RPSA, RSAD2, TIRAP, TNF, TNFAIP3, TNIP1, TRIM25, TRIM28, TRIM35]	.
GO:0043900	regulation of multi-organism process	immune response	97	0.000345759	0.000164043	[2, 3]	17.1521	53	[ACOD1, ACVR1B, ADAR, ANXA2, ARG1, ARG2, CALR, CAMP, CCL4, CCNK, CGAS, CHMP2B, CXCL8, DDX5, DHRS4, DNAAF4, ENAH, FAM111A, GRN, GSN, GTF2F2, HYAL3, IFIT5, IFITM3, IGFBP1, IL1B, INHBA, INHBB, IRF8, ITGAV, JUN, MAL, MID2, NOD1, PCBP2, PML, POLR2G, PPIP5K1, PTAFR, PYCARD, RPSA, RRP1B, RSAD2, SMARCA4, TIRAP, TNF, TNFAIP3, TNIP1, TRAF6, TRIM25, TRIM28, TRIM35, VPS37B]	.
GO:0043903	regulation of symbiosis, encompassing mutualism through parasitism	immune response	97	0.00161747	0.000164043	[3, 4]	18.2796	34	[ADAR, ANXA2, ARG1, CAMP, CCL4, CCNK, CHMP2B, CXCL8, DDX5, DNAAF4, FAM111A, GSN, GTF2F2, IFIT5, IFITM3, IRF8, ITGAV, JUN, MAL, MID2, PML, POLR2G, PPIP5K1, RPSA, RRP1B, RSAD2, SMARCA4, TIRAP, TNF, TNIP1, TRIM25, TRIM28, TRIM35, VPS37B]	.
GO:1903901	negative regulation of viral life cycle	immune response	97	0.00288715	0.000164043	[4, 5, 6, 7]	25.4545	14	[CCNK, FAM111A, GSN, IFIT5, IFITM3, MID2, PML, PPIP5K1, RSAD2, TNF, TNIP1, TRIM25, TRIM28, TRIM35]	.
GO:0048525	negative regulation of viral process	immune response	97	0.00367586	0.000164043	[3, 4, 5, 6]	23.1884	16	[CCL4, CCNK, FAM111A, GSN, IFIT5, IFITM3, JUN, MID2, PML, PPIP5K1, RSAD2, TNF, TNIP1, TRIM25, TRIM28, TRIM35]	.
GO:0048872	homeostasis of number of cells	immune response	98	2.60773e-05	1.34324e-05	[4]	19.6721	48	[ACIN1, ACVR1B, AKIRIN2, AXL, B2M, BPGM, BSG, CASP3, CDH2, CFH, CHMP2B, CITED2, CORO1A, CXCR2, EMX1, EPX, ETF1, EZH2, FCER1G, G6PD, GPI, GPR183, HCAR2, HIF1A, HMGB2, IL6, INHBA, LIPA, MAGI1, MIA3, NCKAP1L, ODR4, PDE4B, PRMT1, PTK2B, PTPN11, RBP1, RIPK3, S1PR4, SASH3, SBNO2, SLC46A2, SPI1, TFRC, TGFB1, TGFBR3, TNFAIP3, YWHAB]	.
GO:0002262	myeloid cell homeostasis	immune response	98	8.89481e-05	1.34324e-05	[2, 5]	22.3022	31	[ACIN1, ACVR1B, AKIRIN2, AXL, B2M, BPGM, BSG, CASP3, CHMP2B, CITED2, CXCR2, EPX, ETF1, FCER1G, G6PD, GPI, HCAR2, HIF1A, HMGB2, IL6, INHBA, MAGI1, MIA3, NCKAP1L, PDE4B, PRMT1, RBP1, S1PR4, SPI1, TGFBR3, YWHAB]	.
GO:0001776	leukocyte homeostasis	immune response	98	0.000214917	1.34324e-05	[2, 5]	25.6098	21	[AXL, BSG, CASP3, CORO1A, CXCR2, FCER1G, GPR183, HCAR2, HIF1A, IL6, MAGI1, NCKAP1L, ODR4, PDE4B, PTK2B, RIPK3, S1PR4, SBNO2, SLC46A2, TGFB1, TNFAIP3]	.
GO:0034101	erythrocyte homeostasis	immune response	98	0.00294454	1.34324e-05	[3, 6]	20.1754	23	[ACIN1, ACVR1B, AKIRIN2, AXL, B2M, BPGM, CASP3, CHMP2B, CITED2, EPX, ETF1, G6PD, GPI, HIF1A, HMGB2, INHBA, MIA3, NCKAP1L, PRMT1, RBP1, SPI1, TGFBR3, YWHAB]	.
GO:0030218	erythrocyte differentiation	immune response	98	0.00503344	1.34324e-05	[4, 5, 6, 7, 8, 9]	20	21	[ACIN1, ACVR1B, AKIRIN2, B2M, BPGM, CASP3, CHMP2B, CITED2, EPX, ETF1, G6PD, HIF1A, HMGB2, INHBA, MIA3, NCKAP1L, PRMT1, RBP1, SPI1, TGFBR3, YWHAB]	.
GO:0032268	regulation of cellular protein metabolic process	metabolic process	99	4.86256e-06	1.76758e-06	[4, 5, 6]	13.0032	281	[ABI1, ABI2, ACP5, ACSL6, ACVR1B, ADAM8, ADAR, ADCY9, ADORA1, AKAP13, AKIRIN2, AKR1B1, ANP32B, ANXA2, APLNR, ARHGEF2, ARIH1, ASPSCR1, ATF3, ATRX, BAG6, BMPR2, BUD31, C3, C5AR1, CALR, CAMP, CARD9, CASP3, CAST, CBL, CCBE1, CCL19, CCL2, CCL4, CCN2, CCNB1, CCNK, CCNT2, CD200, CD44, CD80, CDC123, CDC25A, CDH1, CDH2, CDKN1A, CDKN1B, CEACAM1, CHORDC1, CHRNA9, CHTOP, CIRBP, CLCF1, COL28A1, CRK, CSF3, CSN…	.
GO:0051246	regulation of protein metabolic process	metabolic process	99	7.27367e-06	1.76758e-06	[4, 5]	12.8317	295	[ABI1, ABI2, ACP5, ACSL6, ACVR1B, ADAM8, ADAR, ADCY9, ADORA1, AKAP13, AKIRIN2, AKR1B1, ANP32B, ANXA2, APLNR, ARHGEF2, ARIH1, ASPSCR1, ATF3, ATRX, BAG6, BMPR2, BUD31, C3, C5AR1, CALR, CAMP, CARD9, CASP3, CAST, CBL, CCBE1, CCL19, CCL2, CCL4, CCN2, CCNB1, CCNK, CCNT2, CD200, CD276, CD44, CD80, CDC123, CDC25A, CDH1, CDH2, CDKN1A, CDKN1B, CEACAM1, CEBPB, CHORDC1, CHRNA9, CHTOP, CIRBP, CLCF1, COL28A1, …	.
GO:0010563	negative regulation of phosphorus metabolic process	metabolic process	99	0.000968206	1.76758e-06	[4, 5, 6]	14.8776	79	[ABI2, ADAR, ATF3, CASP3, CBL, CCNB1, CDA, CDKN1A, CDKN1B, CEACAM1, CHORDC1, CHRNA9, CHTOP, CSRNP2, DDIT4, DMBT1, DNAJB6, DUSP1, DUSP2, DUSP4, DUSP5, DUSP7, DYNLL1, EIF3A, EIF4E, EIF4G1, ELFN2, ENPP1, ERRFI1, FBP1, GADD45A, GADD45B, GMFG, GNAQ, GSK3B, GTF2H1, HGF, HHEX, HYAL2, IGFBP1, IGFBP3, IL1B, IL6, INHBA, IRAK3, JUN, LGALS3, MAGI1, MIDN, NCKAP1L, NDRG1, NDRG2, NLRP12, NPM1, PFKFB1, PLEK, POP…	.
GO:0051248	negative regulation of protein metabolic process	metabolic process	99	0.00108972	1.76758e-06	[4, 5, 6]	13.5021	128	[ABI2, ADAR, ANXA2, ATF3, BAG6, C3, CALR, CASP3, CAST, CBL, CCNB1, CD44, CDKN1A, CDKN1B, CEACAM1, CHORDC1, CHRNA9, CHTOP, CIRBP, COL28A1, CSTA, DDIT4, DMBT1, DNAJB6, DNMT1, DUSP1, DUSP2, DUSP4, DUSP5, DUSP7, EGFR, EIF3A, EIF4E, EIF4G1, ELFN2, ENAH, ENPP1, ERLEC1, ERRFI1, ETF1, FURIN, G6PD, GADD45A, GADD45B, GADL1, GGA3, GMFG, GNAQ, GPI, GPX1, GSK3B, GTF2H1, HGF, HHEX, HRG, HYAL2, IFNAR1, IGFBP1, …	.
GO:0032269	negative regulation of cellular protein metabolic process	metabolic process	99	0.00160144	1.76758e-06	[4, 5, 6, 7]	13.4894	121	[ABI2, ADAR, ANXA2, ATF3, BAG6, C3, CALR, CASP3, CAST, CBL, CCNB1, CD44, CDKN1A, CDKN1B, CEACAM1, CHORDC1, CHRNA9, CHTOP, CIRBP, COL28A1, CSTA, DDIT4, DMBT1, DNAJB6, DNMT1, DUSP1, DUSP2, DUSP4, DUSP5, DUSP7, EIF3A, EIF4E, EIF4G1, ELFN2, ENAH, ENPP1, ERLEC1, ERRFI1, ETF1, FURIN, G6PD, GADD45A, GADD45B, GMFG, GNAQ, GPI, GPX1, GSK3B, GTF2H1, HGF, HHEX, HRG, HYAL2, IFNAR1, IGFBP1, IGFBP3, IGFBP5, IL1…	.
GO:0043086	negative regulation of catalytic activity	metabolic process	99	0.006583	1.76758e-06	[4]	13.4503	92	[ABI2, ADAR, ANGPTL4, ANXA2, ANXA3, C3, CASP3, CAST, CBL, CCL4, CD44, CDC42SE1, CDKN1A, CDKN1B, CEACAM1, CHORDC1, CHTOP, COL28A1, CSRNP2, CSTA, DMBT1, DNAJB6, DUSP1, DUSP2, DUSP4, DUSP5, DUSP7, EIF4E, EIF4G1, ELFN2, ENAH, ERRFI1, F3, FURIN, GADD45A, GADD45B, GMFG, GMIP, GNAQ, GPI, GPX1, GSK3B, HGF, HHEX, HP, HRG, HYAL2, IFNAR1, IGFBP1, IL1B, IL6, INHBA, IRAK3, LGALS3, LIMK1, MIDN, MMP9, NCKAP1L, …	.
GO:0090130	tissue migration	cellular process, localisation, and structure	100	0.000758835	0.00087568	[2]	16.7763	51	[ABI2, ACTA1, ANXA3, ARF6, BCAR1, BMPR2, CALR, CD200, CEACAM1, CSE1L, CTNND1, CXCL13, EGR3, EPHA2, FGFBP1, FOXF1, GLIPR2, GPI, GPX1, GRN, HAS2, HIF1A, HRG, IQSEC1, ITGA2, ITGB2, ITGB3, JCAD, JUN, JUP, MAP4K4, MIA3, MMP9, MMRN2, PDCD6, PLEKHG5, PPARD, PTGS2, PTK2, PTK2B, PTPN11, RAB11A, RAB13, RAB25, S1PR4, SEMA4A, SH3BP1, SMAP2, STARD13, TGFB1, THBS1]	.
GO:0010632	regulation of epithelial cell migration	cellular process, localisation, and structure	100	0.000852004	0.00087568	[3, 4, 5, 6, 7]	17.8261	41	[ABI2, ANXA3, ARF6, BCAR1, BMPR2, CALR, CD200, CEACAM1, CSE1L, CTNND1, CXCL13, EPHA2, FGFBP1, GLIPR2, GPI, GRN, HAS2, HIF1A, HRG, IQSEC1, ITGA2, ITGB3, JCAD, JUN, JUP, MAP4K4, MMP9, MMRN2, PDCD6, PTGS2, PTK2, PTK2B, RAB11A, RAB25, S1PR4, SEMA4A, SH3BP1, SMAP2, STARD13, TGFB1, THBS1]	.
GO:0010631	epithelial cell migration	cellular process, localisation, and structure	100	0.00160326	0.00087568	[4, 5, 6]	16.388	49	[ABI2, ANXA3, ARF6, BCAR1, BMPR2, CALR, CD200, CEACAM1, CSE1L, CTNND1, CXCL13, EGR3, EPHA2, FGFBP1, GLIPR2, GPI, GPX1, GRN, HAS2, HIF1A, HRG, IQSEC1, ITGA2, ITGB2, ITGB3, JCAD, JUN, JUP, MAP4K4, MIA3, MMP9, MMRN2, PDCD6, PLEKHG5, PPARD, PTGS2, PTK2, PTK2B, PTPN11, RAB11A, RAB13, RAB25, S1PR4, SEMA4A, SH3BP1, SMAP2, STARD13, TGFB1, THBS1]	.
GO:0010634	positive regulation of epithelial cell migration	cellular process, localisation, and structure	100	0.00176234	0.00087568	[3, 4, 5, 6, 7, 8]	19.2053	29	[ANXA3, ARF6, BCAR1, BMPR2, CALR, CSE1L, CTNND1, FGFBP1, GLIPR2, GPI, GRN, HAS2, HIF1A, IQSEC1, ITGA2, ITGB3, JCAD, JUN, MAP4K4, MMP9, PDCD6, PTGS2, PTK2B, RAB11A, RAB25, S1PR4, SMAP2, TGFB1, THBS1]	.
GO:0010594	regulation of endothelial cell migration	cellular process, localisation, and structure	100	0.00292467	0.00087568	[4, 5, 6, 7, 8]	18.1287	31	[ABI2, ANXA3, BCAR1, BMPR2, CALR, CD200, CEACAM1, CSE1L, CTNND1, CXCL13, EPHA2, FGFBP1, GPI, GRN, HIF1A, HRG, ITGB3, JCAD, JUP, MMRN2, PDCD6, PTGS2, PTK2, PTK2B, S1PR4, SEMA4A, SH3BP1, SMAP2, STARD13, TGFB1, THBS1]	.
GO:0001667	ameboidal-type cell migration	cellular process, localisation, and structure	100	0.00434076	0.00087568	[4, 5]	14.8058	61	[ABI2, ACVR1B, ANXA3, ARF6, BCAR1, BMPR2, CALR, CD200, CEACAM1, CSE1L, CTNND1, CXCL13, EGR3, EPHA2, FGFBP1, FN1, GLIPR2, GPI, GPX1, GRN, HAS1, HAS2, HIF1A, HRG, HYAL2, IQSEC1, ITGA2, ITGB2, ITGB3, JCAD, JUN, JUP, MAP4K4, MIA3, MMP9, MMRN2, PDCD6, PLEKHG5, PML, PPARD, PTGS2, PTK2, PTK2B, PTPN11, RAB11A, RAB13, RAB25, RCC2, S1PR4, SEMA3B, SEMA4A, SEMA7A, SERPINB6, SGPL1, SH3BP1, SMAP2, STARD13, TGF…	.
GO:0051707	response to other organism	immune response	101	1.69537e-17	4.06552e-18	[2, 4]	21.5361	143	[ABCA1, ABCF3, ABI2, ABR, ACOD1, ACP5, ADAR, AKIRIN2, ANXA3, ARF1, ARG1, ARG2, ATP2A2, AXL, B2M, BATF, BCL2L1, C3, C5AR1, CAMP, CAPN2, CARD9, CASP3, CCL19, CCL2, CCL4, CD274, CD80, CEACAM20, CEBPB, CEBPE, CFD, CGAS, CHD7, CLEC4E, CRK, CSF2RB, CSF3, CXCL10, CXCL11, CXCL13, CXCL8, DDIT4, DHRS4, DMBT1, ENAH, EPHA2, EPX, FAM111A, FCER1G, FKBP5, FOS, FOSL1, FUS, GJB2, GNG12, GPX1, GRN, HCK, HIF1A, HMG…	.
GO:0009607	response to biotic stimulus	immune response	101	2.28061e-17	4.06552e-18	[2]	21.1816	147	[ABCA1, ABCF3, ABI2, ABR, ACOD1, ACP5, ADAR, AKIRIN2, ANXA3, ARF1, ARG1, ARG2, ATP2A2, AXL, B2M, BATF, BCL2L1, C3, C5AR1, CAMP, CAPN2, CARD9, CASP3, CCL19, CCL2, CCL4, CD274, CD80, CEACAM1, CEACAM20, CEBPB, CEBPE, CFD, CGAS, CHD7, CLEC4E, CRK, CSF2RB, CSF3, CXCL10, CXCL11, CXCL13, CXCL8, DDIT4, DHRS4, DMBT1, ENAH, EPHA2, EPX, FAM111A, FCER1G, FKBP5, FOS, FOSL1, FUS, GJB2, GNG12, GPX1, GRN, GSK3B,…	.
GO:0098542	defense response to other organism	immune response	101	2.40033e-09	4.06552e-18	[3, 4, 5]	23.0216	64	[ABCF3, ACP5, ADAR, ANXA3, ARG1, ARG2, BATF, C5AR1, CAMP, CARD9, CEBPB, CEBPE, CGAS, CLEC4E, CXCL10, CXCL13, DDIT4, DMBT1, EPHA2, EPX, FAM111A, FCER1G, FUS, GRN, HIF1A, HMGB2, HP, HRG, HYAL2, IFI44L, IFIT5, IFITM3, IFNAR2, IL17RC, IL1B, IL31RA, IL6, IL6R, IRF2, IRF8, ITGAX, LYZL1, MAL, MAP4K4, MR1, NLRP3, NOD1, NOD2, PCBP2, PGLYRP2, PML, PPIP5K1, PYCARD, RPSA, RSAD2, SELP, SERPINE1, SLAMF8, TGFB1…	.
GO:0042742	defense response to bacterium	immune response	101	1.75241e-07	4.06552e-18	[4, 5, 6]	27.2727	36	[ACP5, ANXA3, ARG2, C5AR1, CAMP, CARD9, CEBPB, CEBPE, CLEC4E, CXCL13, DMBT1, EPHA2, EPX, FCER1G, FUS, GRN, HMGB2, HP, IL6, IL6R, IRF8, LYZL1, MAL, MR1, NLRP3, NOD1, NOD2, PGLYRP2, PPIP5K1, PYCARD, RPSA, SELP, SERPINE1, SLAMF8, TIRAP, TNF]	.
GO:0009615	response to virus	immune response	101	7.58027e-05	4.06552e-18	[3, 5]	19.6347	43	[ABCF3, ADAR, ARF1, BCL2L1, CARD9, CCL19, CCL4, CGAS, CXCL10, DDIT4, DMBT1, FAM111A, FOSL1, HIF1A, HYAL2, HYAL3, IFI44L, IFIT5, IFITM3, IFNAR1, IFNAR2, IFNGR1, IL1B, IL6, IRAK3, IRF2, ITGAX, IVNS1ABP, MAP4K4, MAPK11, NLRP3, ODC1, PCBP2, PML, PPIP5K1, PTPN11, PYCARD, RRP1B, RSAD2, TNF, TNFAIP3, TRIM25, UNC93B1]	.
GO:0051607	defense response to virus	immune response	101	0.00119207	4.06552e-18	[3, 4, 5, 6]	20	28	[ABCF3, ADAR, CARD9, CGAS, CXCL10, DDIT4, DMBT1, FAM111A, HIF1A, HYAL2, IFI44L, IFIT5, IFITM3, IFNAR2, IL1B, IL6, IRF2, ITGAX, MAP4K4, NLRP3, PCBP2, PML, PPIP5K1, PYCARD, RSAD2, TNFAIP3, TRIM25, UNC93B1]	.
GO:0050793	regulation of developmental process	development	102	2.3641e-08	3.84345e-08	[2, 3]	13.5302	307	[ABCA1, ABI2, ABL2, ABR, ACIN1, ACVR1B, ADAM8, ADGRG1, ADM2, AKAP13, AKR1B1, ALDOA, ANGPTL4, ANP32B, ANPEP, ANXA2, ANXA3, AP2A2, APLNR, ARAP1, ARF1, ARF6, ARG2, ARHGAP15, ARHGDIA, ARHGEF18, ARHGEF2, ARPC2, ATP2B1, AXL, B2M, BAG6, BHLHA15, BMPR2, BUD31, C3, C5AR1, CA2, CALR, CAMK2G, CAMP, CAPN2, CBFB, CCL19, CCL2, CCL4, CCN2, CCNB1, CD200, CD274, CD44, CD80, CD83, CDC42, CDC42SE1, CDH1, CDH2, CDKN…	.
GO:1901342	regulation of vasculature development	development	102	1.13912e-06	3.84345e-08	[4, 5, 6, 7, 8]	19.8083	62	[ABI2, ADM2, ANGPTL4, ANXA3, APLNR, C3, C5AR1, CAMP, CD200, CEACAM1, CTH, CXCL10, CXCL13, CXCL8, CXCR2, CYBB, DNMT1, ECSCR, EGR1, EPHA2, F3, FGFBP1, GPR4, GRN, HGF, HHEX, HIF1A, HK2, HRG, HSPG2, IL1B, IL6, IL6R, INHBA, ITGB2, JCAD, JUP, LEP, MMRN2, PDCD6, PGF, PKM, PML, PTGIS, PTGS2, PTK2B, RAP1A, RNH1, S100A1, S1PR4, SARS, SEMA4A, SERPINE1, SMAP2, STARD13, SULF1, THBS1, THBS4, TIE1, TMEM100, TNF…	.
GO:0045765	regulation of angiogenesis	development	102	6.50214e-06	3.84345e-08	[4, 5, 6, 7, 8, 9, 10, 11]	19.5122	56	[ABI2, ADM2, ANGPTL4, ANXA3, APLNR, C3, C5AR1, CAMP, CD200, CEACAM1, CXCL10, CXCL13, CXCL8, CXCR2, CYBB, ECSCR, EPHA2, F3, FGFBP1, GPR4, GRN, HGF, HHEX, HIF1A, HK2, HRG, HSPG2, IL1B, IL6, INHBA, ITGB2, JCAD, JUP, LEP, MMRN2, PDCD6, PGF, PKM, PML, PTGIS, PTGS2, PTK2B, RNH1, S100A1, S1PR4, SARS, SEMA4A, SERPINE1, SMAP2, STARD13, SULF1, THBS1, THBS4, TIE1, TNFAIP3, TNFRSF12A]	.
GO:0048646	anatomical structure formation involved in morphogenesis	development	102	1.87373e-05	3.84345e-08	[2, 3, 4]	14.4118	147	[ABI1, ABI2, ACTA1, ADAM8, ADAMTS1, ADGRG1, ADM2, AKAP13, AKR1B1, ANGPTL4, ANPEP, ANXA2, ANXA3, APLNR, BMPR2, C1GALT1, C3, C5AR1, CAMP, CAPN2, CASP3, CCBE1, CCL2, CCL4, CCN2, CD200, CD80, CD9, CEACAM1, CECR2, CITED2, COL15A1, COL6A1, CTHRC1, CXCL10, CXCL13, CXCL8, CXCR2, CXCR3, CYBB, DSPP, DYNLL1, ECSCR, EGR2, EGR3, EPGN, EPHA2, F3, FGFBP1, FN1, FOXF1, GNG5, GPI, GPR4, GPX1, GRN, HGF, HHEX, HIF1A…	.
GO:0022603	regulation of anatomical structure morphogenesis	development	102	8.89925e-05	3.84345e-08	[3, 4]	14.0594	142	[ABI2, ABR, ADM2, AKAP13, AKR1B1, ALDOA, ANGPTL4, ANXA3, AP2A2, APLNR, ARAP1, ARHGAP15, ARHGDIA, ARHGEF18, ARPC2, BMPR2, BUD31, C3, C5AR1, CALR, CAMP, CAPN2, CCL2, CCL4, CD200, CD44, CDC42, CDC42SE1, CDH2, CEACAM1, CITED2, CORO1A, CRK, CTHRC1, CXCL10, CXCL13, CXCL8, CXCR2, CYBB, DAB2, DBN1, DSPP, DYNLL1, ECSCR, EGR2, EIF4G2, EPHA2, F3, FERMT2, FES, FGD4, FGFBP1, FMNL1, FN1, GNG5, GPR4, GRN, GSK3B…	.
GO:0009653	anatomical structure morphogenesis	development	102	0.000126855	3.84345e-08	[2, 3]	12.4088	289	[ABI1, ABI2, ABL2, ABR, ACP5, ACTA1, ADAM8, ADAMTS1, ADGRG1, ADM2, AKAP13, AKR1B1, ALCAM, ALDOA, ANGPTL4, ANKRD11, ANPEP, ANXA2, ANXA3, AP2A2, APLNR, ARAP1, ARG1, ARHGAP15, ARHGDIA, ARHGEF18, ARHGEF2, ARPC2, ATRX, AXL, BCL2L1, BMPR2, BSG, BUD31, C1GALT1, C3, C5AR1, CA2, CALR, CAMP, CAPN2, CASP3, CCBE1, CCL2, CCL4, CCN2, CD200, CD44, CD80, CD9, CDC42, CDC42SE1, CDH1, CDH2, CEACAM1, CEBPB, CEBPE, C…	.
GO:0009966	regulation of signal transduction	immune response	103	1.27774e-07	7.51686e-09	[3, 4, 5]	12.9712	351	[ABCA1, ABI2, ABL2, ABR, ACOD1, ACP5, ACVR1B, ADAM8, ADGRG1, ADM2, ADORA1, AKAP13, AKIRIN2, AKR1B1, ANP32B, ANPEP, ANXA3, APCDD1, APLNR, APOL3, ARAP1, ARAP3, ARF6, ARG1, ARHGAP15, ARHGAP45, ARHGAP6, ARHGDIA, ARHGEF18, ARHGEF2, ATF3, ATF6, ATP6V0C, AXL, BCL2L1, BMPR2, BUD31, C3, C5AR1, CALR, CAPN5, CARD9, CBFB, CBL, CCBE1, CCL19, CCL2, CCL4, CCN2, CD200, CD22, CD44, CD80, CDC34, CDC42, CDC42SE1, C…	.
GO:0048585	negative regulation of response to stimulus	immune response	103	6.66951e-07	7.51686e-09	[2, 3, 4]	14.2652	199	[ABI2, ABL2, ABR, ACOD1, ACP5, ADORA1, AKIRIN2, AKR1B1, ANXA2, APCDD1, APLNR, ARG1, ARG2, ARHGEF2, ATF3, BCL2L1, BSG, BUD31, CALR, CAPN5, CBL, CCL2, CCL4, CD200, CD22, CD44, CD9, CDC34, CDC42, CDH2, CDKN1A, CDKN1B, CEACAM1, CGAS, CHORDC1, CHRNA9, CHST11, CILP, CLEC12B, CLIC2, CRK, CSNK1A1, CSTA, CTH, CTHRC1, CTNND1, CXCL13, CXCL8, CYP7B1, DAB2, DDIAS, DDIT4, DDX39A, DHRS4, DNAJB6, DUSP1, DUSP2, D…	.
GO:0023057	negative regulation of signaling	immune response	103	0.000131062	7.51686e-09	[2, 3, 4]	13.602	162	[ABI2, ABL2, ACOD1, ADORA1, AKIRIN2, AKR1B1, APCDD1, APLNR, ARF1, ARG1, ARHGEF2, ATF3, BCL2L1, BUD31, CALR, CAPN5, CBL, CD22, CD44, CDC34, CDC42, CDH2, CEACAM1, CHORDC1, CHRNA9, CHST11, CILP, CLIC2, CSNK1A1, CSTA, CTH, CTHRC1, CTNND1, CXCL8, CYP7B1, DAB2, DDIAS, DDIT4, DNAJB6, DUSP1, DUSP2, DUSP4, DUSP5, DUSP7, DYNLL1, EGFR, EGR1, EIF3A, EMD, ENAH, ENPP1, EPGN, EPHA2, EPX, ERRFI1, EZH2, FBP1, FST…	.
GO:0010648	negative regulation of cell communication	immune response	103	0.000158625	7.51686e-09	[3, 4, 5]	13.5636	161	[ABI2, ABL2, ACOD1, ADORA1, AKIRIN2, AKR1B1, APCDD1, APLNR, ARF1, ARG1, ARHGEF2, ATF3, BCL2L1, BUD31, CALR, CAPN5, CBL, CD22, CD44, CDC34, CDC42, CDH2, CEACAM1, CHORDC1, CHRNA9, CHST11, CILP, CLIC2, CSNK1A1, CSTA, CTH, CTHRC1, CTNND1, CXCL8, CYP7B1, DAB2, DDIAS, DDIT4, DNAJB6, DUSP1, DUSP2, DUSP4, DUSP5, DUSP7, DYNLL1, EGFR, EGR1, EIF3A, EMD, ENAH, ENPP1, EPGN, EPHA2, EPX, ERRFI1, EZH2, FBP1, FST…	.
GO:0009968	negative regulation of signal transduction	immune response	103	0.000299921	7.51686e-09	[3, 4, 5, 6]	13.5701	149	[ABI2, ABL2, ACOD1, AKIRIN2, AKR1B1, APCDD1, APLNR, ARG1, ARHGEF2, ATF3, BCL2L1, BUD31, CALR, CAPN5, CBL, CD22, CD44, CDC34, CDC42, CDH2, CEACAM1, CHORDC1, CHRNA9, CHST11, CILP, CLIC2, CSNK1A1, CSTA, CTH, CTHRC1, CTNND1, CXCL8, CYP7B1, DAB2, DDIAS, DDIT4, DNAJB6, DUSP1, DUSP2, DUSP4, DUSP5, DUSP7, DYNLL1, EGFR, EGR1, EIF3A, EMD, ENAH, ENPP1, EPGN, EPHA2, EPX, ERRFI1, EZH2, FBP1, FSTL3, G3BP1, GPI…	.
GO:1902532	negative regulation of intracellular signal transduction	immune response	103	0.000481336	7.51686e-09	[4, 5, 6, 7]	15.5319	73	[ABI2, ABL2, APLNR, ARHGEF2, ATF3, BCL2L1, BUD31, CD22, CD44, CDC34, CHORDC1, CHRNA9, CLIC2, CSTA, DDIAS, DDIT4, DNAJB6, DUSP1, DUSP2, DUSP4, DUSP5, DUSP7, DYNLL1, EIF3A, ENAH, EPHA2, EPX, ERRFI1, FBP1, GPX1, GRINA, GSK3B, GTF2H1, HIF1A, HYAL2, IGFBP1, IL1B, INHBA, IRAK3, IVNS1ABP, LITAF, MAGI1, MMP9, NDRG1, NDRG2, NLRC3, NLRP12, NLRP3, NONO, PDCD6, PLAUR, PLEK, PLEKHA1, PPP2R5C, PTGS2, PTK2B, PT…	.
GO:0035966	response to topologically incorrect protein	response to stress	104	0.000215171	0.000613694	[3, 4]	20.2312	35	[ABI2, ACADVL, ASNS, ATF3, ATF6, ATP6V0D1, BAG6, BHLHA15, CALR, CCL2, CCL4, CTH, CXCL8, DNAJB6, FGF21, GFPT2, HSPA13, HSPA4, HSPA5, HSPA8, HSPD1, HSPE1, IGFBP1, ITGB3, JKAMP, LMNA, MANF, RNF185, THBS1, THBS4, TLN1, TOR1A, UBE2W, YIF1A, ZNF335]	.
GO:0006986	response to unfolded protein	response to stress	104	0.000959426	0.000613694	[4, 5]	19.7368	30	[ABI2, ACADVL, ASNS, ATF3, ATF6, ATP6V0D1, BHLHA15, CALR, CCL2, CCL4, CTH, CXCL8, DNAJB6, FGF21, GFPT2, HSPA13, HSPA4, HSPA5, HSPA8, HSPD1, HSPE1, IGFBP1, JKAMP, LMNA, MANF, THBS1, THBS4, TLN1, YIF1A, ZNF335]	.
GO:0035967	cellular response to topologically incorrect protein	response to stress	104	0.00195359	0.000613694	[4, 5]	19.3103	28	[ABI2, ACADVL, ASNS, ATF3, ATF6, ATP6V0D1, BAG6, BHLHA15, CALR, CCL2, CCL4, CTH, CXCL8, FGF21, GFPT2, HSPA13, HSPA5, HSPA8, HSPD1, IGFBP1, ITGB3, LMNA, RNF185, TLN1, TOR1A, UBE2W, YIF1A, ZNF335]	.
GO:0034976	response to endoplasmic reticulum stress	response to stress	104	0.00282809	0.000613694	[4]	16.8067	40	[ABI2, ACADVL, ANGPTL4, ASNS, ATF3, ATF6, ATP2A2, ATP6V0D1, BAG6, BCL2L1, BHLHA15, CALR, CCL2, CCL4, CEBPB, CSTA, CTH, CXCL8, ERLEC1, FGF21, GFPT2, GRINA, GSK3B, HSPA13, HSPA5, IGFBP1, ITGB3, JKAMP, JUN, LMNA, MANF, PML, RNF185, THBS1, THBS4, TLN1, TOR1A, TRIM25, YIF1A, ZNF335]	.
GO:0006984	ER-nucleus signaling pathway	response to stress	104	0.0080217	0.000613694	[3, 4, 5]	25.5814	11	[ASNS, ATF3, ATF6, ATP2A2, CALR, CCL2, CCL4, CXCL8, GSK3B, HSPA5, IGFBP1]	.
GO:0030968	endoplasmic reticulum unfolded protein response	response to stress	104	0.00910283	0.000613694	[3, 4, 5, 6, 7]	18.9189	21	[ABI2, ACADVL, ASNS, ATF3, ATF6, ATP6V0D1, BHLHA15, CALR, CCL2, CCL4, CTH, CXCL8, FGF21, GFPT2, HSPA13, HSPA5, IGFBP1, LMNA, TLN1, YIF1A, ZNF335]	.
GO:1901700	response to oxygen-containing compound	response to stress	105	3.78272e-08	7.41517e-09	[3]	14.6006	212	[ABCA1, ABI2, ABL2, ABR, ACOD1, ACP5, ACSL6, ADCY9, AKIRIN2, AKR1B1, ARG1, ARHGEF2, ARPC1B, ASNS, ATP2A2, ATP2B1, ATP6V0C, ATP6V0D1, ATP6V1A, ATP6V1E1, ATP6V1H, AXL, BCAR1, BCL2L1, BSG, BUD31, C5AR1, CA2, CALR, CAMP, CAPN2, CARD9, CASP3, CBL, CCL19, CCL2, CCL4, CCN2, CCNB1, CD274, CD80, CD9, CDH1, CDKN1A, CDKN1B, CDO1, CEACAM1, CEBPB, CEBPE, COL6A1, CRK, CSE1L, CSF2RB, CSF3, CSTA, CTNND1, CXCL10,…	.
GO:0014070	response to organic cyclic compound	response to stress	105	0.00023375	7.41517e-09	[4]	14.0782	126	[ABCA1, ABCD3, ACOD1, ACSL6, ACTA1, AKAP13, AKIRIN2, AKR1B1, ANXA3, ARG1, ARHGDIA, ARPC1B, ASNS, ATP2B1, BCL2L1, BSG, CA2, CALR, CARD9, CASP3, CBFB, CBL, CCL2, CCL4, CCN2, CCNB1, CD83, CDH1, CDKN1A, CDKN1B, CDO1, CEBPB, CGAS, CSTA, CXCL10, CYBB, CYP7B1, DAB2, DBI, DDIT4, DDR1, DDX5, DNAAF4, DNAJB6, DSPP, DUSP1, EGFR, EGR1, EIF4E, EIF4G1, EPHX1, EPX, ERRFI1, ETF1, EZH2, FERMT2, FES, FOS, FOSL1, FO…	.
GO:0010035	response to inorganic substance	response to stress	105	0.000308583	7.41517e-09	[3]	15.37	81	[ACTA1, AKR1B1, ALOX5AP, ARG1, ATP7B, ATRX, AXL, B2M, BSG, CA2, CALR, CAPN2, CASP3, CCL19, CCNB1, CD9, CDH1, CDKN1A, CDKN1B, CEBPE, CHMP2B, CRK, CSTA, CYBB, DUSP1, EGFR, EZH2, F3, FBP1, FOS, FOSL1, FSTL3, FUS, G6PD, GPI, GPX1, GSN, HGF, HIF1A, HMGCS1, HP, HSPA5, HVCN1, ICAM1, IL6, JUN, JUNB, KDM6B, KRT8, MAGI1, MCOLN1, MMP9, NDRG1, NR4A3, PDCD6, PLEKHA1, PTGES, PTGS2, PTK2B, PTPRH, RANBP2, RIPK3,…	.
GO:0042493	response to drug	response to stress	105	0.000949571	7.41517e-09	[3]	13.5362	129	[ABCA1, ABCD3, ACOD1, ACSL6, ARG1, ARHGEF2, ASNS, ATRX, AXL, B2M, BCL2L1, BSG, C3, CA2, CALR, CAPN2, CARD9, CASP3, CBL, CCL19, CCL4, CCNB1, CDH1, CDKN1A, CDKN1B, CDO1, CRK, CSF3, CSTA, CTPS1, CYBB, DDIT4, DSPP, DUSP1, EGFR, EGR1, EIF4E, EIF4G1, EIF4G2, EMX1, EPX, ERG, ERRFI1, EZH2, FBP1, FGF21, FOS, FOSL1, G6PD, GJB2, GNAQ, GPI, GPX1, GSN, HGF, HMGB2, HMGCS1, HP, HRH3, HSPA5, HTR3A, ICAM1, IFNAR1…	.
GO:0035690	cellular response to drug	response to stress	105	0.00189086	7.41517e-09	[4]	15.6863	56	[ACOD1, ARG1, ARHGEF2, ATRX, AXL, CCL4, CDH1, CDKN1A, CRK, CYBB, DDIT4, DSPP, EGFR, EGR1, EIF4E, EIF4G1, ERG, ERRFI1, EZH2, FBP1, FGF21, GJB2, GNAQ, HGF, HRH3, HSPA5, ICAM1, IL1B, IL6, INHBA, JUP, KDM6B, NOD1, NOD2, NR4A3, PDE4B, PLEKHA1, PTAFR, PTGS2, PTPRH, RAP1A, RIPK3, RPS3, S1PR4, SLAMF8, SLC6A5, SPI1, STAR, TEC, TFRC, TGFB1, TNF, TNFAIP3, TPM3, TRPM4, TXN]	.
GO:0009636	response to toxic substance	response to stress	105	0.00534296	7.41517e-09	[3]	14.3777	67	[AKR1B1, ALOX5AP, ARG1, ASNS, AXL, BCL2L1, BSG, CAPN2, CASP3, CBL, CCL4, CCNB1, CDH1, CDKN1A, CDO1, CLIC2, CRK, CSF3, CSTA, CYBB, DHRS4, DUSP1, EGR1, EPHX1, EPX, EZH2, FOS, FOSL1, G6PD, GPX1, GPX3, GSN, HGF, HP, HTR3A, ICAM1, IFNAR1, IL6, IPCEF1, JUN, KDM6B, LEP, NLRP3, NR4A2, NR4A3, PLEKHA1, PTGS2, PTK2B, PTPRH, RANBP2, RARA, RIPK3, RPS3, S1PR4, SLC6A1, SLC6A5, SNCA, SPI1, STAR, TEC, TJP1, TNF, …	.
GO:0042592	homeostatic process	cellular process, localisation, and structure	106	5.1986e-06	1.01741e-05	[3]	13.6421	215	[ABCA1, ABL2, ACADVL, ACIN1, ACP5, ACSL6, ACVR1B, ADAM8, ADCY9, ADORA1, AKIRIN2, AKR1B1, ALDOA, ALOXE3, ANGPTL4, ANKRD11, ANXA2, APLNR, ARF1, ASPSCR1, ATP13A1, ATP2A2, ATP2B1, ATP6V0C, ATP6V0D1, ATP6V1A, ATP6V1E1, ATP6V1H, ATP7B, ATRX, AXL, B2M, BHLHA15, BPGM, BSG, BTN1A1, BUD31, C3, C5AR1, C7, CA2, CALR, CASP3, CCL19, CCL2, CCL4, CCN2, CCT2, CD200, CDH2, CDKN1A, CEBPB, CFH, CHD7, CHMP2B, CHORDC1…	.
GO:0065008	regulation of biological quality	cellular process, localisation, and structure	106	1.98514e-05	1.01741e-05	[2]	12.1184	397	[ABCA1, ABI2, ABL2, ABR, ACADVL, ACIN1, ACOD1, ACP5, ACSL6, ACTR3B, ACVR1B, ADAM8, ADCY9, ADM2, ADORA1, AKIRIN2, AKR1B1, ALDOA, ALOXE3, ANGPTL4, ANKRD11, ANP32B, ANPEP, ANXA2, APLNR, ARAP1, ARF1, ARF6, ARG2, ARHGAP15, ARHGDIA, ARHGEF18, ARPC1B, ARPC2, ASPSCR1, ATP13A1, ATP2A2, ATP2B1, ATP6V0C, ATP6V0D1, ATP6V1A, ATP6V1E1, ATP6V1H, ATP7B, ATRX, AXL, B2M, B4GALNT1, BAG6, BCL2L1, BHLHA15, BMPR2, BPG…	.
GO:0019725	cellular homeostasis	cellular process, localisation, and structure	106	0.00210943	1.01741e-05	[2, 4]	13.5429	112	[ABL2, ADORA1, ALDOA, ANXA2, APLNR, ARF1, ATP13A1, ATP2A2, ATP2B1, ATP6V0C, ATP6V0D1, ATP6V1A, ATP6V1E1, ATP6V1H, ATP7B, BTN1A1, BUD31, C3, C5AR1, C7, CA2, CALR, CCL19, CCL2, CCL4, CD200, CDKN1A, CHD7, CHMP2B, CHORDC1, CHRNA9, CLIC2, CORO1A, CSTA, CXCL10, CXCL11, CXCL13, CXCR1, CXCR2, CXCR3, CYBB, DHRS4, DPYSL5, DYNLL1, EIF4G2, ENPP1, EPX, ERO1B, F3, FBXL5, FGF21, FPR1, GCG, GLRX, GPR4, GPX1, GRI…	.
GO:0006873	cellular ion homeostasis	cellular process, localisation, and structure	106	0.0028884	1.01741e-05	[4, 6]	14.2105	81	[ABL2, ADORA1, ANXA2, APLNR, ARF1, ATP13A1, ATP2A2, ATP2B1, ATP6V0C, ATP6V0D1, ATP6V1A, ATP6V1E1, ATP6V1H, ATP7B, BTN1A1, BUD31, C3, C5AR1, C7, CA2, CALR, CCL19, CD200, CHD7, CHMP2B, CHORDC1, CHRNA9, CLIC2, CORO1A, CXCL10, CXCL11, CXCL13, CXCR1, CXCR2, CXCR3, DHRS4, DPYSL5, ENPP1, EPX, F3, FBXL5, FPR1, GPR4, GRINA, GRN, HIF1A, IFNAR1, ITGAV, LPAR4, LPAR6, MCOLN1, MCOLN3, MUC2, NCOA4, NLRP3, PDGFR…	.
GO:0055082	cellular chemical homeostasis	cellular process, localisation, and structure	106	0.00317943	1.01741e-05	[3, 5]	13.7482	95	[ABL2, ADORA1, ANXA2, APLNR, ARF1, ATP13A1, ATP2A2, ATP2B1, ATP6V0C, ATP6V0D1, ATP6V1A, ATP6V1E1, ATP6V1H, ATP7B, BTN1A1, BUD31, C3, C5AR1, C7, CA2, CALR, CCL19, CD200, CHD7, CHMP2B, CHORDC1, CHRNA9, CLIC2, CORO1A, CSTA, CXCL10, CXCL11, CXCL13, CXCR1, CXCR2, CXCR3, DHRS4, DPYSL5, DYNLL1, ENPP1, EPX, F3, FBXL5, FGF21, FPR1, GCG, GPR4, GRINA, GRN, HIF1A, HK1, HK2, ICAM1, IFNAR1, ITGAV, LPAR4, LPAR6…	.
GO:0048878	chemical homeostasis	cellular process, localisation, and structure	106	0.00547537	1.01741e-05	[4]	12.8934	127	[ABCA1, ABL2, ADCY9, ADORA1, AKR1B1, ALOXE3, ANGPTL4, ANXA2, APLNR, ARF1, ASPSCR1, ATP13A1, ATP2A2, ATP2B1, ATP6V0C, ATP6V0D1, ATP6V1A, ATP6V1E1, ATP6V1H, ATP7B, B2M, BHLHA15, BSG, BTN1A1, BUD31, C3, C5AR1, C7, CA2, CALR, CCL19, CD200, CDKN1A, CFH, CHD7, CHMP2B, CHORDC1, CHRNA9, CLIC2, CORO1A, CSTA, CXCL10, CXCL11, CXCL13, CXCL8, CXCR1, CXCR2, CXCR3, CYP7B1, DHRS4, DPYSL5, DYNLL1, EGFR, ENPP1, EP…	.
GO:0051707	response to other organism	immune response	107	1.69537e-17	6.38894e-13	[2, 4]	21.5361	143	[ABCA1, ABCF3, ABI2, ABR, ACOD1, ACP5, ADAR, AKIRIN2, ANXA3, ARF1, ARG1, ARG2, ATP2A2, AXL, B2M, BATF, BCL2L1, C3, C5AR1, CAMP, CAPN2, CARD9, CASP3, CCL19, CCL2, CCL4, CD274, CD80, CEACAM20, CEBPB, CEBPE, CFD, CGAS, CHD7, CLEC4E, CRK, CSF2RB, CSF3, CXCL10, CXCL11, CXCL13, CXCL8, DDIT4, DHRS4, DMBT1, ENAH, EPHA2, EPX, FAM111A, FCER1G, FKBP5, FOS, FOSL1, FUS, GJB2, GNG12, GPX1, GRN, HCK, HIF1A, HMG…	.
GO:0009607	response to biotic stimulus	immune response	107	2.28061e-17	6.38894e-13	[2]	21.1816	147	[ABCA1, ABCF3, ABI2, ABR, ACOD1, ACP5, ADAR, AKIRIN2, ANXA3, ARF1, ARG1, ARG2, ATP2A2, AXL, B2M, BATF, BCL2L1, C3, C5AR1, CAMP, CAPN2, CARD9, CASP3, CCL19, CCL2, CCL4, CD274, CD80, CEACAM1, CEACAM20, CEBPB, CEBPE, CFD, CGAS, CHD7, CLEC4E, CRK, CSF2RB, CSF3, CXCL10, CXCL11, CXCL13, CXCL8, DDIT4, DHRS4, DMBT1, ENAH, EPHA2, EPX, FAM111A, FCER1G, FKBP5, FOS, FOSL1, FUS, GJB2, GNG12, GPX1, GRN, GSK3B,…	.
GO:0051704	multi-organism process	immune response	107	2.85962e-12	6.38894e-13	[1]	14.9474	284	[ABCA1, ABCF3, ABI1, ABI2, ABR, ACOD1, ACP5, ACSL4, ACVR1B, ACY3, ADAMTS1, ADAR, AKIRIN2, AKR1B1, ALDOA, ANPEP, ANXA2, ANXA3, AP1B1, AP1G1, AP1S2, AP2A2, ARF1, ARG1, ARG2, ASGR1, ATP2A2, ATP6V0C, ATP6V1H, ATRX, ATXN1, AXL, B2M, B4GALNT1, BAG6, BATF, BCL2L1, BMPR2, BSG, C3, C5AR1, CALR, CAMP, CAPN2, CARD9, CASP3, CBL, CBLL1, CCDC86, CCL19, CCL2, CCL4, CCNB1, CCNK, CCNT2, CCT2, CD274, CD80, CD9, CD…	.
GO:0044419	interspecies interaction between organisms	immune response	107	1.86111e-07	6.38894e-13	[2]	16.133	131	[ABI1, ABI2, ACY3, ADAR, ANPEP, ANXA2, AP1B1, AP1G1, AP1S2, AP2A2, ARF1, ARG1, ASGR1, ATP6V0C, ATP6V1H, AXL, B2M, BCL2L1, C3, CAMP, CBL, CBLL1, CCDC86, CCL2, CCL4, CCNK, CCNT2, CD80, CDC42, CDH1, CDKN1A, CFH, CGAS, CHMP2B, CLEC4M, CTNND1, CXCL8, DDX39A, DDX5, DHRS4, DMBT1, DNAAF4, DOCK2, DYNLL1, EGFR, EIF3A, EIF4E, EIF4G1, ELMO1, EPHA2, ERRFI1, FAM111A, FES, FN1, FURIN, FUS, GPX1, GSN, GTF2F2, HC…	.
GO:0044403	symbiont process	immune response	107	2.234e-07	6.38894e-13	[3]	16.182	128	[ABI1, ABI2, ACY3, ADAR, ANPEP, ANXA2, AP1B1, AP1G1, AP1S2, AP2A2, ARF1, ARG1, ASGR1, ATP6V0C, ATP6V1H, AXL, B2M, BCL2L1, C3, CAMP, CBL, CBLL1, CCDC86, CCL2, CCL4, CCNK, CCNT2, CD80, CDC42, CDH1, CDKN1A, CFH, CGAS, CHMP2B, CLEC4M, CTNND1, CXCL8, DDX39A, DDX5, DHRS4, DMBT1, DNAAF4, DOCK2, DYNLL1, EGFR, EIF3A, EIF4E, EIF4G1, ELMO1, EPHA2, ERRFI1, FAM111A, FES, FN1, FURIN, FUS, GPX1, GSN, GTF2F2, HC…	.
GO:0016032	viral process	immune response	107	1.8329e-05	6.38894e-13	[4]	15.3117	113	[ABI1, ABI2, ACY3, ADAR, ANPEP, ANXA2, AP1B1, AP1G1, AP1S2, AP2A2, ARF1, ASGR1, ATP6V0C, ATP6V1H, AXL, B2M, BCL2L1, C3, CCDC86, CCL2, CCL4, CCNK, CCNT2, CD80, CDC42, CDKN1A, CFH, CGAS, CHMP2B, CLEC4M, CXCL8, DDX5, DHRS4, DMBT1, DNAAF4, DOCK2, DYNLL1, EGFR, EIF3A, EIF4E, EIF4G1, ELMO1, EPHA2, ERRFI1, FAM111A, FES, FURIN, GSN, GTF2F2, HCK, HSPA8, HSPD1, HYAL2, HYAL3, ICAM1, IFIT5, IFITM3, IL2RG, IL…	.
GO:0006952	defense response	response to stress	108	4.56959e-19	9.89779e-16	[3]	18.6125	220	[ABCF3, ABI2, ABR, ACOD1, ACP5, ADAM8, ADAR, ADGRE2, ADGRE5, ADORA1, AKIRIN2, ALOX5AP, ANXA3, AP1G1, APOL3, ARG1, ARG2, ARHGEF2, ARID5A, AXL, B2M, BATF, C1QB, C3, C5AR1, C7, CAMK2G, CAMP, CARD9, CCL19, CCL2, CCL4, CD163, CD200, CD300E, CD44, CD83, CDO1, CEACAM1, CEBPB, CEBPE, CFD, CFH, CGAS, CLEC12B, CLEC4E, CLEC4F, CLEC4M, CORO1A, CRK, CTSK, CXCL10, CXCL11, CXCL13, CXCL8, CXCR2, CXCR3, CYBB, CYB…	.
GO:0006950	response to stress	response to stress	108	3.91864e-14	9.89779e-16	[2]	13.9606	411	[ABCA1, ABCF3, ABI2, ABR, ACADVL, ACOD1, ACP5, ADAM8, ADAR, ADGRE2, ADGRE5, ADORA1, AKIRIN2, AKR1B1, ALOX5AP, ANGPTL4, ANGPTL7, ANXA2, ANXA3, AP1G1, APOL3, ARG1, ARG2, ARHGEF2, ARID5A, ASNS, ASTE1, ATF3, ATF6, ATP2A2, ATP2B1, ATP6V0D1, ATRX, AXL, B2M, BAG6, BATF, BCL2L1, BHLHA15, BMPR2, BSG, C1QB, C3, C5AR1, C7, CA2, CALR, CAMK2G, CAMP, CAPN2, CARD9, CASP3, CBL, CCL19, CCL2, CCL4, CCN2, CCNB1, CC…	.
GO:0032101	regulation of response to external stimulus	response to stress	108	1.16769e-09	9.89779e-16	[3, 4]	18.0995	120	[ABR, ACOD1, ACP5, ADAM8, ADORA1, ALOX5AP, ANXA2, ARG1, ARG2, BMPR2, BUD31, C3, C5AR1, CALR, CCL19, CCL2, CCL4, CD200, CD9, CDKN1A, CDKN1B, CEACAM1, CEBPB, CGAS, CRK, CXCL10, CXCL13, CXCL8, CXCR2, DHRS4, DMBT1, DNASE1L3, DUSP1, EGFR, ENAH, F3, FCER1G, FFAR2, FOXF1, GK, GPR183, GPX1, GRN, HCK, HGF, HRG, HYAL2, IGFBP1, IL17RC, IL1B, IL6, IL6R, IL6ST, ITGA2, ITGB2, LEP, LRIG2, MAGI1, MAL, METAP1, MM…	.
GO:0080134	regulation of response to stress	response to stress	108	6.43591e-08	9.89779e-16	[3, 4]	14.948	187	[ABI2, ABR, ACOD1, ACP5, ADAM8, ADORA1, ALOX5AP, ANXA2, AP1G1, ARG1, ARG2, ARHGEF2, ATF6, BAG6, BCL2L1, BSG, C3, C5AR1, CAMK2G, CARD9, CCL19, CCN2, CD200, CD44, CD9, CDKN1A, CDKN1B, CEACAM1, CEBPB, CGAS, CHORDC1, CLEC12B, CLEC4E, CLEC4F, CRK, CSTA, CTSK, DDIAS, DDX39A, DDX5, DMBT1, DNAJB6, DNASE1L3, DUSP1, DUSP7, EGFR, EIF4E, EIF4G1, EPX, ERLEC1, ERRFI1, F3, FCER1G, FERMT2, FFAR2, FOXF1, FUS, GAD…	.
GO:0031347	regulation of defense response	response to stress	108	6.07757e-07	9.89779e-16	[4, 5]	16.9717	102	[ABI2, ABR, ACOD1, ACP5, ADAM8, ADORA1, ALOX5AP, AP1G1, ARG1, ARG2, C3, C5AR1, CARD9, CD200, CEACAM1, CEBPB, CGAS, CLEC12B, CLEC4E, CLEC4F, CRK, CTSK, DMBT1, DNASE1L3, EGFR, EIF4E, FCER1G, FERMT2, FFAR2, FOXF1, GPX1, GRN, HCK, HGF, HMGB2, HSPD1, HYAL2, IFNAR2, IFNGR1, IGFBP1, IL17RC, IL1B, IL6, IL6ST, INAVA, IRAK3, ITGA2, ITGB2, LEP, MAGI1, MAL, MAP2K6, MAPKAPK2, MATR3, MMP9, MUC12, MUC2, MUC5AC,…	.
GO:0033554	cellular response to stress	response to stress	108	0.000165745	9.89779e-16	[3]	12.9227	214	[ABI2, ACADVL, ACP5, ADAM8, AKIRIN2, AKR1B1, ANGPTL4, ARG1, ARG2, ARHGEF2, ASNS, ASTE1, ATF3, ATF6, ATP2A2, ATP6V0D1, ATRX, AXL, BAG6, BATF, BCL2L1, BHLHA15, BMPR2, BSG, C3, CA2, CALR, CAMK2G, CARD9, CASP3, CBL, CCL19, CCL2, CCL4, CCN2, CCNB1, CCNK, CD200, CD44, CDH1, CDKN1A, CDKN1B, CEBPB, CEBPE, CGAS, CHORDC1, CITED2, CRK, CSTA, CTH, CXCL10, CXCL8, CYBB, CYCS, DDIAS, DDIT4, DDR1, DDX39A, DDX5, …	.
GO:0080135	regulation of cellular response to stress	response to stress	108	0.00486341	9.89779e-16	[3, 4, 5]	13.6432	91	[ABI2, ACP5, ARG2, ARHGEF2, ATF6, BAG6, BCL2L1, BSG, CAMK2G, CARD9, CCL19, CCN2, CD200, CD44, CGAS, CHORDC1, CSTA, DDIAS, DDX39A, DDX5, DNAJB6, DUSP1, DUSP7, EGFR, EIF4E, EIF4G1, EPX, ERLEC1, FUS, GADD45A, GADD45B, GPX1, GRINA, GRN, GSK3B, HGF, HIF1A, HSBP1, HSPA5, HSPA8, IGFBP1, IL1B, IL6, INAVA, INHBA, LEP, LRIG2, MAL, MANF, MAP2K2, MAP2K4, MAP4K4, MAPKAPK2, NACC2, NOD1, NOD2, NONO, NPM1, NR4A3…	.
GO:0010035	response to inorganic substance	response to stress	109	0.000308583	0.00032843	[3]	15.37	81	[ACTA1, AKR1B1, ALOX5AP, ARG1, ATP7B, ATRX, AXL, B2M, BSG, CA2, CALR, CAPN2, CASP3, CCL19, CCNB1, CD9, CDH1, CDKN1A, CDKN1B, CEBPE, CHMP2B, CRK, CSTA, CYBB, DUSP1, EGFR, EZH2, F3, FBP1, FOS, FOSL1, FSTL3, FUS, G6PD, GPI, GPX1, GSN, HGF, HIF1A, HMGCS1, HP, HSPA5, HVCN1, ICAM1, IL6, JUN, JUNB, KDM6B, KRT8, MAGI1, MCOLN1, MMP9, NDRG1, NR4A3, PDCD6, PLEKHA1, PTGES, PTGS2, PTK2B, PTPRH, RANBP2, RIPK3,…	.
GO:0006979	response to oxidative stress	response to stress	109	0.000785882	0.00032843	[3]	15.6398	66	[ANGPTL7, ARG1, ATP2A2, AXL, BSG, CAPN2, CASP3, CCL19, CD200, CDKN1A, CRK, CYBB, CYCS, DHRS4, DUSP1, EGFR, EPX, EZH2, FOS, FOSL1, G6PD, GJB2, GPX1, GPX3, HGF, HIF1A, HNRNPM, HP, HYAL2, IDH1, IL6, IPCEF1, IVNS1ABP, JUN, KDM6B, MCTP1, MIA3, MMP14, MMP9, NCF2, NCF4, NDUFS8, NONO, NR4A2, NR4A3, PDGFRA, PLEKHA1, PML, PTGS2, PTK2B, PTPRH, RGS14, RIPK3, RPS3, S1PR4, SBNO1, SELP, SLC6A5, SNCA, SPAG9, STA…	.
GO:0042493	response to drug	response to stress	109	0.000949571	0.00032843	[3]	13.5362	129	[ABCA1, ABCD3, ACOD1, ACSL6, ARG1, ARHGEF2, ASNS, ATRX, AXL, B2M, BCL2L1, BSG, C3, CA2, CALR, CAPN2, CARD9, CASP3, CBL, CCL19, CCL4, CCNB1, CDH1, CDKN1A, CDKN1B, CDO1, CRK, CSF3, CSTA, CTPS1, CYBB, DDIT4, DSPP, DUSP1, EGFR, EGR1, EIF4E, EIF4G1, EIF4G2, EMX1, EPX, ERG, ERRFI1, EZH2, FBP1, FGF21, FOS, FOSL1, G6PD, GJB2, GNAQ, GPI, GPX1, GSN, HGF, HMGB2, HMGCS1, HP, HRH3, HSPA5, HTR3A, ICAM1, IFNAR1…	.
GO:0034599	cellular response to oxidative stress	response to stress	109	0.00307483	0.00032843	[4]	16.187	45	[ARG1, ATP2A2, AXL, BSG, CD200, CDKN1A, CRK, CYBB, CYCS, DHRS4, EGFR, EZH2, FOS, G6PD, GJB2, GPX1, GPX3, HGF, HIF1A, IL6, JUN, KDM6B, MIA3, MMP9, NCF2, NCF4, NONO, NR4A2, NR4A3, PDGFRA, PLEKHA1, PML, PTK2B, PTPRH, RIPK3, RPS3, S1PR4, SBNO1, SLC6A5, SNCA, SPAG9, TEC, TNF, TNFAIP3, TXN]	.
GO:0046677	response to antibiotic	response to stress	109	0.00516753	0.00032843	[3]	15.3374	50	[ARG1, AXL, BCL2L1, CAPN2, CASP3, CBL, CDKN1A, CDKN1B, CDO1, CEBPE, CRK, CSF3, CYBB, DUSP1, EGR1, EZH2, FOSL1, G6PD, GJB2, GPX1, GSN, HGF, HP, HSPA5, HTR3A, HYAL2, HYAL3, ICAM1, IFNAR1, IL6, JUN, KDM6B, LEP, NLRP3, NR4A3, PLEKHA1, PTK2B, PTPRH, RARA, RIPK3, RPS3, S1PR4, SLC6A5, SPI1, STAR, TEC, TJP1, TNFAIP3, TXN, VCAM1]	.
GO:0009636	response to toxic substance	response to stress	109	0.00534296	0.00032843	[3]	14.3777	67	[AKR1B1, ALOX5AP, ARG1, ASNS, AXL, BCL2L1, BSG, CAPN2, CASP3, CBL, CCL4, CCNB1, CDH1, CDKN1A, CDO1, CLIC2, CRK, CSF3, CSTA, CYBB, DHRS4, DUSP1, EGR1, EPHX1, EPX, EZH2, FOS, FOSL1, G6PD, GPX1, GPX3, GSN, HGF, HP, HTR3A, ICAM1, IFNAR1, IL6, IPCEF1, JUN, KDM6B, LEP, NLRP3, NR4A2, NR4A3, PLEKHA1, PTGS2, PTK2B, PTPRH, RANBP2, RARA, RIPK3, RPS3, S1PR4, SLC6A1, SLC6A5, SNCA, SPI1, STAR, TEC, TJP1, TNF, …	.
GO:0042542	response to hydrogen peroxide	response to stress	109	0.00653604	0.00032843	[4, 5]	17.8808	27	[ARG1, AXL, CAPN2, CASP3, CDKN1A, CRK, DUSP1, EZH2, FOSL1, GPX1, HGF, HP, IL6, JUN, KDM6B, NR4A3, PLEKHA1, PTK2B, PTPRH, RIPK3, RPS3, S1PR4, SLC6A5, STAR, TEC, TNFAIP3, TXN]	.
GO:0030029	actin filament-based process	cellular process, localisation, and structure	110	2.10318e-05	8.73507e-05	[2]	15.3955	109	[ABI1, ABI2, ABL2, ABR, ACTA1, ACTR3B, ADORA1, AKAP13, ALDOA, ANGPTL4, ARAP1, ARF1, ARF6, ARHGAP6, ARHGDIA, ARHGEF18, ARHGEF2, ARPC1B, ARPC2, ATP2A2, BCAR1, BUD31, CALR, CCN2, CDC42, CDC42BPA, CORO1A, CRK, CSE1L, CSF3, CTNND1, CXCL8, DBN1, DES, DNAJB6, DOCK2, DSP, DSPP, DYNLL1, ELMO1, ELN, ERG, FES, FGD4, FMNL1, GMFG, GSN, HCK, HIP1, HRG, ICAM1, INF2, INHBA, IQSEC1, JUP, KRT8, LIMA1, LIMK1, LURAP…	.
GO:0030036	actin cytoskeleton organization	cellular process, localisation, and structure	110	9.40275e-05	8.73507e-05	[3, 5]	15.2866	96	[ABI1, ABI2, ABL2, ABR, ACTA1, ACTR3B, AKAP13, ALDOA, ANGPTL4, ARAP1, ARF1, ARF6, ARHGAP6, ARHGDIA, ARHGEF18, ARHGEF2, ARPC1B, ARPC2, BCAR1, BUD31, CALR, CCN2, CDC42, CDC42BPA, CORO1A, CRK, CSE1L, CSF3, CTNND1, CXCL8, DBN1, DNAJB6, DOCK2, DYNLL1, ELMO1, ELN, FES, FGD4, FMNL1, GMFG, GSN, HCK, HIP1, HRG, ICAM1, INF2, INHBA, IQSEC1, KRT8, LIMA1, LIMK1, LURAP1, MAL, MOB2, MUC2, MYH10, MYLK, MYO1C, NC…	.
GO:0007010	cytoskeleton organization	cellular process, localisation, and structure	110	0.00122667	8.73507e-05	[4]	13.1603	147	[ABI1, ABI2, ABL2, ABR, ACTA1, ACTR3B, AKAP13, ALDOA, ANGPTL4, ARAP1, ARAP3, ARF1, ARF6, ARHGAP6, ARHGDIA, ARHGEF18, ARHGEF2, ARPC1B, ARPC2, ATP6V1H, ATRX, BCAR1, BUD31, CALR, CAPN2, CCL2, CCL4, CCN2, CCNB1, CDC42, CDC42BPA, CDKN1A, CDKN1B, CECR2, CHMP2B, CHORDC1, CHTOP, CORO1A, CRK, CSE1L, CSF3, CSNK1A1, CTNND1, CXCL8, DBN1, DES, DNAAF4, DNAJB6, DOCK2, DSP, DSPP, DYNLL1, ELMO1, ELN, FES, FGD4, F…	.
GO:0032273	positive regulation of protein polymerization	cellular process, localisation, and structure	110	0.0016021	8.73507e-05	[4, 5, 6, 7, 8]	20.4918	25	[ABI2, ACTR3B, ANGPTL4, ARF1, ARF6, ARPC1B, ARPC2, CDKN1B, CORO1A, CSF3, CXCL8, FES, GMFG, GSN, HCK, ICAM1, MYO1C, NCKAP1L, NDRG1, PTK2B, PYCARD, RHOBTB2, RPS3, VASP, WAS]	.
GO:0097435	supramolecular fiber organization	cellular process, localisation, and structure	110	0.00161492	8.73507e-05	[3]	14.1966	91	[ABI1, ABI2, ACTA1, ACTR3B, AKAP13, ALDOA, ANGPTL4, ANXA2, ARAP1, ARF1, ARF6, ARHGAP6, ARHGEF2, ARPC1B, ARPC2, BCAR1, BUD31, CCN2, CDC42, CDKN1B, CHORDC1, CORO1A, CSE1L, CSF3, CTNND1, CXCL8, DBN1, DES, DNAJB6, DPT, DSP, DSPP, DYNLL1, EFEMP2, ELN, FES, GFAP, GMFG, GPX1, GSN, HCK, HIP1, HSPA8, ICAM1, INHBA, KRT8, LIMA1, LIMK1, METAP1, MFAP4, MUC2, MYH10, MYLK, MYO1C, NCKAP1L, NDE1, NDRG1, P3H4, P4H…	.
GO:0032970	regulation of actin filament-based process	cellular process, localisation, and structure	110	0.00161575	8.73507e-05	[3, 4]	15.6757	58	[ABI2, ABL2, ACTR3B, ADORA1, AKAP13, ANGPTL4, ARAP1, ARF1, ARF6, ARHGAP6, ARHGDIA, ARPC1B, ARPC2, ATP2A2, BUD31, CCN2, CDC42, CORO1A, CRK, CSF3, CXCL8, DSP, DSPP, DYNLL1, ELN, FES, GMFG, GSN, HCK, HRG, ICAM1, INHBA, JUP, LIMA1, LIMK1, MYLK, MYO1C, NCKAP1L, NOS1AP, PDE4B, PDGFRA, PLEK, PTK2B, PYCARD, RHOBTB2, RHOG, RND3, RNF34, SH3BP1, SORBS3, SSH2, SWAP70, SYNPO, TGFB1, TRPM4, VASP, WAS, YWHAB]	.
GO:1902905	positive regulation of supramolecular fiber organization	cellular process, localisation, and structure	110	0.00337776	8.73507e-05	[4, 5, 6]	17.1429	36	[ABI2, ACTR3B, ANGPTL4, ARF1, ARF6, ARPC1B, ARPC2, BUD31, CCN2, CDC42, CDKN1B, CORO1A, CSF3, CXCL8, FES, GMFG, GPX1, GSN, HCK, ICAM1, INHBA, LIMK1, MYLK, MYO1C, NCKAP1L, NDRG1, PLEK, PTK2B, PYCARD, RHOBTB2, RPS3, SORBS3, SWAP70, SYNPO, VASP, WAS]	.
GO:0032956	regulation of actin cytoskeleton organization	cellular process, localisation, and structure	110	0.00710988	8.73507e-05	[4, 5, 6, 7]	15.0602	50	[ABI2, ABL2, ACTR3B, AKAP13, ANGPTL4, ARAP1, ARF1, ARF6, ARHGAP6, ARHGDIA, ARPC1B, ARPC2, BUD31, CCN2, CDC42, CORO1A, CRK, CSF3, CXCL8, DYNLL1, ELN, FES, GMFG, GSN, HCK, HRG, ICAM1, INHBA, LIMA1, LIMK1, MYLK, MYO1C, NCKAP1L, PDGFRA, PLEK, PTK2B, PYCARD, RHOBTB2, RHOG, RND3, RNF34, SH3BP1, SORBS3, SSH2, SWAP70, SYNPO, TGFB1, VASP, WAS, YWHAB]	.
GO:0009611	response to wounding	response to stress	111	5.18759e-06	9.72499e-07	[3]	16.1905	102	[ACP5, ANXA2, ARG1, AXL, BSG, CASP3, CCN2, CCNB1, CD44, CD9, CDC42, CDKN1A, CDKN1B, CEACAM1, CLIC1, CPQ, CRK, CSTA, DDR1, DGKD, DSP, DSPP, EGFR, EHD3, EPX, ETF1, EZH2, F13B, F3, F5, F8, FCER1G, FERMT3, FN1, FOXF1, GFAP, GNAQ, GPR4, GPX1, GRN, GSN, HHEX, HIF1A, HRG, IGFBP1, IL6, INHBB, IRF2, ITGA2, ITGB3, JMJD1C, JUN, LAMC1, LRIG2, MAG, MAP2K4, MAX, MCFD2, METAP1, MIA3, MME, MYH10, MYLK, NFE2, NIN…	.
GO:0042060	wound healing	response to stress	111	1.5621e-05	9.72499e-07	[4]	16.6337	84	[ACP5, ANXA2, AXL, BSG, CASP3, CCNB1, CD44, CD9, CDC42, CDKN1A, CDKN1B, CEACAM1, CLIC1, CPQ, CRK, DDR1, DGKD, DSP, DSPP, EGFR, EHD3, EZH2, F13B, F3, F5, F8, FCER1G, FERMT3, FN1, GNAQ, GPR4, GPX1, GSN, HIF1A, HRG, IGFBP1, IL6, IRF2, ITGA2, ITGB3, JMJD1C, MCFD2, METAP1, MIA3, MME, MYH10, MYLK, NFE2, NINJ1, NR4A3, PAPSS2, PDGFRA, PIK3R5, PKM, PLAT, PLAUR, PLEC, PLEK, POSTN, PPARD, PTGFRN, PTPN11, PT…	.
GO:0050878	regulation of body fluid levels	response to stress	111	0.00172427	9.72499e-07	[3]	15	69	[ACOD1, ACP5, ADCY9, ADORA1, AKR1B1, ALOXE3, ANXA2, APLNR, ATP7B, AXL, BSG, C3, CD9, CDC42, CDO1, CEACAM1, CLIC1, DDR1, DGKD, EHD3, F13B, F3, F5, F8, FCER1G, FERMT3, GNAQ, GPI, HAS2, HIF1A, HK2, HRG, HYAL2, IFNAR1, IL6, IRF2, ITGA2, ITGB3, JMJD1C, MCFD2, METAP1, MME, NFE2, NLRP3, NPR3, NR4A3, PAPSS2, PDGFRA, PIK3R5, PLAT, PLAUR, PLEK, PTGS2, PTPN11, PTPN6, PTPRO, PTPRU, RAB11A, SELP, SERPINC1, SE…	.
GO:1903034	regulation of response to wounding	response to stress	111	0.0021774	9.72499e-07	[4, 5]	18.2857	32	[ANXA2, CD9, CDKN1A, CDKN1B, CEACAM1, CRK, F3, FCER1G, GRN, HRG, LRIG2, MYLK, NR4A3, PDGFRA, PLAT, PLAUR, PLEK, PPARD, RPL29, S1PR4, SELP, SERPINC1, SERPINE1, SERPINE2, SMAP2, ST13, TEC, TFRC, THBS1, TNFAIP3, TNFRSF12A, TNR]	.
GO:0034109	homotypic cell-cell adhesion	response to stress	111	0.00367857	9.72499e-07	[4]	21.9512	18	[BSG, CD9, CEACAM1, CLIC1, DSP, DSPP, FERMT3, ITGB3, JUP, METAP1, PDGFRA, PLEK, PTPN6, PTPRO, PTPRU, SERPINE2, SPG7, TLN1]	.
GO:0030168	platelet activation	response to stress	111	0.00456383	9.72499e-07	[3, 4, 6]	18.1818	28	[ACP5, AXL, BSG, CD9, CEACAM1, CLIC1, DGKD, F8, FCER1G, FERMT3, GNAQ, HRG, IL6, ITGB3, METAP1, NR4A3, PDGFRA, PIK3R5, PLEK, PTPN11, PTPN6, SELP, SERPINE2, TEC, TFRC, TLN1, VAV1, YWHAZ]	.
GO:0010543	regulation of platelet activation	response to stress	111	0.00545329	9.72499e-07	[4, 5, 6, 7, 8]	28.5714	10	[CD9, CEACAM1, FCER1G, HRG, NR4A3, PDGFRA, PLEK, SELP, SERPINE2, TEC]	.
GO:0007599	hemostasis	response to stress	111	0.00579435	9.72499e-07	[4]	15.4605	47	[ACP5, ANXA2, AXL, BSG, CD9, CDC42, CEACAM1, CLIC1, DGKD, EHD3, F13B, F3, F5, F8, FCER1G, FERMT3, GNAQ, GPI, HRG, IL6, IRF2, ITGA2, ITGB3, JMJD1C, MCFD2, METAP1, NFE2, NR4A3, PAPSS2, PDGFRA, PIK3R5, PLAT, PLAUR, PLEK, PTPN11, PTPN6, SELP, SERPINC1, SERPINE1, SERPINE2, TEC, TFRC, THBS1, TLN1, VAV1, WAS, YWHAZ]	.
GO:0030193	regulation of blood coagulation	response to stress	111	0.00598362	9.72499e-07	[3, 4, 5, 6, 7]	20.9302	18	[ANXA2, CD9, CEACAM1, F3, FCER1G, HRG, NR4A3, PDGFRA, PLAT, PLAUR, PLEK, SELP, SERPINC1, SERPINE1, SERPINE2, TEC, TFRC, THBS1]	.
GO:0006955	immune response	immune response	112	6.24471e-31	5.95064e-28	[2]	19.4993	296	[ABI1, ABI2, ABR, ACOD1, ACP5, ACTR3B, ADAM8, ADAR, ADGRE1, ADGRE2, ADGRE5, AKIRIN2, ALCAM, ALDOA, ANP32B, ANPEP, ANXA2, ANXA3, AP1G1, AP2A2, ARG1, ARG2, ARHGAP45, ARHGEF2, ARID5A, ARPC1B, ARPC2, ATP6V0C, AXL, B2M, BAG6, BATF, BCAR1, BTN1A1, C1QB, C3, C5AR1, C7, CAMK2G, CAMP, CARD9, CBFB, CBL, CCL19, CCL2, CCL4, CCT2, CD200, CD22, CD274, CD276, CD300E, CD300LD, CD44, CD80, CD83, CDA, CDC42, CEACA…	.
GO:0006952	defense response	immune response	112	4.56959e-19	5.95064e-28	[3]	18.6125	220	[ABCF3, ABI2, ABR, ACOD1, ACP5, ADAM8, ADAR, ADGRE2, ADGRE5, ADORA1, AKIRIN2, ALOX5AP, ANXA3, AP1G1, APOL3, ARG1, ARG2, ARHGEF2, ARID5A, AXL, B2M, BATF, C1QB, C3, C5AR1, C7, CAMK2G, CAMP, CARD9, CCL19, CCL2, CCL4, CD163, CD200, CD300E, CD44, CD83, CDO1, CEACAM1, CEBPB, CEBPE, CFD, CFH, CGAS, CLEC12B, CLEC4E, CLEC4F, CLEC4M, CORO1A, CRK, CTSK, CXCL10, CXCL11, CXCL13, CXCL8, CXCR2, CXCR3, CYBB, CYB…	.
GO:0051707	response to other organism	immune response	112	1.69537e-17	5.95064e-28	[2, 4]	21.5361	143	[ABCA1, ABCF3, ABI2, ABR, ACOD1, ACP5, ADAR, AKIRIN2, ANXA3, ARF1, ARG1, ARG2, ATP2A2, AXL, B2M, BATF, BCL2L1, C3, C5AR1, CAMP, CAPN2, CARD9, CASP3, CCL19, CCL2, CCL4, CD274, CD80, CEACAM20, CEBPB, CEBPE, CFD, CGAS, CHD7, CLEC4E, CRK, CSF2RB, CSF3, CXCL10, CXCL11, CXCL13, CXCL8, DDIT4, DHRS4, DMBT1, ENAH, EPHA2, EPX, FAM111A, FCER1G, FKBP5, FOS, FOSL1, FUS, GJB2, GNG12, GPX1, GRN, HCK, HIF1A, HMG…	.
GO:0009607	response to biotic stimulus	immune response	112	2.28061e-17	5.95064e-28	[2]	21.1816	147	[ABCA1, ABCF3, ABI2, ABR, ACOD1, ACP5, ADAR, AKIRIN2, ANXA3, ARF1, ARG1, ARG2, ATP2A2, AXL, B2M, BATF, BCL2L1, C3, C5AR1, CAMP, CAPN2, CARD9, CASP3, CCL19, CCL2, CCL4, CD274, CD80, CEACAM1, CEACAM20, CEBPB, CEBPE, CFD, CGAS, CHD7, CLEC4E, CRK, CSF2RB, CSF3, CXCL10, CXCL11, CXCL13, CXCL8, DDIT4, DHRS4, DMBT1, ENAH, EPHA2, EPX, FAM111A, FCER1G, FKBP5, FOS, FOSL1, FUS, GJB2, GNG12, GPX1, GRN, GSK3B,…	.
GO:0006954	inflammatory response	immune response	112	6.36611e-15	5.95064e-28	[4]	21.4411	122	[ABI2, ABR, ACOD1, ACP5, ADAM8, ADGRE2, ADGRE5, ADORA1, ALOX5AP, APOL3, AXL, C3, C5AR1, CAMK2G, CCL19, CCL2, CCL4, CD163, CD200, CD44, CDO1, CEBPB, CXCL10, CXCL11, CXCL13, CXCL8, CXCR2, CXCR3, CYBB, DNASE1L3, DPYSL5, EGFR, EPHA2, EPX, F3, F8, FCER1G, FFAR2, FN1, FOS, FOXF1, FPR1, FUS, GGT5, GPX1, GRN, HCK, HGF, HIF1A, HMGB2, HP, HSPG2, HYAL2, HYAL3, ICAM1, IGFBP1, IL17RC, IL1B, IL1RAP, IL31RA, IL…	.
GO:0006950	response to stress	immune response	112	3.91864e-14	5.95064e-28	[2]	13.9606	411	[ABCA1, ABCF3, ABI2, ABR, ACADVL, ACOD1, ACP5, ADAM8, ADAR, ADGRE2, ADGRE5, ADORA1, AKIRIN2, AKR1B1, ALOX5AP, ANGPTL4, ANGPTL7, ANXA2, ANXA3, AP1G1, APOL3, ARG1, ARG2, ARHGEF2, ARID5A, ASNS, ASTE1, ATF3, ATF6, ATP2A2, ATP2B1, ATP6V0D1, ATRX, AXL, B2M, BAG6, BATF, BCL2L1, BHLHA15, BMPR2, BSG, C1QB, C3, C5AR1, C7, CA2, CALR, CAMK2G, CAMP, CAPN2, CARD9, CASP3, CBL, CCL19, CCL2, CCL4, CCN2, CCNB1, CC…	.
GO:0045087	innate immune response	immune response	112	3.25651e-12	5.95064e-28	[3, 4]	19.4444	126	[ABI2, ACOD1, ADAM8, ADAR, AKIRIN2, AP1G1, ARG1, ARG2, ARHGEF2, ARID5A, AXL, B2M, C1QB, C3, C7, CAMK2G, CAMP, CARD9, CCL19, CCL2, CCL4, CD300E, CD44, CEACAM1, CFD, CFH, CGAS, CLEC12B, CLEC4E, CLEC4F, CLEC4M, CORO1A, CRK, CTSK, CXCL10, CYBB, CYBC1, DHRS4, DMBT1, EGR1, EIF4E, FCER1G, FCGR1A, FERMT2, FFAR2, GRN, GSN, HCK, HIF1A, HMGB2, HSPD1, ICAM1, IFIT5, IFITM3, IFNAR1, IFNAR2, IFNGR1, IL1RAP, IL3…	.
GO:0080134	regulation of response to stress	immune response	112	6.43591e-08	5.95064e-28	[3, 4]	14.948	187	[ABI2, ABR, ACOD1, ACP5, ADAM8, ADORA1, ALOX5AP, ANXA2, AP1G1, ARG1, ARG2, ARHGEF2, ATF6, BAG6, BCL2L1, BSG, C3, C5AR1, CAMK2G, CARD9, CCL19, CCN2, CD200, CD44, CD9, CDKN1A, CDKN1B, CEACAM1, CEBPB, CGAS, CHORDC1, CLEC12B, CLEC4E, CLEC4F, CRK, CSTA, CTSK, DDIAS, DDX39A, DDX5, DMBT1, DNAJB6, DNASE1L3, DUSP1, DUSP7, EGFR, EIF4E, EIF4G1, EPX, ERLEC1, ERRFI1, F3, FCER1G, FERMT2, FFAR2, FOXF1, FUS, GAD…	.
GO:0031347	regulation of defense response	immune response	112	6.07757e-07	5.95064e-28	[4, 5]	16.9717	102	[ABI2, ABR, ACOD1, ACP5, ADAM8, ADORA1, ALOX5AP, AP1G1, ARG1, ARG2, C3, C5AR1, CARD9, CD200, CEACAM1, CEBPB, CGAS, CLEC12B, CLEC4E, CLEC4F, CRK, CTSK, DMBT1, DNASE1L3, EGFR, EIF4E, FCER1G, FERMT2, FFAR2, FOXF1, GPX1, GRN, HCK, HGF, HMGB2, HSPD1, HYAL2, IFNAR2, IFNGR1, IGFBP1, IL17RC, IL1B, IL6, IL6ST, INAVA, IRAK3, ITGA2, ITGB2, LEP, MAGI1, MAL, MAP2K6, MAPKAPK2, MATR3, MMP9, MUC12, MUC2, MUC5AC,…	.
GO:0009617	response to bacterium	immune response	113	9.26383e-16	2.09405e-11	[3, 5]	23.702	105	[ABCA1, ABI2, ABR, ACOD1, ACP5, AKIRIN2, ANXA3, ARG1, ARG2, ATP2A2, AXL, B2M, C3, C5AR1, CAMP, CAPN2, CARD9, CASP3, CCL2, CCL4, CD274, CD80, CEACAM20, CEBPB, CEBPE, CFD, CHD7, CLEC4E, CSF2RB, CSF3, CXCL10, CXCL11, CXCL13, CXCL8, DHRS4, DMBT1, ENAH, EPHA2, EPX, FCER1G, FKBP5, FOS, FUS, GJB2, GNG12, GPX1, GRN, HCK, HMGB2, HP, ICAM1, IFNAR1, IL1B, IL6, IL6R, INAVA, IRAK3, IRF8, JUN, JUNB, LITAF, LYZ…	.
GO:0002237	response to molecule of bacterial origin	immune response	113	2.94629e-15	2.09405e-11	[4, 6]	27.1478	79	[ABCA1, ABI2, ABR, ACOD1, ACP5, AKIRIN2, ARG1, ATP2A2, AXL, B2M, C5AR1, CAMP, CAPN2, CARD9, CASP3, CCL2, CCL4, CD274, CD80, CEBPB, CEBPE, CSF2RB, CSF3, CXCL10, CXCL11, CXCL13, CXCL8, DHRS4, ENAH, EPX, FOS, GJB2, GNG12, HCK, HMGB2, ICAM1, IFNAR1, IL1B, IL6, INAVA, IRAK3, IRF8, JUN, JUNB, LITAF, MAL, MAPKAPK2, MRC1, NFKB2, NLRP3, NOCT, NOD2, NUGGC, PDE4B, PPARD, PTAFR, PTGES, PTGS2, PTK2B, PYCARD, …	.
GO:0032496	response to lipopolysaccharide	immune response	113	2.27696e-14	2.09405e-11	[4, 5, 7]	26.7606	76	[ABCA1, ABI2, ABR, ACOD1, ACP5, AKIRIN2, ARG1, ATP2A2, AXL, C5AR1, CAMP, CAPN2, CASP3, CCL2, CCL4, CD274, CD80, CEBPB, CEBPE, CSF2RB, CSF3, CXCL10, CXCL11, CXCL13, CXCL8, DHRS4, ENAH, EPX, FOS, GJB2, GNG12, HCK, HMGB2, ICAM1, IFNAR1, IL1B, IL6, IRAK3, IRF8, JUN, JUNB, LITAF, MAL, MAPKAPK2, MRC1, NFKB2, NLRP3, NOCT, NOD2, NUGGC, PDE4B, PPARD, PTAFR, PTGES, PTGS2, PTK2B, PYCARD, RARA, RPS6KA3, RPSA…	.
GO:0033993	response to lipid	immune response	113	1.73243e-09	2.09405e-11	[4]	16.78	148	[ABCA1, ABI2, ABL2, ABR, ACOD1, ACP5, ACSL6, ACTA1, AKAP13, AKIRIN2, AKR1B1, ANXA3, ARG1, ARPC1B, ATP2A2, ATP2B1, AXL, BUD31, C5AR1, CA2, CALR, CAMP, CAPN2, CASP3, CBFB, CBL, CCL19, CCL2, CCL4, CCN2, CCNB1, CD274, CD80, CDKN1A, CDKN1B, CDO1, CEBPB, CEBPE, CSF2RB, CSF3, CSTA, CXCL10, CXCL11, CXCL13, CXCL8, CYBB, CYP7B1, DAB2, DBI, DDIT4, DDR1, DDX5, DHRS4, DNAAF4, DNAJB6, DSPP, DUSP1, EGFR, EIF4E,…	.
GO:1901700	response to oxygen-containing compound	immune response	113	3.78272e-08	2.09405e-11	[3]	14.6006	212	[ABCA1, ABI2, ABL2, ABR, ACOD1, ACP5, ACSL6, ADCY9, AKIRIN2, AKR1B1, ARG1, ARHGEF2, ARPC1B, ASNS, ATP2A2, ATP2B1, ATP6V0C, ATP6V0D1, ATP6V1A, ATP6V1E1, ATP6V1H, AXL, BCAR1, BCL2L1, BSG, BUD31, C5AR1, CA2, CALR, CAMP, CAPN2, CARD9, CASP3, CBL, CCL19, CCL2, CCL4, CCN2, CCNB1, CD274, CD80, CD9, CDH1, CDKN1A, CDKN1B, CDO1, CEACAM1, CEBPB, CEBPE, COL6A1, CRK, CSE1L, CSF2RB, CSF3, CSTA, CTNND1, CXCL10,…	.
GO:1901701	cellular response to oxygen-containing compound	immune response	113	2.63074e-05	2.09405e-11	[4]	14.3564	145	[ABCA1, ABI2, ABL2, ACOD1, ADCY9, AKR1B1, ARG1, ARHGEF2, ATP2B1, ATP6V0C, ATP6V0D1, ATP6V1A, ATP6V1E1, ATP6V1H, AXL, BCAR1, BCL2L1, BUD31, CA2, CAMP, CAPN2, CCL2, CCL4, CCNB1, CD274, CD80, CDH1, CDKN1A, CEACAM1, CEBPB, CEBPE, COL6A1, CRK, CSE1L, CSF3, CSTA, CTNND1, CXCL10, CXCL11, CXCL13, CXCL8, CYBB, DDIT4, DHRS4, DNMT1, DSPP, DYNLL1, EGFR, EGR1, EIF4E, EIF4G1, ENAH, ENPP1, ERRFI1, ETF1, EZH2, F…	.
GO:0009725	response to hormone	immune response	113	5.37288e-05	2.09405e-11	[3, 4]	14.3309	136	[ACOD1, ACSL6, ACTA1, ADCY9, AKAP13, AKIRIN2, AKR1B1, ANXA2, ANXA3, ARG1, ARPC1B, ASNS, ATP2B1, ATP6V0C, ATP6V0D1, ATP6V1A, ATP6V1E1, ATP6V1H, BCAR1, BSG, C3, CA2, CALR, CASP3, CBFB, CBL, CCL19, CCN2, CDKN1A, CDKN1B, CDO1, CEACAM1, CRK, CSE1L, CSTA, CTNND1, CYBB, CYP7B1, DAB2, DBI, DDIT4, DDR1, DDX5, DNAAF4, DNAJB6, DSPP, DUSP1, EGFR, EGR1, EGR2, EIF3A, EIF4E, EIF4G1, ENPP1, EPHX1, EPX, ERRFI1, E…	.
GO:0014070	response to organic cyclic compound	immune response	113	0.00023375	2.09405e-11	[4]	14.0782	126	[ABCA1, ABCD3, ACOD1, ACSL6, ACTA1, AKAP13, AKIRIN2, AKR1B1, ANXA3, ARG1, ARHGDIA, ARPC1B, ASNS, ATP2B1, BCL2L1, BSG, CA2, CALR, CARD9, CASP3, CBFB, CBL, CCL2, CCL4, CCN2, CCNB1, CD83, CDH1, CDKN1A, CDKN1B, CDO1, CEBPB, CGAS, CSTA, CXCL10, CYBB, CYP7B1, DAB2, DBI, DDIT4, DDR1, DDX5, DNAAF4, DNAJB6, DSPP, DUSP1, EGFR, EGR1, EIF4E, EIF4G1, EPHX1, EPX, ERRFI1, ETF1, EZH2, FERMT2, FES, FOS, FOSL1, FO…	.
GO:0048545	response to steroid hormone	immune response	113	0.000338137	2.09405e-11	[4, 5]	16.1369	66	[ACOD1, ACTA1, AKAP13, AKIRIN2, AKR1B1, ANXA3, ARG1, ATP2B1, CA2, CALR, CASP3, CBFB, CCN2, CDKN1A, CDO1, CSTA, CYBB, CYP7B1, DAB2, DBI, DDIT4, DDR1, DDX5, DNAAF4, DNAJB6, DSPP, DUSP1, EGFR, EIF4E, EIF4G1, EPHX1, EPX, ERRFI1, ETF1, FOS, FOSL1, GJB2, GPI, HMGB2, ICAM1, IDH1, IL6, INHBA, LBH, NCOA4, NR4A2, NR4A3, PFKFB1, PLPP1, PPARD, PTAFR, PTGS2, PTPRO, PTPRU, RARA, S1PR4, SBNO1, SMARCA4, SPG7, ST…	.
GO:0050793	regulation of developmental process	development	114	2.3641e-08	1.5404e-05	[2, 3]	13.5302	307	[ABCA1, ABI2, ABL2, ABR, ACIN1, ACVR1B, ADAM8, ADGRG1, ADM2, AKAP13, AKR1B1, ALDOA, ANGPTL4, ANP32B, ANPEP, ANXA2, ANXA3, AP2A2, APLNR, ARAP1, ARF1, ARF6, ARG2, ARHGAP15, ARHGDIA, ARHGEF18, ARHGEF2, ARPC2, ATP2B1, AXL, B2M, BAG6, BHLHA15, BMPR2, BUD31, C3, C5AR1, CA2, CALR, CAMK2G, CAMP, CAPN2, CBFB, CCL19, CCL2, CCL4, CCN2, CCNB1, CD200, CD274, CD44, CD80, CD83, CDC42, CDC42SE1, CDH1, CDH2, CDKN…	.
GO:0048856	anatomical structure development	development	114	3.13393e-06	1.5404e-05	[2]	11.7921	531	[ABI1, ABI2, ABL2, ABR, ACADVL, ACIN1, ACOD1, ACP5, ACSL4, ACSL6, ACTA1, ACVR1B, ADAM8, ADAMTS1, ADAP2, ADGRG1, ADM2, ADORA1, AKAP13, AKIRIN2, AKR1B1, ALCAM, ALDOA, ALOXE3, ANGPTL4, ANKRD11, ANP32B, ANPEP, ANXA2, ANXA3, AP1B1, AP2A2, APCDD1, APLNR, ARAP1, ARF1, ARF6, ARG1, ARG2, ARHGAP15, ARHGDIA, ARHGEF18, ARHGEF2, ARPC2, ASNS, ATF3, ATF6, ATP2A2, ATP2B1, ATP6V0D1, ATP7B, ATRX, ATXN1, AXL, B2M, …	.
GO:0035295	tube development	development	114	3.79383e-06	1.5404e-05	[3, 4]	14.9024	145	[ABI2, ADAM8, ADGRG1, ADM2, AKR1B1, ANGPTL4, ANPEP, ANXA2, ANXA3, APLNR, ARG1, ARG2, ATRX, ATXN1, BAG6, BMPR2, BSG, C1GALT1, C3, C5AR1, CAMP, CCBE1, CCL2, CCL4, CCN2, CCNB1, CD200, CDH2, CDKN1A, CEACAM1, CECR2, CHD7, CITED2, COL15A1, CSTA, CTHRC1, CXCL10, CXCL13, CXCL8, CXCR2, CXCR3, CYBB, DDR1, DHCR7, DYNLL1, ECSCR, EGFR, EGR3, EIF4E, EIF4G1, EPCAM, EPGN, EPHA2, ERRFI1, ETF1, F3, FGFBP1, FN1, FO…	.
GO:0035239	tube morphogenesis	development	114	3.8008e-06	1.5404e-05	[3, 4, 5]	15.4806	124	[ABI2, ADAM8, ADGRG1, ADM2, AKR1B1, ANGPTL4, ANPEP, ANXA2, ANXA3, APLNR, BMPR2, C1GALT1, C3, C5AR1, CAMP, CCBE1, CCL2, CCL4, CCN2, CD200, CDH2, CEACAM1, CECR2, CHD7, CITED2, COL15A1, CTHRC1, CXCL10, CXCL13, CXCL8, CXCR2, CXCR3, CYBB, DDR1, DYNLL1, ECSCR, EGFR, EGR3, EPGN, EPHA2, ETF1, F3, FGFBP1, FN1, FOXF1, GPR4, GPX1, GRN, HAS2, HGF, HHEX, HIF1A, HK2, HRG, HSPG2, IL1B, IL6, INHBA, ITGAV, ITGB2,…	.
GO:0048646	anatomical structure formation involved in morphogenesis	development	114	1.87373e-05	1.5404e-05	[2, 3, 4]	14.4118	147	[ABI1, ABI2, ACTA1, ADAM8, ADAMTS1, ADGRG1, ADM2, AKAP13, AKR1B1, ANGPTL4, ANPEP, ANXA2, ANXA3, APLNR, BMPR2, C1GALT1, C3, C5AR1, CAMP, CAPN2, CASP3, CCBE1, CCL2, CCL4, CCN2, CD200, CD80, CD9, CEACAM1, CECR2, CITED2, COL15A1, COL6A1, CTHRC1, CXCL10, CXCL13, CXCL8, CXCR2, CXCR3, CYBB, DSPP, DYNLL1, ECSCR, EGR2, EGR3, EPGN, EPHA2, F3, FGFBP1, FN1, FOXF1, GNG5, GPI, GPR4, GPX1, GRN, HGF, HHEX, HIF1A…	.
GO:0032502	developmental process	development	114	3.03156e-05	1.5404e-05	[1]	11.5409	549	[ABCA1, ABI1, ABI2, ABL2, ABR, ACADVL, ACIN1, ACOD1, ACP5, ACSL4, ACSL6, ACTA1, ACVR1B, ADAM8, ADAMTS1, ADAP2, ADGRG1, ADM2, ADORA1, AKAP13, AKIRIN2, AKR1B1, ALCAM, ALDOA, ALOXE3, ANGPTL4, ANKRD11, ANP32B, ANPEP, ANXA2, ANXA3, AP1B1, AP1G1, AP2A2, APCDD1, APLNR, ARAP1, ARF1, ARF6, ARG1, ARG2, ARHGAP15, ARHGDIA, ARHGEF18, ARHGEF2, ARPC2, ASNS, ATF3, ATF6, ATP2A2, ATP2B1, ATP6V0D1, ATP7B, ATRX, ATX…	.
GO:0048869	cellular developmental process	development	114	4.84862e-05	1.5404e-05	[2]	11.949	412	[ABCA1, ABI1, ABI2, ABL2, ACADVL, ACIN1, ACP5, ACSL4, ACSL6, ACTA1, ACVR1B, ADAM8, ADGRG1, AKAP13, AKIRIN2, AKR1B1, ALCAM, ALDOA, ALOXE3, ANGPTL4, ANP32B, ANPEP, ANXA2, AP1G1, APCDD1, APLNR, ARAP1, ARF1, ARF6, ARG2, ARHGAP15, ARHGDIA, ARHGEF18, ARHGEF2, ARPC2, ATF3, ATP2A2, ATRX, AXL, B2M, BAG6, BATF, BCL2L1, BHLHA15, BMPR2, BPGM, BSG, BTN1A1, BUD31, C1GALT1, C3, C5AR1, CA2, CALR, CAMK2G, CAPN2, …	.
GO:0022603	regulation of anatomical structure morphogenesis	development	114	8.89925e-05	1.5404e-05	[3, 4]	14.0594	142	[ABI2, ABR, ADM2, AKAP13, AKR1B1, ALDOA, ANGPTL4, ANXA3, AP2A2, APLNR, ARAP1, ARHGAP15, ARHGDIA, ARHGEF18, ARPC2, BMPR2, BUD31, C3, C5AR1, CALR, CAMP, CAPN2, CCL2, CCL4, CD200, CD44, CDC42, CDC42SE1, CDH2, CEACAM1, CITED2, CORO1A, CRK, CTHRC1, CXCL10, CXCL13, CXCL8, CXCR2, CYBB, DAB2, DBN1, DSPP, DYNLL1, ECSCR, EGR2, EIF4G2, EPHA2, F3, FERMT2, FES, FGD4, FGFBP1, FMNL1, FN1, GNG5, GPR4, GRN, GSK3B…	.
GO:0009653	anatomical structure morphogenesis	development	114	0.000126855	1.5404e-05	[2, 3]	12.4088	289	[ABI1, ABI2, ABL2, ABR, ACP5, ACTA1, ADAM8, ADAMTS1, ADGRG1, ADM2, AKAP13, AKR1B1, ALCAM, ALDOA, ANGPTL4, ANKRD11, ANPEP, ANXA2, ANXA3, AP2A2, APLNR, ARAP1, ARG1, ARHGAP15, ARHGDIA, ARHGEF18, ARHGEF2, ARPC2, ATRX, AXL, BCL2L1, BMPR2, BSG, BUD31, C1GALT1, C3, C5AR1, CA2, CALR, CAMP, CAPN2, CASP3, CCBE1, CCL2, CCL4, CCN2, CD200, CD44, CD80, CD9, CDC42, CDC42SE1, CDH1, CDH2, CEACAM1, CEBPB, CEBPE, C…	.
GO:0012501	programmed cell death	cellular process, localisation, and structure	115	1.347e-08	1.55464e-08	[3]	14.294	245	[ABI2, ABR, ACIN1, ACOD1, ACP5, ACVR1B, ADAM8, ADORA1, AKAP13, AKIRIN2, AKR1B1, ANGPTL4, ANP32B, ARF6, ARG2, ARHGDIA, ARHGEF18, ARHGEF2, ASNS, ATF3, ATF6, AXL, BAG6, BCAR1, BCL2L1, BMPR2, BSG, BUD31, C3, C5AR1, CALR, CAPN2, CARD9, CASP3, CAST, CBL, CCL19, CCL2, CCL4, CCN2, CD200, CD274, CD44, CDC34, CDKN1A, CDKN1B, CEBPB, CEBPE, CECR2, CHST11, CITED2, CLCF1, CORO1A, CSE1L, CSRNP2, CSTA, CTH, CTNN…	.
GO:0008219	cell death	cellular process, localisation, and structure	115	3.77124e-08	1.55464e-08	[2]	14.0033	255	[ABI2, ABR, ACIN1, ACOD1, ACP5, ACVR1B, ADAM8, ADORA1, AKAP13, AKIRIN2, AKR1B1, ANGPTL4, ANP32B, ARF6, ARG2, ARHGDIA, ARHGEF18, ARHGEF2, ASNS, ATF3, ATF6, AXL, BAG6, BCAR1, BCL2L1, BMPR2, BSG, BTBD10, BUD31, C3, C5AR1, CALR, CAPN2, CARD9, CASP3, CAST, CBL, CCL19, CCL2, CCL4, CCN2, CD200, CD274, CD44, CDC34, CDKN1A, CDKN1B, CEBPB, CEBPE, CECR2, CHORDC1, CHST11, CITED2, CLCF1, CORO1A, CSE1L, CSF3, …	.
GO:0006915	apoptotic process	cellular process, localisation, and structure	115	8.09035e-08	1.55464e-08	[4]	14.1475	234	[ABI2, ABR, ACIN1, ACOD1, ACP5, ACVR1B, ADAM8, ADORA1, AKAP13, AKIRIN2, AKR1B1, ANGPTL4, ANP32B, ARF6, ARG2, ARHGDIA, ARHGEF18, ARHGEF2, ASNS, ATF3, ATF6, AXL, BAG6, BCAR1, BCL2L1, BMPR2, BSG, BUD31, C3, C5AR1, CALR, CAPN2, CARD9, CASP3, CAST, CBL, CCL19, CCL2, CCL4, CCN2, CD200, CD274, CD44, CDC34, CDKN1A, CDKN1B, CEBPB, CEBPE, CECR2, CHST11, CITED2, CLCF1, CORO1A, CSE1L, CSRNP2, CSTA, CTH, CTNN…	.
GO:0043067	regulation of programmed cell death	cellular process, localisation, and structure	115	1.94661e-07	1.55464e-08	[4, 5]	14.5387	197	[ABI2, ABR, ACP5, ADAM8, ADORA1, AKAP13, AKIRIN2, AKR1B1, ANGPTL4, ANP32B, ARG2, ARHGDIA, ARHGEF18, ARHGEF2, ASNS, ATF3, ATF6, AXL, BAG6, BCAR1, BCL2L1, BSG, BUD31, C3, C5AR1, CALR, CAPN2, CARD9, CASP3, CAST, CBL, CCL19, CCL2, CCL4, CCN2, CD200, CD274, CD44, CDC34, CDKN1A, CDKN1B, CEBPB, CHST11, CITED2, CLCF1, CORO1A, CSE1L, CSTA, CTH, CTNND1, CXCL10, CXCR2, CYCS, DAB2, DDIAS, DHRS4, DNAJB6, DNMT…	.
GO:0010941	regulation of cell death	cellular process, localisation, and structure	115	3.29553e-07	1.55464e-08	[3, 4]	14.2468	209	[ABI2, ABR, ACP5, ADAM8, ADORA1, AKAP13, AKIRIN2, AKR1B1, ANGPTL4, ANP32B, ARG2, ARHGDIA, ARHGEF18, ARHGEF2, ASNS, ATF3, ATF6, AXL, BAG6, BCAR1, BCL2L1, BSG, BTBD10, BUD31, C3, C5AR1, CALR, CAPN2, CARD9, CASP3, CAST, CBL, CCL19, CCL2, CCL4, CCN2, CD200, CD274, CD44, CDC34, CDKN1A, CDKN1B, CEBPB, CHORDC1, CHST11, CITED2, CLCF1, CORO1A, CSE1L, CSF3, CSTA, CTH, CTNND1, CXCL10, CXCR2, CYCS, DAB2, DDI…	.
GO:0010942	positive regulation of cell death	cellular process, localisation, and structure	115	6.45297e-06	1.55464e-08	[3, 4, 5]	15.9398	106	[ABI2, ABR, ACP5, ADAM8, ADORA1, AKAP13, ANP32B, ARHGEF18, ARHGEF2, ATF3, ATF6, BCL2L1, BUD31, CAPN2, CASP3, CCL2, CCL4, CCN2, CD200, CD274, CDC34, CDKN1A, CDKN1B, CSTA, CXCR2, CYCS, DDIT4, DNAJB6, DUSP1, DYNLL1, E2F3, ECSCR, EGLN3, EGR1, EIF4E, EIF4G1, ENAH, F3, FGD4, FOS, FOSL1, GADD45A, GADD45B, GRN, GSK3B, GSN, HCAR2, HIP1, HP, HRG, HSPD1, HSPE1, HYAL2, IGFBP3, IL6, INHBA, INHBB, ITGB2, JUN, …	.
GO:0060548	negative regulation of cell death	cellular process, localisation, and structure	115	4.86945e-05	1.55464e-08	[3, 4, 5]	14.5089	130	[ACP5, ADAM8, ADORA1, AKR1B1, ANGPTL4, ARG2, ARHGDIA, ARHGEF2, ASNS, AXL, BAG6, BCL2L1, BSG, BTBD10, C3, C5AR1, CASP3, CAST, CBL, CCL19, CCL2, CCL4, CCN2, CD200, CD44, CDKN1A, CDKN1B, CEBPB, CHST11, CITED2, CLCF1, CORO1A, CSF3, CSTA, CTH, CXCR2, DAB2, DDIAS, DHRS4, DNAJB6, DNMT1, DUSP1, EGFR, EGR3, EIF4E, EIF4G1, EPCAM, EPX, FCER1G, FGF21, GCG, GPI, GPX1, GRINA, GRN, GSK3B, HCK, HGF, HIF1A, HIGD1…	.
GO:0043069	negative regulation of programmed cell death	cellular process, localisation, and structure	115	4.88221e-05	1.55464e-08	[4, 5, 6]	14.7601	120	[ACP5, ADAM8, ADORA1, AKR1B1, ANGPTL4, ARG2, ARHGDIA, ARHGEF2, ASNS, AXL, BAG6, BCL2L1, C3, C5AR1, CASP3, CAST, CBL, CCL19, CCL2, CCL4, CD44, CDKN1A, CDKN1B, CEBPB, CHST11, CITED2, CLCF1, CORO1A, CSTA, CTH, CXCR2, DAB2, DDIAS, DHRS4, DNAJB6, DNMT1, DUSP1, EGFR, EGR3, EPCAM, EPX, FCER1G, FGF21, GCG, GPI, GPX1, GRINA, GRN, GSK3B, HCK, HGF, HIF1A, HIGD1A, HMGB2, HSPA5, HSPD1, ICAM1, IFNAR1, IGFBP1, …	.
GO:0043068	positive regulation of programmed cell death	cellular process, localisation, and structure	115	0.00012709	1.55464e-08	[4, 5, 6]	15.235	94	[ABI2, ABR, ACP5, ADAM8, AKAP13, ANP32B, ARHGEF18, ARHGEF2, ATF3, ATF6, BCL2L1, BUD31, CAPN2, CASP3, CCL2, CCL4, CCN2, CD200, CD274, CDC34, CXCR2, CYCS, DNAJB6, DUSP1, DYNLL1, E2F3, ECSCR, EGLN3, ENAH, F3, FGD4, FOSL1, GADD45A, GADD45B, GRN, GSK3B, GSN, HCAR2, HIP1, HRG, HSPD1, HSPE1, HYAL2, IGFBP3, IL6, INHBA, INHBB, JUN, LEP, MAL, MAP2K4, MAP2K6, MMP9, NACC2, NLRP12, NLRP3, NMT1, NOD1, NR4A3, P…	.
GO:0061458	reproductive system development	development	116	2.35159e-05	0.00107933	[4, 5]	17.4242	69	[ADAMTS1, ADGRG1, AKR1B1, ATRX, AXL, BCL2L1, BMPR2, BSG, CASP3, CBL, CCT2, CDKN1B, CEBPB, CEBPE, CHD7, CHMP2B, CITED2, CYP7B1, DNAJB6, EGFR, ETF1, FOSL1, FSTL3, GJB2, HIF1A, HMGB2, HMGCS1, HSPA5, HYAL3, ICAM1, IDH1, INHBA, INHBB, JUNB, KRT8, LEP, MIA3, MME, MMP14, MMP19, MPP1, NCOA4, PDGFRA, PLEKHA1, PLEKHA5, PPARD, PRDM1, PTGIS, PTGS2, PTK2, PTK2B, PTPN11, PTPRH, RAB13, RARA, RBP1, S1PR4, SCX, S…	.
GO:0045137	development of primary sexual characteristics	development	116	0.000748298	0.00107933	[3, 4, 5]	18.75	36	[ACVR1B, ADAMTS1, ADGRG1, AKR1B1, ATRX, BCL2L1, CASP3, CBL, CCT2, CEBPB, CHMP2B, CITED2, FSTL3, HMGB2, HMGCS1, HSPA5, HYAL3, ICAM1, IDH1, INHBA, INHBB, LEP, MMP14, MMP19, MPP1, NCOA4, PDGFRA, PLEKHA1, RAB13, RARA, RBP1, SCX, SGPL1, STAR, TIPARP, TPM3]	.
GO:0003006	developmental process involved in reproduction	development	116	0.00217074	0.00107933	[2, 3]	14.3617	81	[ACVR1B, ADAMTS1, ADGRG1, AKR1B1, ATRX, AXL, BCL2L1, BMPR2, BSG, C3, CASP3, CBL, CCNB1, CCT2, CDKN1B, CEBPB, CEBPE, CHD7, CHMP2B, CITED2, CYP7B1, DNAJB6, DYNLL1, EGFR, ETF1, FOSL1, FSTL3, GCG, GJB2, HIF1A, HMGB2, HMGCS1, HSPA5, HYAL3, ICAM1, IDH1, IGFBP1, IL1B, INHBA, INHBB, ITGB2, JUNB, KRT8, LEP, MAGI1, MIA3, MME, MMP14, MMP19, MPP1, NCOA4, NECTIN3, OSBP2, PDGFRA, PLEKHA1, PPARD, PRDM1, PTGIS, …	.
GO:0007548	sex differentiation	development	116	0.00293344	0.00107933	[3, 4]	16.8831	39	[ACVR1B, ADAMTS1, ADGRG1, AKR1B1, ATRX, AXL, BCL2L1, CASP3, CBL, CCT2, CEBPB, CHD7, CHMP2B, CITED2, FSTL3, HMGB2, HMGCS1, HSPA5, HYAL3, ICAM1, IDH1, INHBA, INHBB, LEP, MMP14, MMP19, MPP1, NCOA4, PDGFRA, PLEKHA1, PTPN11, RAB13, RARA, RBP1, SCX, SGPL1, STAR, TIPARP, TPM3]	.
GO:0022414	reproductive process	development	116	0.00326686	0.00107933	[1, 2]	12.8713	143	[ACOD1, ACSL4, ACVR1B, ADAMTS1, ADGRG1, AKR1B1, ALDOA, ANTXR2, ARG1, ATRX, AXL, B4GALNT1, BAG6, BCL2L1, BMPR2, BSG, BUB3, C3, CALR, CAPN2, CASP3, CBL, CCNB1, CCT2, CD9, CDC25A, CDH1, CDKN1A, CDKN1B, CEBPB, CEBPE, CECR2, CHD7, CHMP2B, CITED2, CREM, CYP7B1, DDR1, DNAJB6, DUSP1, DYNLL1, EGFR, EGR1, EIF4G2, EPX, ETF1, FOS, FOSL1, FSTL3, GADL1, GCG, GJB2, GPI, HAS1, HAS2, HIF1A, HMGB2, HMGCS1, HSPA5, …	.
GO:0042698	ovulation cycle	development	116	0.00448636	0.00107933	[2, 3, 4]	23.4375	15	[ADAMTS1, AXL, CASP3, EGFR, EGR1, HAS1, HAS2, HSPA5, INHBA, LEP, MAP2K6, MMP19, PDGFRA, PLEKHA1, SGPL1]	.
GO:0046546	development of primary male sexual characteristics	development	116	0.00497493	0.00107933	[4, 5, 6]	19.0476	24	[ADGRG1, AKR1B1, ATRX, BCL2L1, CBL, CHMP2B, CITED2, FSTL3, HMGB2, HMGCS1, ICAM1, INHBA, MMP14, MPP1, NCOA4, PDGFRA, PLEKHA1, RAB13, RARA, RBP1, SCX, SGPL1, STAR, TPM3]	.
GO:0046660	female sex differentiation	development	116	0.00614077	0.00107933	[3, 4, 5]	19.6262	21	[ACVR1B, ADAMTS1, AXL, BCL2L1, CASP3, CCT2, CEBPB, CHD7, HSPA5, HYAL3, ICAM1, IDH1, INHBA, INHBB, LEP, MMP14, MMP19, PDGFRA, PLEKHA1, SGPL1, TIPARP]	.
GO:0046545	development of primary female sexual characteristics	development	116	0.00672839	0.00107933	[4, 5, 6]	20.2128	19	[ACVR1B, ADAMTS1, BCL2L1, CASP3, CCT2, CEBPB, HSPA5, HYAL3, ICAM1, IDH1, INHBA, INHBB, LEP, MMP14, MMP19, PDGFRA, PLEKHA1, SGPL1, TIPARP]	.
GO:0006954	inflammatory response	immune response	117	6.36611e-15	1.34382e-14	[4]	21.4411	122	[ABI2, ABR, ACOD1, ACP5, ADAM8, ADGRE2, ADGRE5, ADORA1, ALOX5AP, APOL3, AXL, C3, C5AR1, CAMK2G, CCL19, CCL2, CCL4, CD163, CD200, CD44, CDO1, CEBPB, CXCL10, CXCL11, CXCL13, CXCL8, CXCR2, CXCR3, CYBB, DNASE1L3, DPYSL5, EGFR, EPHA2, EPX, F3, F8, FCER1G, FFAR2, FN1, FOS, FOXF1, FPR1, FUS, GGT5, GPX1, GRN, HCK, HGF, HIF1A, HMGB2, HP, HSPG2, HYAL2, HYAL3, ICAM1, IGFBP1, IL17RC, IL1B, IL1RAP, IL31RA, IL…	.
GO:0032101	regulation of response to external stimulus	immune response	117	1.16769e-09	1.34382e-14	[3, 4]	18.0995	120	[ABR, ACOD1, ACP5, ADAM8, ADORA1, ALOX5AP, ANXA2, ARG1, ARG2, BMPR2, BUD31, C3, C5AR1, CALR, CCL19, CCL2, CCL4, CD200, CD9, CDKN1A, CDKN1B, CEACAM1, CEBPB, CGAS, CRK, CXCL10, CXCL13, CXCL8, CXCR2, DHRS4, DMBT1, DNASE1L3, DUSP1, EGFR, ENAH, F3, FCER1G, FFAR2, FOXF1, GK, GPR183, GPX1, GRN, HCK, HGF, HRG, HYAL2, IGFBP1, IL17RC, IL1B, IL6, IL6R, IL6ST, ITGA2, ITGB2, LEP, LRIG2, MAGI1, MAL, METAP1, MM…	.
GO:0080134	regulation of response to stress	immune response	117	6.43591e-08	1.34382e-14	[3, 4]	14.948	187	[ABI2, ABR, ACOD1, ACP5, ADAM8, ADORA1, ALOX5AP, ANXA2, AP1G1, ARG1, ARG2, ARHGEF2, ATF6, BAG6, BCL2L1, BSG, C3, C5AR1, CAMK2G, CARD9, CCL19, CCN2, CD200, CD44, CD9, CDKN1A, CDKN1B, CEACAM1, CEBPB, CGAS, CHORDC1, CLEC12B, CLEC4E, CLEC4F, CRK, CSTA, CTSK, DDIAS, DDX39A, DDX5, DMBT1, DNAJB6, DNASE1L3, DUSP1, DUSP7, EGFR, EIF4E, EIF4G1, EPX, ERLEC1, ERRFI1, F3, FCER1G, FERMT2, FFAR2, FOXF1, FUS, GAD…	.
GO:0031347	regulation of defense response	immune response	117	6.07757e-07	1.34382e-14	[4, 5]	16.9717	102	[ABI2, ABR, ACOD1, ACP5, ADAM8, ADORA1, ALOX5AP, AP1G1, ARG1, ARG2, C3, C5AR1, CARD9, CD200, CEACAM1, CEBPB, CGAS, CLEC12B, CLEC4E, CLEC4F, CRK, CTSK, DMBT1, DNASE1L3, EGFR, EIF4E, FCER1G, FERMT2, FFAR2, FOXF1, GPX1, GRN, HCK, HGF, HMGB2, HSPD1, HYAL2, IFNAR2, IFNGR1, IGFBP1, IL17RC, IL1B, IL6, IL6ST, INAVA, IRAK3, ITGA2, ITGB2, LEP, MAGI1, MAL, MAP2K6, MAPKAPK2, MATR3, MMP9, MUC12, MUC2, MUC5AC,…	.
GO:0032103	positive regulation of response to external stimulus	immune response	117	9.84552e-07	1.34382e-14	[3, 4, 5]	21.2	53	[ACOD1, ADAM8, ALOX5AP, ARG1, BMPR2, BUD31, C3, C5AR1, CALR, CCL19, CCL4, CEBPB, CXCL10, CXCL13, CXCL8, CXCR2, EGFR, F3, FCER1G, FFAR2, GRN, HRG, HYAL2, IL17RC, IL1B, IL6, IL6R, IL6ST, ITGA2, ITGB2, MAL, MOSPD2, NCKAP1L, NLRP12, NOD1, NOD2, PGF, PTGS2, PTK2B, RIPOR2, RPSA, SERPINE1, SMAP2, SNCA, SWAP70, TGFB1, TGM2, THBS1, THBS4, TIRAP, TNF, TNIP1, TRAF6]	.
GO:0050920	regulation of chemotaxis	immune response	117	1.78515e-06	1.34382e-14	[3, 4, 5]	22.5641	44	[BMPR2, BUD31, C5AR1, CALR, CCL19, CCL2, CCL4, CXCL10, CXCL13, CXCL8, CXCR2, DUSP1, F3, GK, GPR183, HRG, IL6, IL6R, ITGA2, MAL, MMP25, MOSPD2, MPP1, NCKAP1L, PDGFRA, PGF, PTK2B, PTPRO, PTPRU, RIPOR2, RPSA, SEMA3B, SEMA4A, SEMA7A, SERPINE1, SLAMF8, SLC8B1, SMAP2, SWAP70, TGFB1, THBS1, THBS4, TIRAP, ZSWIM6]	.
GO:0050727	regulation of inflammatory response	immune response	117	5.25867e-06	1.34382e-14	[4, 5, 6]	20.0758	53	[ABR, ACOD1, ACP5, ADAM8, ADORA1, ALOX5AP, C3, C5AR1, CD200, CEBPB, DNASE1L3, EGFR, FCER1G, FFAR2, FOXF1, GPX1, GRN, HCK, HGF, HYAL2, IGFBP1, IL17RC, IL1B, IL6, IL6ST, ITGA2, ITGB2, LEP, MAGI1, MMP9, NLRC3, NLRP12, NLRP3, NOD2, PGLYRP2, PPARD, PTGIS, PTGS2, PYCARD, RPSA, S1PR4, SBNO2, SELE, SEMA7A, SERPINE1, SLAMF8, SNCA, SOCS3, TGM2, TNF, TNFAIP3, TNFAIP6, TNIP1]	.
GO:0050729	positive regulation of inflammatory response	immune response	117	0.000202962	1.34382e-14	[4, 5, 6, 7]	24	24	[ADAM8, ALOX5AP, C3, CEBPB, EGFR, FCER1G, FFAR2, GRN, HYAL2, IL17RC, IL1B, IL6, IL6ST, ITGA2, ITGB2, NLRP12, NOD2, PTGS2, RPSA, SERPINE1, SNCA, TGM2, TNF, TNIP1]	.
GO:0032102	negative regulation of response to external stimulus	immune response	117	0.000347787	1.34382e-14	[3, 4, 5]	17.3469	51	[ABR, ACOD1, ACP5, ADORA1, ANXA2, ARG2, CCL2, CCL4, CD200, CD9, CDKN1A, CDKN1B, CEACAM1, CRK, CXCL13, DUSP1, ENAH, FOXF1, GPX1, GRN, HGF, HRG, IGFBP1, IL6, LEP, LRIG2, MMP25, NLRC3, NLRP12, NLRP3, NUCB2, PCBP2, PDGFRA, PLAT, PLAUR, PPARD, PTGIS, PTPRO, PTPRU, PYCARD, SEMA3B, SEMA4A, SEMA7A, SERPINE1, SERPINE2, SLAMF8, SOCS3, THBS1, TNFAIP3, TNFAIP6, TNR]	.
GO:0016477	cell migration	adaptive immune response	118	1.40337e-16	4.66116e-16	[3, 4]	17.3716	230	[ABI2, ABL2, ABR, ACVR1B, ADAM8, ADAMTS1, ADGRE2, ADGRG1, ADORA1, ANXA3, APCDD1, ARF6, ARHGDIA, ARHGEF2, AXL, BCAR1, BMPR2, BSG, BUD31, C5AR1, CALR, CBLL1, CCL19, CCL2, CCL4, CCN2, CD200, CD274, CD44, CD80, CD9, CDC42BPA, CDH1, CDH2, CDKN1A, CEACAM1, CEACAM21, CH25H, CHMP2B, CHTOP, CITED2, CORO1A, CRK, CSE1L, CTHRC1, CTNND1, CXCL10, CXCL11, CXCL13, CXCL8, CXCR1, CXCR2, CXCR3, CYP7B1, DAB2, DDIT4,…	.
GO:0050900	leukocyte migration	adaptive immune response	118	9.08437e-16	4.66116e-16	[2, 4, 5]	25	95	[ABR, ADAM8, ADGRE2, ADORA1, BSG, C5AR1, CALR, CCL19, CCL2, CCL4, CD200, CD44, CD9, CEACAM1, CEACAM21, CH25H, CORO1A, CRK, CXCL10, CXCL11, CXCL13, CXCL8, CXCR1, CXCR2, CXCR3, CYP7B1, DDX39A, DUSP1, EPCAM, EPX, FCER1G, FFAR2, FN1, GK, GPR183, HCK, ICAM1, IL17RC, IL1B, IL6, IL6R, ITGA2, ITGAL, ITGAV, ITGAX, ITGB2, ITGB3, L1CAM, LEP, LGALS3, MAG, MAL, MIA3, MMP14, MMP25, MMP9, MOSPD2, MPP1, MYO1G, N…	.
GO:0040011	locomotion	adaptive immune response	118	1.75399e-15	4.66116e-16	[1]	16.2346	263	[ABI2, ABL2, ABR, ACVR1B, ADAM8, ADAMTS1, ADGRE2, ADGRG1, ADORA1, ALCAM, ANXA3, APCDD1, ARF6, ARHGDIA, ARHGEF2, ARPC2, AXL, BCAR1, BMPR2, BSG, BUD31, C3, C5AR1, CALR, CBLL1, CCL19, CCL2, CCL4, CCN2, CD200, CD274, CD44, CD80, CD9, CDC42BPA, CDH1, CDH2, CDKN1A, CEACAM1, CEACAM21, CH25H, CHMP2B, CHTOP, CITED2, CORO1A, CRK, CSE1L, CTHRC1, CTNND1, CXCL10, CXCL11, CXCL13, CXCL8, CXCR1, CXCR2, CXCR3, CY…	.
GO:0060326	cell chemotaxis	adaptive immune response	118	1.41879e-11	4.66116e-16	[4, 5]	25.1852	68	[ADAM8, ADGRE2, BCAR1, BUD31, C5AR1, CALR, CCL19, CCL2, CCL4, CH25H, CORO1A, CRK, CSE1L, CTNND1, CXCL10, CXCL11, CXCL13, CXCL8, CXCR1, CXCR2, CXCR3, CYP7B1, DPYSL5, DUSP1, EGR3, EPHA2, FCER1G, FFAR2, GK, GPR183, HGF, HMGB2, HRG, IL17RC, IL1B, IL6, IL6R, ITGB2, LGALS3, MAL, MMP25, MOSPD2, MPP1, NCKAP1L, PDE4B, PDGFRA, PGF, PLEKHG5, PTK2B, PTPRO, PTPRU, RAB13, RHOG, RIPOR2, RPSA, S1PR4, SERPINE1, S…	.
GO:0002685	regulation of leukocyte migration	adaptive immune response	118	5.8885e-10	4.66116e-16	[3, 4, 5, 6, 7]	27.907	48	[ABR, ADAM8, ADORA1, C5AR1, CALR, CCL19, CCL2, CCL4, CD200, CD9, CRK, CXCL10, CXCL13, CXCL8, CXCR2, CXCR3, DUSP1, GK, ICAM1, IL6, IL6R, ITGA2, LGALS3, MAL, MIA3, MMP14, MMP25, MOSPD2, MPP1, NCKAP1L, PGF, PTAFR, PTK2B, PYCARD, RIPK3, RIPOR2, RPSA, S1PR4, SELP, SERPINE1, SLAMF8, SLC8B1, SWAP70, TGFB1, THBS1, THBS4, TIRAP, TNF]	.
GO:0030595	leukocyte chemotaxis	adaptive immune response	118	6.66312e-10	4.66116e-16	[3, 5, 6]	26.8421	51	[ADAM8, ADGRE2, C5AR1, CALR, CCL19, CCL2, CCL4, CH25H, CORO1A, CXCL10, CXCL11, CXCL13, CXCL8, CXCR1, CXCR2, CXCR3, CYP7B1, DUSP1, FCER1G, FFAR2, GK, GPR183, IL17RC, IL1B, IL6, IL6R, ITGB2, LGALS3, MAL, MMP25, MOSPD2, MPP1, NCKAP1L, PDE4B, PGF, PTK2B, PTPRO, PTPRU, RIPOR2, RPSA, S1PR4, SERPINE1, SLAMF8, SLC8B1, SPG7, SWAP70, THBS1, THBS4, TIRAP, TRPM4, VAV1]	.
GO:0097529	myeloid leukocyte migration	adaptive immune response	118	1.22223e-09	4.66116e-16	[3, 5, 6]	27.6471	47	[ADAM8, ADGRE2, C5AR1, CCL19, CCL2, CCL4, CD200, CD9, CXCL10, CXCL11, CXCL13, CXCL8, CXCR1, CXCR2, DUSP1, EPX, FCER1G, GK, IL17RC, IL1B, IL6, IL6R, ITGB2, LGALS3, MAL, MMP14, MMP25, MOSPD2, MPP1, NCKAP1L, PDE4B, PGF, PTK2B, PTPRO, PTPRU, RIPOR2, RPSA, S1PR4, SERPINE1, SLAMF8, SPG7, SWAP70, THBS1, THBS4, TIRAP, UMOD, VAV1]	.
GO:0006935	chemotaxis	adaptive immune response	118	5.24469e-09	4.66116e-16	[3, 4]	18.2741	108	[ADAM8, ADGRE2, ALCAM, BCAR1, BMPR2, BSG, BUD31, C5AR1, CALR, CCL19, CCL2, CCL4, CH25H, CORO1A, CRK, CSE1L, CTNND1, CXCL10, CXCL11, CXCL13, CXCL8, CXCR1, CXCR2, CXCR3, CYP7B1, DOCK2, DPYSL5, DUSP1, ECSCR, EGR2, EGR3, ENAH, EPHA2, F3, FCER1G, FES, FFAR2, FOSL1, FPR1, GBX1, GK, GPR183, HGF, HMGB2, HRG, IL17RC, IL1B, IL6, IL6R, ITGA2, ITGAV, ITGB2, ITGB3, L1CAM, LAMC1, LECT2, LGALS3, LYPLA2, MAL, MM…	.
GO:0050920	regulation of chemotaxis	adaptive immune response	118	1.78515e-06	4.66116e-16	[3, 4, 5]	22.5641	44	[BMPR2, BUD31, C5AR1, CALR, CCL19, CCL2, CCL4, CXCL10, CXCL13, CXCL8, CXCR2, DUSP1, F3, GK, GPR183, HRG, IL6, IL6R, ITGA2, MAL, MMP25, MOSPD2, MPP1, NCKAP1L, PDGFRA, PGF, PTK2B, PTPRO, PTPRU, RIPOR2, RPSA, SEMA3B, SEMA4A, SEMA7A, SERPINE1, SLAMF8, SLC8B1, SMAP2, SWAP70, TGFB1, THBS1, THBS4, TIRAP, ZSWIM6]	.
GO:0032101	regulation of response to external stimulus	adaptive immune response	119	1.16769e-09	3.65266e-10	[3, 4]	18.0995	120	[ABR, ACOD1, ACP5, ADAM8, ADORA1, ALOX5AP, ANXA2, ARG1, ARG2, BMPR2, BUD31, C3, C5AR1, CALR, CCL19, CCL2, CCL4, CD200, CD9, CDKN1A, CDKN1B, CEACAM1, CEBPB, CGAS, CRK, CXCL10, CXCL13, CXCL8, CXCR2, DHRS4, DMBT1, DNASE1L3, DUSP1, EGFR, ENAH, F3, FCER1G, FFAR2, FOXF1, GK, GPR183, GPX1, GRN, HCK, HGF, HRG, HYAL2, IGFBP1, IL17RC, IL1B, IL6, IL6R, IL6ST, ITGA2, ITGB2, LEP, LRIG2, MAGI1, MAL, METAP1, MM…	.
GO:0032102	negative regulation of response to external stimulus	adaptive immune response	119	0.000347787	3.65266e-10	[3, 4, 5]	17.3469	51	[ABR, ACOD1, ACP5, ADORA1, ANXA2, ARG2, CCL2, CCL4, CD200, CD9, CDKN1A, CDKN1B, CEACAM1, CRK, CXCL13, DUSP1, ENAH, FOXF1, GPX1, GRN, HGF, HRG, IGFBP1, IL6, LEP, LRIG2, MMP25, NLRC3, NLRP12, NLRP3, NUCB2, PCBP2, PDGFRA, PLAT, PLAUR, PPARD, PTGIS, PTPRO, PTPRU, PYCARD, SEMA3B, SEMA4A, SEMA7A, SERPINE1, SERPINE2, SLAMF8, SOCS3, THBS1, TNFAIP3, TNFAIP6, TNR]	.
GO:0002683	negative regulation of immune system process	adaptive immune response	119	0.000718134	3.65266e-10	[2, 3, 4]	16.0858	60	[ABI2, ABR, ACOD1, ADORA1, ARG1, ARG2, AXL, CASP3, CBFB, CCL2, CCL4, CD200, CD22, CD274, CD80, CEACAM1, CEBPB, CITED2, CLEC12B, CRK, CXCR2, DHRS4, DUSP1, DUSP7, EIF4E, ETF1, FCER1G, FOXF1, FSTL3, GPX1, GRN, GTF2H1, IL31RA, INHBA, IRAK3, LGALS3, LPXN, MIA3, MMP25, MPP1, MYO1C, NLRC3, PCBP2, PGLYRP2, PRMT1, PTK2B, PTPN6, RARA, RIPOR2, S1PR4, SAMSN1, SLAMF8, SNCA, SOX11, TAPBPL, TGFB1, THBS1, TNF, T…	.
GO:0050777	negative regulation of immune response	adaptive immune response	119	0.00192661	3.65266e-10	[3, 4, 5]	20.5128	24	[ABR, ACOD1, ARG1, ARG2, CEACAM1, CLEC12B, CRK, DHRS4, DUSP7, FOXF1, GPX1, GRN, IRAK3, LGALS3, MYO1C, NLRC3, PGLYRP2, PTPN6, S1PR4, SAMSN1, SLAMF8, TGFB1, TNF, TNFAIP3]	.
GO:0002695	negative regulation of leukocyte activation	adaptive immune response	119	0.00214946	3.65266e-10	[3, 4, 5, 6]	19.1781	28	[ABR, ARG1, ARG2, AXL, CASP3, CBFB, CD200, CD274, CD80, CEACAM1, CEBPB, DUSP7, EIF4E, FOXF1, GRN, GTF2H1, IL31RA, INHBA, LGALS3, PGLYRP2, PTPN6, RIPOR2, S1PR4, SAMSN1, SOX11, TGFB1, TNFAIP3, TNFRSF21]	.
GO:0050866	negative regulation of cell activation	adaptive immune response	119	0.00223599	3.65266e-10	[3, 4, 5]	18.4524	31	[ABR, ARG1, ARG2, AXL, CASP3, CBFB, CD200, CD274, CD80, CD9, CEACAM1, CEBPB, DUSP7, EIF4E, FOXF1, GRN, GTF2H1, IL31RA, INHBA, LGALS3, PDGFRA, PGLYRP2, PTPN6, RIPOR2, S1PR4, SAMSN1, SERPINE2, SOX11, TGFB1, TNFAIP3, TNFRSF21]	.
GO:0007162	negative regulation of cell adhesion	adaptive immune response	119	0.00281557	3.65266e-10	[3, 4, 5]	16.4751	43	[ARG1, ARG2, ARHGAP6, ARHGDIA, CASP3, CBFB, CBLL1, CD274, CD80, CD9, CDH1, CEACAM1, CEBPB, DUSP1, DUSP7, DYNLL1, EIF4E, EPCAM, GTF2H1, HRG, LGALS3, LPXN, MAP4K4, MIA3, MMP14, PLXNC1, POSTN, PTK2, PTK2B, PTPN11, PTPN6, PTPRO, PTPRU, RCC2, RIPOR2, S1PR4, SERPINE1, SERPINE2, SWAP70, TGFB1, THBS1, TNFRSF21, TNR]	.
GO:0002698	negative regulation of immune effector process	adaptive immune response	119	0.00338362	3.65266e-10	[3, 4, 5]	21.5909	19	[ABR, ARG1, CD22, CEACAM1, CLEC12B, CRK, DHRS4, DUSP7, FOXF1, GRN, IRAK3, LGALS3, PCBP2, PGLYRP2, PTPN6, S1PR4, SLAMF8, TGFB1, TNF]	.
GO:0031348	negative regulation of defense response	adaptive immune response	119	0.00612592	3.65266e-10	[3, 4, 5, 6]	17.5758	29	[ABR, ACOD1, ACP5, ADORA1, ARG1, ARG2, CD200, CEACAM1, CLEC12B, CRK, FOXF1, GPX1, GRN, HGF, IGFBP1, IL6, IRAK3, MYO1C, NLRC3, NLRP12, NLRP3, PCBP2, PPARD, PTGIS, PYCARD, SLAMF8, SOCS3, TNFAIP3, TNFAIP6]	.
GO:0051250	negative regulation of lymphocyte activation	adaptive immune response	119	0.00799735	3.65266e-10	[4, 5, 6, 7]	18.5484	23	[ARG1, ARG2, AXL, CASP3, CBFB, CD274, CD80, CEACAM1, CEBPB, DUSP7, EIF4E, GTF2H1, INHBA, LGALS3, PGLYRP2, PTPN6, RIPOR2, S1PR4, SAMSN1, SOX11, TGFB1, TNFAIP3, TNFRSF21]	.
GO:0045824	negative regulation of innate immune response	adaptive immune response	119	0.00941925	3.65266e-10	[4, 5, 6, 7]	25	11	[ACOD1, ARG1, CEACAM1, CLEC12B, CRK, GRN, IRAK3, MYO1C, NLRC3, SLAMF8, TNFAIP3]	.
GO:0032675	regulation of interleukin-6 production	immune response	120	9.3296e-10	3.74206e-11	[4, 5]	33.6538	35	[AKIRIN2, ARHGEF2, CAPN2, CARD9, CD200, CEBPB, FCER1G, HGF, HSPD1, HYAL2, IL17RC, IL1B, IL1RAP, IL6, IL6R, INAVA, IRAK3, MAL, MAPKAPK2, NCKAP1L, NLRC3, NLRP12, NOD1, NOD2, PPIP5K1, PTAFR, PTPN11, PTPN6, PYCARD, RPSA, TFRC, TIRAP, TNF, TNFAIP3, TRAF6]	.
GO:0032635	interleukin-6 production	immune response	120	1.47399e-09	3.74206e-11	[3]	31.8966	37	[AKIRIN2, ARHGEF2, CAPN2, CARD9, CD200, CEBPB, CXCL8, FCER1G, HGF, HSPD1, HYAL2, IL17RC, IL1B, IL1RAP, IL6, IL6R, INAVA, IRAK3, LEP, MAL, MAPKAPK2, NCKAP1L, NLRC3, NLRP12, NOD1, NOD2, PPIP5K1, PTAFR, PTPN11, PTPN6, PYCARD, RPSA, TFRC, TIRAP, TNF, TNFAIP3, TRAF6]	.
GO:0032755	positive regulation of interleukin-6 production	immune response	120	7.65923e-08	3.74206e-11	[4, 5, 6]	36.9231	24	[AKIRIN2, ARHGEF2, CARD9, FCER1G, HSPD1, HYAL2, IL17RC, IL1B, IL1RAP, IL6, IL6R, INAVA, MAL, NOD1, NOD2, PPIP5K1, PTAFR, PTPN11, PYCARD, RPSA, TFRC, TIRAP, TNF, TRAF6]	.
GO:0071706	tumor necrosis factor superfamily cytokine production	immune response	120	1.57116e-06	3.74206e-11	[3]	26.6667	32	[ACP5, ADAM8, ARG2, ARHGEF2, AXL, CARD9, CCL19, CD274, CXCL8, CYBB, ERRFI1, FCER1G, IGFBP1, IRAK3, LEP, MAL, MAPKAPK2, NLRC3, NOD1, NOD2, PPIP5K1, PTAFR, PTPN11, PTPN6, PYCARD, RARA, RASGRP1, RPSA, SASH3, THBS1, TIRAP, TNFAIP3]	.
GO:0032640	tumor necrosis factor production	immune response	120	5.58357e-06	3.74206e-11	[4]	26.087	30	[ACP5, ARG2, ARHGEF2, AXL, CARD9, CCL19, CXCL8, CYBB, ERRFI1, FCER1G, IGFBP1, IRAK3, LEP, MAL, MAPKAPK2, NLRC3, NOD1, NOD2, PPIP5K1, PTAFR, PTPN11, PTPN6, PYCARD, RARA, RASGRP1, RPSA, SASH3, THBS1, TIRAP, TNFAIP3]	.
GO:1903557	positive regulation of tumor necrosis factor superfamily cytokine production	immune response	120	3.48981e-05	3.74206e-11	[4, 5, 6]	29.8507	20	[ADAM8, ARHGEF2, CARD9, CCL19, CYBB, FCER1G, LEP, MAL, MAPKAPK2, NOD1, NOD2, PPIP5K1, PTAFR, PTPN11, PYCARD, RASGRP1, RPSA, SASH3, THBS1, TIRAP]	.
GO:0032637	interleukin-8 production	immune response	120	0.00172422	3.74206e-11	[3]	25.8621	15	[FFAR2, HYAL2, IL1B, LEP, MAL, NOD1, NOD2, PPIP5K1, PYCARD, RPSA, S1PR4, SERPINE1, TFRC, TIRAP, TNF]	.
GO:1903556	negative regulation of tumor necrosis factor superfamily cytokine production	immune response	120	0.00277955	3.74206e-11	[4, 5, 6]	27.907	12	[ACP5, ARG2, AXL, CD274, ERRFI1, IGFBP1, IRAK3, NLRC3, PTPN6, RARA, RPSA, TNFAIP3]	.
GO:0032677	regulation of interleukin-8 production	immune response	120	0.00340715	3.74206e-11	[4, 5]	26	13	[FFAR2, HYAL2, IL1B, MAL, NOD2, PPIP5K1, PYCARD, RPSA, S1PR4, SERPINE1, TFRC, TIRAP, TNF]	.
GO:0032722	positive regulation of chemokine production	immune response	120	0.0056162	3.74206e-11	[4, 5, 6]	24.5283	13	[EGR1, FFAR2, HIF1A, IL1B, IL6, IL6R, MAL, POSTN, PPIP5K1, PYCARD, RPSA, TIRAP, TNF]	.
GO:0072604	interleukin-6 secretion	immune response	120	0.0094898	3.74206e-11	[4, 5, 7, 8, 9, 10]	26.3158	10	[CD200, HYAL2, IL17RC, IL1B, IL1RAP, LEP, PPIP5K1, PYCARD, TFRC, TNF]	.
GO:0006952	defense response	immune response	121	4.56959e-19	2.30508e-18	[3]	18.6125	220	[ABCF3, ABI2, ABR, ACOD1, ACP5, ADAM8, ADAR, ADGRE2, ADGRE5, ADORA1, AKIRIN2, ALOX5AP, ANXA3, AP1G1, APOL3, ARG1, ARG2, ARHGEF2, ARID5A, AXL, B2M, BATF, C1QB, C3, C5AR1, C7, CAMK2G, CAMP, CARD9, CCL19, CCL2, CCL4, CD163, CD200, CD300E, CD44, CD83, CDO1, CEACAM1, CEBPB, CEBPE, CFD, CFH, CGAS, CLEC12B, CLEC4E, CLEC4F, CLEC4M, CORO1A, CRK, CTSK, CXCL10, CXCL11, CXCL13, CXCL8, CXCR2, CXCR3, CYBB, CYB…	.
GO:0009605	response to external stimulus	immune response	121	2.75183e-18	2.30508e-18	[2]	16.2035	309	[ABCA1, ABCF3, ABI2, ABR, ACOD1, ACP5, ACSL4, ACSL6, ACTA1, ADAM8, ADAR, ADGRE2, ADORA1, AKIRIN2, ALCAM, ALOX5AP, ANXA2, ANXA3, AP1G1, ARF1, ARG1, ARG2, ARHGDIA, ASGR1, ASNS, ATF3, ATP2A2, ATP2B1, AXL, B2M, BATF, BCAR1, BCL2L1, BHLHA15, BMPR2, BSG, BUD31, C3, C5AR1, CALR, CAMP, CAPN2, CARD9, CASP3, CBL, CCL19, CCL2, CCL4, CCNB1, CD200, CD274, CD80, CD9, CDKN1A, CDKN1B, CEACAM1, CEACAM20, CEBPB, C…	.
GO:0051707	response to other organism	immune response	121	1.69537e-17	2.30508e-18	[2, 4]	21.5361	143	[ABCA1, ABCF3, ABI2, ABR, ACOD1, ACP5, ADAR, AKIRIN2, ANXA3, ARF1, ARG1, ARG2, ATP2A2, AXL, B2M, BATF, BCL2L1, C3, C5AR1, CAMP, CAPN2, CARD9, CASP3, CCL19, CCL2, CCL4, CD274, CD80, CEACAM20, CEBPB, CEBPE, CFD, CGAS, CHD7, CLEC4E, CRK, CSF2RB, CSF3, CXCL10, CXCL11, CXCL13, CXCL8, DDIT4, DHRS4, DMBT1, ENAH, EPHA2, EPX, FAM111A, FCER1G, FKBP5, FOS, FOSL1, FUS, GJB2, GNG12, GPX1, GRN, HCK, HIF1A, HMG…	.
GO:0009607	response to biotic stimulus	immune response	121	2.28061e-17	2.30508e-18	[2]	21.1816	147	[ABCA1, ABCF3, ABI2, ABR, ACOD1, ACP5, ADAR, AKIRIN2, ANXA3, ARF1, ARG1, ARG2, ATP2A2, AXL, B2M, BATF, BCL2L1, C3, C5AR1, CAMP, CAPN2, CARD9, CASP3, CCL19, CCL2, CCL4, CD274, CD80, CEACAM1, CEACAM20, CEBPB, CEBPE, CFD, CGAS, CHD7, CLEC4E, CRK, CSF2RB, CSF3, CXCL10, CXCL11, CXCL13, CXCL8, DDIT4, DHRS4, DMBT1, ENAH, EPHA2, EPX, FAM111A, FCER1G, FKBP5, FOS, FOSL1, FUS, GJB2, GNG12, GPX1, GRN, GSK3B,…	.
GO:0009617	response to bacterium	immune response	121	9.26383e-16	2.30508e-18	[3, 5]	23.702	105	[ABCA1, ABI2, ABR, ACOD1, ACP5, AKIRIN2, ANXA3, ARG1, ARG2, ATP2A2, AXL, B2M, C3, C5AR1, CAMP, CAPN2, CARD9, CASP3, CCL2, CCL4, CD274, CD80, CEACAM20, CEBPB, CEBPE, CFD, CHD7, CLEC4E, CSF2RB, CSF3, CXCL10, CXCL11, CXCL13, CXCL8, DHRS4, DMBT1, ENAH, EPHA2, EPX, FCER1G, FKBP5, FOS, FUS, GJB2, GNG12, GPX1, GRN, HCK, HMGB2, HP, ICAM1, IFNAR1, IL1B, IL6, IL6R, INAVA, IRAK3, IRF8, JUN, JUNB, LITAF, LYZ…	.
GO:0002237	response to molecule of bacterial origin	immune response	121	2.94629e-15	2.30508e-18	[4, 6]	27.1478	79	[ABCA1, ABI2, ABR, ACOD1, ACP5, AKIRIN2, ARG1, ATP2A2, AXL, B2M, C5AR1, CAMP, CAPN2, CARD9, CASP3, CCL2, CCL4, CD274, CD80, CEBPB, CEBPE, CSF2RB, CSF3, CXCL10, CXCL11, CXCL13, CXCL8, DHRS4, ENAH, EPX, FOS, GJB2, GNG12, HCK, HMGB2, ICAM1, IFNAR1, IL1B, IL6, INAVA, IRAK3, IRF8, JUN, JUNB, LITAF, MAL, MAPKAPK2, MRC1, NFKB2, NLRP3, NOCT, NOD2, NUGGC, PDE4B, PPARD, PTAFR, PTGES, PTGS2, PTK2B, PYCARD, …	.
GO:0032496	response to lipopolysaccharide	immune response	121	2.27696e-14	2.30508e-18	[4, 5, 7]	26.7606	76	[ABCA1, ABI2, ABR, ACOD1, ACP5, AKIRIN2, ARG1, ATP2A2, AXL, C5AR1, CAMP, CAPN2, CASP3, CCL2, CCL4, CD274, CD80, CEBPB, CEBPE, CSF2RB, CSF3, CXCL10, CXCL11, CXCL13, CXCL8, DHRS4, ENAH, EPX, FOS, GJB2, GNG12, HCK, HMGB2, ICAM1, IFNAR1, IL1B, IL6, IRAK3, IRF8, JUN, JUNB, LITAF, MAL, MAPKAPK2, MRC1, NFKB2, NLRP3, NOCT, NOD2, NUGGC, PDE4B, PPARD, PTAFR, PTGES, PTGS2, PTK2B, PYCARD, RARA, RPS6KA3, RPSA…	.
GO:0051704	multi-organism process	immune response	121	2.85962e-12	2.30508e-18	[1]	14.9474	284	[ABCA1, ABCF3, ABI1, ABI2, ABR, ACOD1, ACP5, ACSL4, ACVR1B, ACY3, ADAMTS1, ADAR, AKIRIN2, AKR1B1, ALDOA, ANPEP, ANXA2, ANXA3, AP1B1, AP1G1, AP1S2, AP2A2, ARF1, ARG1, ARG2, ASGR1, ATP2A2, ATP6V0C, ATP6V1H, ATRX, ATXN1, AXL, B2M, B4GALNT1, BAG6, BATF, BCL2L1, BMPR2, BSG, C3, C5AR1, CALR, CAMP, CAPN2, CARD9, CASP3, CBL, CBLL1, CCDC86, CCL19, CCL2, CCL4, CCNB1, CCNK, CCNT2, CCT2, CD274, CD80, CD9, CD…	.
GO:0071219	cellular response to molecule of bacterial origin	immune response	121	1.39508e-10	2.30508e-18	[4, 5, 7]	28.655	49	[ABCA1, ABI2, ACOD1, ARG1, AXL, CAMP, CAPN2, CCL2, CCL4, CD274, CD80, CEBPB, CEBPE, CSF3, CXCL10, CXCL11, CXCL13, CXCL8, DHRS4, ENAH, HCK, HMGB2, ICAM1, IL1B, IL6, IRF8, LITAF, MAL, MRC1, NLRP3, NOD2, NUGGC, PDE4B, PPARD, PTAFR, PTK2B, PYCARD, RARA, RPSA, SBNO2, SERPINE1, SGMS1, STAR, TGFB1, TIRAP, TNF, TNFAIP3, TNIP2, TRAF6]	.
GO:0071216	cellular response to biotic stimulus	immune response	121	2.99282e-10	2.30508e-18	[3]	27.4194	51	[ABCA1, ABI2, ACOD1, ARG1, AXL, CAMP, CAPN2, CCL2, CCL4, CD274, CD80, CEBPB, CEBPE, CSF3, CXCL10, CXCL11, CXCL13, CXCL8, DHRS4, ENAH, GSK3B, HCK, HMGB2, HSPA5, ICAM1, IL1B, IL6, IRF8, LITAF, MAL, MRC1, NLRP3, NOD2, NUGGC, PDE4B, PPARD, PTAFR, PTK2B, PYCARD, RARA, RPSA, SBNO2, SERPINE1, SGMS1, STAR, TGFB1, TIRAP, TNF, TNFAIP3, TNIP2, TRAF6]	.
GO:0033993	response to lipid	immune response	121	1.73243e-09	2.30508e-18	[4]	16.78	148	[ABCA1, ABI2, ABL2, ABR, ACOD1, ACP5, ACSL6, ACTA1, AKAP13, AKIRIN2, AKR1B1, ANXA3, ARG1, ARPC1B, ATP2A2, ATP2B1, AXL, BUD31, C5AR1, CA2, CALR, CAMP, CAPN2, CASP3, CBFB, CBL, CCL19, CCL2, CCL4, CCN2, CCNB1, CD274, CD80, CDKN1A, CDKN1B, CDO1, CEBPB, CEBPE, CSF2RB, CSF3, CSTA, CXCL10, CXCL11, CXCL13, CXCL8, CYBB, CYP7B1, DAB2, DBI, DDIT4, DDR1, DDX5, DHRS4, DNAAF4, DNAJB6, DSPP, DUSP1, EGFR, EIF4E,…	.
GO:0098542	defense response to other organism	immune response	121	2.40033e-09	2.30508e-18	[3, 4, 5]	23.0216	64	[ABCF3, ACP5, ADAR, ANXA3, ARG1, ARG2, BATF, C5AR1, CAMP, CARD9, CEBPB, CEBPE, CGAS, CLEC4E, CXCL10, CXCL13, DDIT4, DMBT1, EPHA2, EPX, FAM111A, FCER1G, FUS, GRN, HIF1A, HMGB2, HP, HRG, HYAL2, IFI44L, IFIT5, IFITM3, IFNAR2, IL17RC, IL1B, IL31RA, IL6, IL6R, IRF2, IRF8, ITGAX, LYZL1, MAL, MAP4K4, MR1, NLRP3, NOD1, NOD2, PCBP2, PGLYRP2, PML, PPIP5K1, PYCARD, RPSA, RSAD2, SELP, SERPINE1, SLAMF8, TGFB1…	.
GO:0046649	lymphocyte activation	adaptive immune response	122	2.24085e-11	8.22775e-13	[3, 4]	19.823	112	[ACP5, ADAM8, AKIRIN2, ANP32B, AP1G1, ARG1, ARG2, AXL, B2M, BAG6, BATF, C3, CAMK2G, CASP3, CBFB, CCL19, CCL2, CCL4, CD22, CD274, CD276, CD44, CD80, CD83, CDC42, CEACAM1, CEBPB, CGAS, CHD7, CLCF1, CLEC4E, CORO1A, CTPS1, CXCL8, DHRS4, DOCK2, DUSP7, EGR1, EGR3, EIF4E, EPX, ETF1, FAM49B, FCER1G, FUS, GPR183, GRAP2, GSN, GTF2H1, HHEX, HSPD1, ICAM1, IGFBP1, IL11, IL1B, IL6, IL6R, IL6ST, IMPDH1, INHBA, …	.
GO:0051249	regulation of lymphocyte activation	adaptive immune response	122	3.87294e-11	8.22775e-13	[4, 5, 6]	22.7273	80	[ACP5, ADAM8, ANP32B, AP1G1, ARG1, ARG2, AXL, CAMK2G, CASP3, CBFB, CCL19, CCL2, CCL4, CD22, CD274, CD276, CD80, CD83, CDC42, CEACAM1, CEBPB, CGAS, CLCF1, CORO1A, DHRS4, DUSP7, EGR3, EIF4E, EPX, ETF1, FAM49B, GPR183, GRAP2, GSN, GTF2H1, HSPD1, IGFBP1, IL1B, IL6, IL6R, IL6ST, INHBA, LEP, LGALS3, MAL, MMP14, NCKAP1L, NLRP3, NOD2, ODR4, PGLYRP2, PRDM1, PRELID1, PTK2B, PTPN11, PTPN6, PYCARD, RARA, RAS…	.
GO:0042110	T cell activation	adaptive immune response	122	1.66383e-09	8.22775e-13	[4, 5]	20.4819	85	[ACP5, ADAM8, ARG1, ARG2, B2M, BATF, C3, CAMK2G, CASP3, CBFB, CCL19, CCL2, CCL4, CD274, CD276, CD44, CD80, CD83, CDC42, CEACAM1, CEBPB, CGAS, CHD7, CLCF1, CLEC4E, CORO1A, CTPS1, CXCL8, DHRS4, DOCK2, DUSP7, EGR1, EGR3, EIF4E, EPX, ETF1, FAM49B, FCER1G, GPR183, GRAP2, GSN, GTF2H1, HSPD1, ICAM1, IGFBP1, IL1B, IL6, IL6R, IL6ST, ITGAL, LEP, LGALS3, MAL, NCKAP1L, NLRC3, NLRP3, NOD2, ODR4, POSTN, PRDM1,…	.
GO:0002520	immune system development	adaptive immune response	122	1.18211e-08	8.22775e-13	[2, 4, 5]	16.6466	138	[ABI1, ACIN1, ACOD1, ACP5, ACVR1B, ADAM8, AKIRIN2, ANP32B, ANXA2, AXL, B2M, BATF, BPGM, C3, CA2, CAMK2G, CASP3, CBFB, CCL19, CD200, CD274, CD80, CD83, CDC42, CEACAM1, CEBPB, CEBPE, CHD7, CHMP2B, CITED2, CLCF1, CLEC4E, CSF3, CXCL8, DHRS4, DOCK2, EGR1, EGR3, EIF3A, EIF4E, EPHA2, EPX, ETF1, FCER1G, FES, FOS, FSTL3, FUS, G6PD, GAB3, GPR183, GTF2H1, HHEX, HIF1A, HMGB2, HSPD1, HYAL2, IL11, IL31RA, IL34…	.
GO:0030099	myeloid cell differentiation	adaptive immune response	122	2.12246e-08	8.22775e-13	[4, 5, 6, 7, 8]	20.3804	75	[ABI1, ACIN1, ACVR1B, AKIRIN2, ANXA2, B2M, BATF, BPGM, CA2, CAMK2G, CASP3, CBFB, CCL19, CDC42, CEACAM1, CEBPB, CEBPE, CHMP2B, CITED2, CSF3, DHRS4, EIF3A, EIF4E, EPHA2, EPX, ETF1, FCER1G, FES, FOS, FSTL3, G6PD, GAB3, GPR183, HIF1A, HMGB2, IL11, IL31RA, IL34, INHBA, IRF8, JUN, JUNB, LGALS3, MAL, MIA3, MITF, MMP9, MPP1, NBEAL2, NCKAP1L, NFE2, NR4A3, PIP4K2A, PML, PRMT1, PTK2B, PTPN11, PTPN6, RARA, R…	.
GO:0002521	leukocyte differentiation	adaptive immune response	122	8.58555e-08	8.22775e-13	[4, 5, 6, 7, 8]	18.8053	85	[ACIN1, ACP5, ADAM8, AKIRIN2, ANXA2, AXL, B2M, BATF, C3, CA2, CAMK2G, CBFB, CCL19, CD80, CD83, CDC42, CEACAM1, CEBPB, CEBPE, CHD7, CITED2, CLCF1, CLEC4E, CSF3, CXCL8, DHRS4, DOCK2, EGR1, EGR3, EPHA2, ETF1, FCER1G, FES, FOS, FSTL3, FUS, GAB3, GPR183, GTF2H1, HHEX, IL11, IL31RA, IL34, IL6, INHBA, JUN, JUNB, LEP, MAL, MFNG, MITF, MMP14, MMP9, NCKAP1L, NLRP3, PGLYRP2, POSTN, PRDM1, PRELID1, PTK2B, PT…	.
GO:0048534	hematopoietic or lymphoid organ development	adaptive immune response	122	1.1514e-07	8.22775e-13	[3, 4, 5, 6]	16.3112	130	[ABI1, ACIN1, ACP5, ACVR1B, ADAM8, AKIRIN2, ANXA2, AXL, B2M, BATF, BPGM, C3, CA2, CAMK2G, CASP3, CBFB, CCL19, CD200, CD80, CD83, CDC42, CEACAM1, CEBPB, CEBPE, CHD7, CHMP2B, CITED2, CLCF1, CLEC4E, CSF3, CXCL8, DHRS4, DOCK2, EGR1, EGR3, EIF3A, EIF4E, EPHA2, EPX, ETF1, FCER1G, FES, FOS, FSTL3, FUS, G6PD, GAB3, GPR183, GTF2H1, HHEX, HIF1A, HMGB2, HYAL2, IL11, IL31RA, IL34, IL6, INHBA, IRF8, JUN, JUNB…	.
GO:0030098	lymphocyte differentiation	adaptive immune response	122	3.51962e-05	8.22775e-13	[4, 5, 6, 7, 8, 9]	18.5185	55	[ACP5, ADAM8, AKIRIN2, AXL, B2M, BATF, C3, CAMK2G, CBFB, CCL19, CD80, CD83, CHD7, CLCF1, CLEC4E, DOCK2, EGR1, EGR3, ETF1, FCER1G, FUS, GPR183, GTF2H1, HHEX, IL11, IL6, INHBA, LEP, MAL, MFNG, MMP14, NCKAP1L, NLRP3, PGLYRP2, POSTN, PRDM1, PRELID1, PTK2B, PTPN6, RARA, RASGRP1, RIPK3, RSAD2, S1PR4, SASH3, SEMA4A, SLAMF8, SLC46A2, SPI1, TGFB1, TPD52, TPM3, UMOD, VAV1, VCAM1]	.
GO:1903708	positive regulation of hemopoiesis	adaptive immune response	122	4.53503e-05	8.22775e-13	[3, 4, 5, 6, 7, 8, 9]	21.875	35	[ACIN1, ACVR1B, ADAM8, AXL, CA2, CBFB, CCL19, CD80, CD83, CSF3, EGR3, ETF1, FES, FOS, GTF2H1, HIF1A, HMGB2, IL34, INHBA, JUN, MIA3, MMP14, NCKAP1L, NLRP3, PRMT1, RARA, RASGRP1, S1PR4, SASH3, SLC9B2, TGFB1, TNF, TRAF6, UMOD, YWHAB]	.
GO:1903706	regulation of hemopoiesis	adaptive immune response	122	8.78221e-05	8.22775e-13	[3, 4, 5, 6, 7, 8]	16.9231	66	[ACIN1, ACVR1B, ADAM8, AXL, B2M, CA2, CAMK2G, CBFB, CCL19, CD80, CD83, CEACAM1, CEBPB, CITED2, CSF3, EGR3, EIF3A, EIF4E, ETF1, FES, FOS, FSTL3, GTF2H1, HIF1A, HMGB2, IL34, INHBA, JUN, LGALS3, MIA3, MITF, MMP14, MPP1, NCKAP1L, NFE2, NLRP3, NR4A3, ODR4, PGLYRP2, PRDM1, PRELID1, PRMT1, PSMB7, PSMD1, PSMD4, PTK2B, PTPN6, RARA, RASGRP1, RBP1, S1PR4, SASH3, SLAMF8, SLC46A2, SLC9B2, SPI1, TCF12, TEC, TF…	.
GO:0045637	regulation of myeloid cell differentiation	adaptive immune response	122	0.000139938	8.22775e-13	[4, 5, 6, 7, 8, 9]	19.2661	42	[ACIN1, ACVR1B, B2M, CA2, CAMK2G, CBFB, CEACAM1, CEBPB, CITED2, CSF3, EIF3A, EIF4E, ETF1, FES, FOS, FSTL3, HIF1A, HMGB2, IL34, INHBA, JUN, LGALS3, MIA3, MITF, MPP1, NCKAP1L, NFE2, NR4A3, PRMT1, PTK2B, RARA, RBP1, SLC9B2, SPI1, TEC, TFE3, TGFB1, THBS1, TNF, TRAF6, TXN, YWHAB]	.
GO:1902107	positive regulation of leukocyte differentiation	adaptive immune response	122	0.000214227	8.22775e-13	[4, 5, 6, 7, 8, 9, 10]	22.2222	28	[ACIN1, ADAM8, AXL, CA2, CBFB, CCL19, CD80, CD83, EGR3, ETF1, FES, FOS, GTF2H1, IL34, JUN, MMP14, NCKAP1L, NLRP3, RARA, RASGRP1, S1PR4, SASH3, SLC9B2, TGFB1, TNF, TRAF6, UMOD, YWHAB]	.
GO:1902105	regulation of leukocyte differentiation	adaptive immune response	122	0.000279352	8.22775e-13	[4, 5, 6, 7, 8, 9]	18.6667	42	[ACIN1, ADAM8, AXL, CA2, CAMK2G, CBFB, CCL19, CD80, CD83, CEACAM1, CEBPB, EGR3, ETF1, FES, FOS, FSTL3, GTF2H1, IL34, INHBA, JUN, MITF, MMP14, NCKAP1L, NLRP3, PGLYRP2, PRDM1, PRELID1, PTPN6, RARA, RASGRP1, RBP1, S1PR4, SASH3, SLAMF8, SLC46A2, SLC9B2, TFE3, TGFB1, TNF, TRAF6, UMOD, YWHAB]	.
GO:0045639	positive regulation of myeloid cell differentiation	adaptive immune response	122	0.00147753	8.22775e-13	[4, 5, 6, 7, 8, 9, 10]	22.7273	20	[ACIN1, ACVR1B, CA2, CSF3, ETF1, FES, FOS, HIF1A, HMGB2, IL34, INHBA, JUN, MIA3, NCKAP1L, PRMT1, SLC9B2, TGFB1, TNF, TRAF6, YWHAB]	.
GO:0072359	circulatory system development	development	123	8.14581e-08	2.36268e-06	[4, 5]	15.5754	157	[ABI2, ACOD1, ADAM8, ADAMTS1, ADAP2, ADGRG1, ADM2, AKAP13, ANGPTL4, ANP32B, ANPEP, ANXA2, ANXA3, AP1B1, APLNR, BMPR2, C1GALT1, C3, C5AR1, CALR, CAMP, CASP3, CCBE1, CCL2, CCL4, CCN2, CCNB1, CD200, CDH2, CDKN1A, CDKN1B, CEACAM1, CEBPE, CHD7, CITED2, COL15A1, CTH, CXCL10, CXCL13, CXCL8, CXCR2, CXCR3, CYBB, DDX39A, DHCR7, DNAAF4, DNMT1, DSP, DSPP, DYNLL1, ECSCR, EGFR, EGR1, EGR3, EIF4G2, ELN, EPGN, E…	.
GO:0048514	blood vessel morphogenesis	development	123	9.79171e-08	2.36268e-06	[4, 5, 6, 7, 8, 9]	17.6166	102	[ABI2, ADAM8, ADGRG1, ADM2, ANGPTL4, ANPEP, ANXA2, ANXA3, APLNR, BMPR2, C1GALT1, C3, C5AR1, CAMP, CCBE1, CCL2, CCL4, CCN2, CD200, CDH2, CEACAM1, CHD7, CITED2, COL15A1, CXCL10, CXCL13, CXCL8, CXCR2, CXCR3, CYBB, ECSCR, EGR3, EPGN, EPHA2, ETF1, F3, FGFBP1, FN1, FOXF1, GPR4, GPX1, GRN, HAS2, HGF, HHEX, HIF1A, HK2, HRG, HSPG2, IL1B, IL6, INHBA, ITGAV, ITGB2, ITGB3, JCAD, JUN, JUNB, JUP, LEP, MFGE8, M…	.
GO:0001944	vasculature development	development	123	1.21456e-07	2.36268e-06	[4, 5, 6, 7]	16.9391	114	[ABI2, ADAM8, ADGRG1, ADM2, ANGPTL4, ANP32B, ANPEP, ANXA2, ANXA3, APLNR, BMPR2, C1GALT1, C3, C5AR1, CAMP, CCBE1, CCL2, CCL4, CCN2, CD200, CDH2, CEACAM1, CHD7, CITED2, COL15A1, CTH, CXCL10, CXCL13, CXCL8, CXCR2, CXCR3, CYBB, DHCR7, DNMT1, ECSCR, EGR1, EGR3, EPGN, EPHA2, ERRFI1, ETF1, F3, FGFBP1, FN1, FOSL1, FOXF1, GPR4, GPX1, GRN, HAS2, HGF, HHEX, HIF1A, HK2, HRG, HSPG2, IL1B, IL6, IL6R, INHBA, IT…	.
GO:0001568	blood vessel development	development	123	4.36466e-07	2.36268e-06	[3, 5, 6, 7, 8]	16.7435	109	[ABI2, ADAM8, ADGRG1, ADM2, ANGPTL4, ANPEP, ANXA2, ANXA3, APLNR, BMPR2, C1GALT1, C3, C5AR1, CAMP, CCBE1, CCL2, CCL4, CCN2, CD200, CDH2, CEACAM1, CHD7, CITED2, COL15A1, CXCL10, CXCL13, CXCL8, CXCR2, CXCR3, CYBB, DHCR7, ECSCR, EGR1, EGR3, EPGN, EPHA2, ETF1, F3, FGFBP1, FN1, FOSL1, FOXF1, GPR4, GPX1, GRN, HAS2, HGF, HHEX, HIF1A, HK2, HRG, HSPG2, IL1B, IL6, IL6R, INHBA, ITGAV, ITGB2, ITGB3, JCAD, JUN…	.
GO:1901342	regulation of vasculature development	development	123	1.13912e-06	2.36268e-06	[4, 5, 6, 7, 8]	19.8083	62	[ABI2, ADM2, ANGPTL4, ANXA3, APLNR, C3, C5AR1, CAMP, CD200, CEACAM1, CTH, CXCL10, CXCL13, CXCL8, CXCR2, CYBB, DNMT1, ECSCR, EGR1, EPHA2, F3, FGFBP1, GPR4, GRN, HGF, HHEX, HIF1A, HK2, HRG, HSPG2, IL1B, IL6, IL6R, INHBA, ITGB2, JCAD, JUP, LEP, MMRN2, PDCD6, PGF, PKM, PML, PTGIS, PTGS2, PTK2B, RAP1A, RNH1, S100A1, S1PR4, SARS, SEMA4A, SERPINE1, SMAP2, STARD13, SULF1, THBS1, THBS4, TIE1, TMEM100, TNF…	.
GO:0035295	tube development	development	123	3.79383e-06	2.36268e-06	[3, 4]	14.9024	145	[ABI2, ADAM8, ADGRG1, ADM2, AKR1B1, ANGPTL4, ANPEP, ANXA2, ANXA3, APLNR, ARG1, ARG2, ATRX, ATXN1, BAG6, BMPR2, BSG, C1GALT1, C3, C5AR1, CAMP, CCBE1, CCL2, CCL4, CCN2, CCNB1, CD200, CDH2, CDKN1A, CEACAM1, CECR2, CHD7, CITED2, COL15A1, CSTA, CTHRC1, CXCL10, CXCL13, CXCL8, CXCR2, CXCR3, CYBB, DDR1, DHCR7, DYNLL1, ECSCR, EGFR, EGR3, EIF4E, EIF4G1, EPCAM, EPGN, EPHA2, ERRFI1, ETF1, F3, FGFBP1, FN1, FO…	.
GO:0035239	tube morphogenesis	development	123	3.8008e-06	2.36268e-06	[3, 4, 5]	15.4806	124	[ABI2, ADAM8, ADGRG1, ADM2, AKR1B1, ANGPTL4, ANPEP, ANXA2, ANXA3, APLNR, BMPR2, C1GALT1, C3, C5AR1, CAMP, CCBE1, CCL2, CCL4, CCN2, CD200, CDH2, CEACAM1, CECR2, CHD7, CITED2, COL15A1, CTHRC1, CXCL10, CXCL13, CXCL8, CXCR2, CXCR3, CYBB, DDR1, DYNLL1, ECSCR, EGFR, EGR3, EPGN, EPHA2, ETF1, F3, FGFBP1, FN1, FOXF1, GPR4, GPX1, GRN, HAS2, HGF, HHEX, HIF1A, HK2, HRG, HSPG2, IL1B, IL6, INHBA, ITGAV, ITGB2,…	.
GO:0001525	angiogenesis	development	123	5.33934e-06	2.36268e-06	[3, 4, 5, 6, 7, 8, 9, 10]	17.1079	84	[ABI2, ADAM8, ADGRG1, ADM2, ANGPTL4, ANPEP, ANXA2, ANXA3, APLNR, C1GALT1, C3, C5AR1, CAMP, CCBE1, CCL2, CCL4, CCN2, CD200, CEACAM1, COL15A1, CXCL10, CXCL13, CXCL8, CXCR2, CXCR3, CYBB, ECSCR, EGR3, EPGN, EPHA2, F3, FGFBP1, FN1, GPR4, GPX1, GRN, HGF, HHEX, HIF1A, HK2, HRG, HSPG2, IL1B, IL6, INHBA, ITGAV, ITGB2, ITGB3, JCAD, JUN, JUP, LEP, MFGE8, MIA3, MMP14, MMP19, MMRN2, NCL, PDCD6, PDGFRA, PGF, P…	.
GO:0045765	regulation of angiogenesis	development	123	6.50214e-06	2.36268e-06	[4, 5, 6, 7, 8, 9, 10, 11]	19.5122	56	[ABI2, ADM2, ANGPTL4, ANXA3, APLNR, C3, C5AR1, CAMP, CD200, CEACAM1, CXCL10, CXCL13, CXCL8, CXCR2, CYBB, ECSCR, EPHA2, F3, FGFBP1, GPR4, GRN, HGF, HHEX, HIF1A, HK2, HRG, HSPG2, IL1B, IL6, INHBA, ITGB2, JCAD, JUP, LEP, MMRN2, PDCD6, PGF, PKM, PML, PTGIS, PTGS2, PTK2B, RNH1, S100A1, S1PR4, SARS, SEMA4A, SERPINE1, SMAP2, STARD13, SULF1, THBS1, THBS4, TIE1, TNFAIP3, TNFRSF12A]	.
GO:1904018	positive regulation of vasculature development	development	123	1.34664e-05	2.36268e-06	[3, 4, 5, 6, 7, 8, 9]	22.0339	39	[ADM2, ANGPTL4, ANXA3, APLNR, C3, C5AR1, CAMP, CEACAM1, CTH, CXCL8, CXCR2, CYBB, EGR1, F3, FGFBP1, GRN, HGF, HIF1A, HK2, IL1B, IL6, IL6R, ITGB2, JCAD, JUP, PDCD6, PGF, PKM, PTGIS, PTGS2, PTK2B, RAP1A, S100A1, S1PR4, SERPINE1, SMAP2, THBS1, TIE1, TMEM100]	.
GO:0048646	anatomical structure formation involved in morphogenesis	development	123	1.87373e-05	2.36268e-06	[2, 3, 4]	14.4118	147	[ABI1, ABI2, ACTA1, ADAM8, ADAMTS1, ADGRG1, ADM2, AKAP13, AKR1B1, ANGPTL4, ANPEP, ANXA2, ANXA3, APLNR, BMPR2, C1GALT1, C3, C5AR1, CAMP, CAPN2, CASP3, CCBE1, CCL2, CCL4, CCN2, CD200, CD80, CD9, CEACAM1, CECR2, CITED2, COL15A1, COL6A1, CTHRC1, CXCL10, CXCL13, CXCL8, CXCR2, CXCR3, CYBB, DSPP, DYNLL1, ECSCR, EGR2, EGR3, EPGN, EPHA2, F3, FGFBP1, FN1, FOXF1, GNG5, GPI, GPR4, GPX1, GRN, HGF, HHEX, HIF1A…	.
GO:0022603	regulation of anatomical structure morphogenesis	development	123	8.89925e-05	2.36268e-06	[3, 4]	14.0594	142	[ABI2, ABR, ADM2, AKAP13, AKR1B1, ALDOA, ANGPTL4, ANXA3, AP2A2, APLNR, ARAP1, ARHGAP15, ARHGDIA, ARHGEF18, ARPC2, BMPR2, BUD31, C3, C5AR1, CALR, CAMP, CAPN2, CCL2, CCL4, CD200, CD44, CDC42, CDC42SE1, CDH2, CEACAM1, CITED2, CORO1A, CRK, CTHRC1, CXCL10, CXCL13, CXCL8, CXCR2, CYBB, DAB2, DBN1, DSPP, DYNLL1, ECSCR, EGR2, EIF4G2, EPHA2, F3, FERMT2, FES, FGD4, FGFBP1, FMNL1, FN1, GNG5, GPR4, GRN, GSK3B…	.
GO:0009653	anatomical structure morphogenesis	development	123	0.000126855	2.36268e-06	[2, 3]	12.4088	289	[ABI1, ABI2, ABL2, ABR, ACP5, ACTA1, ADAM8, ADAMTS1, ADGRG1, ADM2, AKAP13, AKR1B1, ALCAM, ALDOA, ANGPTL4, ANKRD11, ANPEP, ANXA2, ANXA3, AP2A2, APLNR, ARAP1, ARG1, ARHGAP15, ARHGDIA, ARHGEF18, ARHGEF2, ARPC2, ATRX, AXL, BCL2L1, BMPR2, BSG, BUD31, C1GALT1, C3, C5AR1, CA2, CALR, CAMP, CAPN2, CASP3, CCBE1, CCL2, CCL4, CCN2, CD200, CD44, CD80, CD9, CDC42, CDC42SE1, CDH1, CDH2, CEACAM1, CEBPB, CEBPE, C…	.
GO:0045766	positive regulation of angiogenesis	development	123	0.000262701	2.36268e-06	[4, 5, 6, 7, 8, 9, 10, 11, 12]	20.4969	33	[ADM2, ANGPTL4, ANXA3, APLNR, C3, C5AR1, CAMP, CXCL8, CXCR2, CYBB, F3, FGFBP1, GRN, HGF, HIF1A, HK2, IL1B, IL6, ITGB2, JCAD, JUP, PDCD6, PGF, PKM, PTGIS, PTGS2, PTK2B, S100A1, S1PR4, SERPINE1, SMAP2, THBS1, TIE1]	.
GO:0016477	cell migration	immune response	124	1.40337e-16	8.14154e-11	[3, 4]	17.3716	230	[ABI2, ABL2, ABR, ACVR1B, ADAM8, ADAMTS1, ADGRE2, ADGRG1, ADORA1, ANXA3, APCDD1, ARF6, ARHGDIA, ARHGEF2, AXL, BCAR1, BMPR2, BSG, BUD31, C5AR1, CALR, CBLL1, CCL19, CCL2, CCL4, CCN2, CD200, CD274, CD44, CD80, CD9, CDC42BPA, CDH1, CDH2, CDKN1A, CEACAM1, CEACAM21, CH25H, CHMP2B, CHTOP, CITED2, CORO1A, CRK, CSE1L, CTHRC1, CTNND1, CXCL10, CXCL11, CXCL13, CXCL8, CXCR1, CXCR2, CXCR3, CYP7B1, DAB2, DDIT4,…	.
GO:0048870	cell motility	immune response	124	7.45935e-16	8.14154e-11	[2, 3]	16.8414	241	[ABI2, ABL2, ABR, ACVR1B, ADAM8, ADAMTS1, ADGRE2, ADGRG1, ADORA1, ANXA3, APCDD1, ARF6, ARHGDIA, ARHGEF2, ARPC2, AXL, BCAR1, BMPR2, BSG, BUD31, C3, C5AR1, CALR, CBLL1, CCL19, CCL2, CCL4, CCN2, CD200, CD274, CD44, CD80, CD9, CDC42BPA, CDH1, CDH2, CDKN1A, CEACAM1, CEACAM21, CH25H, CHMP2B, CHTOP, CITED2, CORO1A, CRK, CSE1L, CTHRC1, CTNND1, CXCL10, CXCL11, CXCL13, CXCL8, CXCR1, CXCR2, CXCR3, CYP7B1, D…	.
GO:0050900	leukocyte migration	immune response	124	9.08437e-16	8.14154e-11	[2, 4, 5]	25	95	[ABR, ADAM8, ADGRE2, ADORA1, BSG, C5AR1, CALR, CCL19, CCL2, CCL4, CD200, CD44, CD9, CEACAM1, CEACAM21, CH25H, CORO1A, CRK, CXCL10, CXCL11, CXCL13, CXCL8, CXCR1, CXCR2, CXCR3, CYP7B1, DDX39A, DUSP1, EPCAM, EPX, FCER1G, FFAR2, FN1, GK, GPR183, HCK, ICAM1, IL17RC, IL1B, IL6, IL6R, ITGA2, ITGAL, ITGAV, ITGAX, ITGB2, ITGB3, L1CAM, LEP, LGALS3, MAG, MAL, MIA3, MMP14, MMP25, MMP9, MOSPD2, MPP1, MYO1G, N…	.
GO:0040011	locomotion	immune response	124	1.75399e-15	8.14154e-11	[1]	16.2346	263	[ABI2, ABL2, ABR, ACVR1B, ADAM8, ADAMTS1, ADGRE2, ADGRG1, ADORA1, ALCAM, ANXA3, APCDD1, ARF6, ARHGDIA, ARHGEF2, ARPC2, AXL, BCAR1, BMPR2, BSG, BUD31, C3, C5AR1, CALR, CBLL1, CCL19, CCL2, CCL4, CCN2, CD200, CD274, CD44, CD80, CD9, CDC42BPA, CDH1, CDH2, CDKN1A, CEACAM1, CEACAM21, CH25H, CHMP2B, CHTOP, CITED2, CORO1A, CRK, CSE1L, CTHRC1, CTNND1, CXCL10, CXCL11, CXCL13, CXCL8, CXCR1, CXCR2, CXCR3, CY…	.
GO:0006928	movement of cell or subcellular component	immune response	124	4.89191e-13	8.14154e-11	[2]	15.3285	273	[ABI2, ABL2, ABR, ACTA1, ACTR3B, ACVR1B, ADAM8, ADAMTS1, ADGRE2, ADGRG1, ADORA1, ALCAM, ANXA3, APCDD1, ARAP1, ARF6, ARHGDIA, ARHGEF2, ARPC2, ATP2A2, AXL, BCAR1, BMPR2, BSG, BUD31, C3, C5AR1, CALR, CBLL1, CCL19, CCL2, CCL4, CCN2, CD200, CD274, CD44, CD80, CD9, CDC42, CDC42BPA, CDH1, CDH2, CDKN1A, CDKN1B, CEACAM1, CEACAM21, CH25H, CHMP2B, CHTOP, CITED2, CORO1A, CRK, CSE1L, CTHRC1, CTNND1, CXCL10, C…	.
GO:0051270	regulation of cellular component movement	immune response	124	8.93797e-11	8.14154e-11	[3, 4]	17.1553	158	[ABI2, ABL2, ABR, ACVR1B, ADAM8, ADAMTS1, ADGRG1, ADORA1, ANXA3, ARAP1, ARF6, ARHGDIA, ARHGEF2, ATP2A2, BCAR1, BMPR2, BUD31, C5AR1, CALR, CBLL1, CCL19, CCL2, CCL4, CD200, CD274, CD9, CDH1, CDKN1B, CEACAM1, CHTOP, CITED2, CORO1A, CRK, CSE1L, CTNND1, CXCL10, CXCL13, CXCL8, CXCR2, CXCR3, DAB2, DSP, DSPP, DUSP1, DUSP7, DYNLL1, EGFR, EPCAM, EPHA2, F3, FAM110C, FERMT3, FES, FGFBP1, FN1, FOXF1, GK, GLIP…	.
GO:0051272	positive regulation of cellular component movement	immune response	124	9.07052e-11	8.14154e-11	[3, 4, 5]	20.1183	102	[ABI2, ACVR1B, ADAM8, ADAMTS1, ANXA3, ARF6, ARHGEF2, BCAR1, BMPR2, BUD31, C5AR1, CALR, CBLL1, CCL19, CCL4, CD274, CHTOP, CORO1A, CRK, CSE1L, CTNND1, CXCL10, CXCL13, CXCL8, CXCR2, DAB2, EGFR, EPCAM, F3, FAM110C, FERMT3, FGFBP1, FN1, FOXF1, GLIPR2, GPI, GRN, HAS2, HGF, HIF1A, HSPA5, ICAM1, IGFBP1, IGFBP5, IL1B, IL6, IL6R, IQSEC1, ITGA2, ITGAV, ITGB3, JCAD, JUN, LGALS3, MAL, MAP4K4, MIA3, MMP14, MMP…	.
GO:0040012	regulation of locomotion	immune response	124	9.4214e-11	8.14154e-11	[2, 3]	17.1367	158	[ABI2, ABL2, ABR, ACVR1B, ADAM8, ADAMTS1, ADGRG1, ADORA1, ANXA3, ARF6, ARHGDIA, ARHGEF2, BCAR1, BMPR2, BUD31, C5AR1, CALR, CBLL1, CCL19, CCL2, CCL4, CD200, CD274, CD9, CDH1, CEACAM1, CHMP2B, CHTOP, CITED2, CORO1A, CRK, CSE1L, CTNND1, CXCL10, CXCL13, CXCL8, CXCR2, CXCR3, DAB2, DUSP1, DUSP7, DYNLL1, EGFR, EPCAM, EPHA2, F3, FAM110C, FERMT3, FES, FGFBP1, FN1, FOXF1, GK, GLIPR2, GPI, GPR183, GRN, HAS1…	.
GO:0030334	regulation of cell migration	immune response	124	1.07513e-10	8.14154e-11	[4, 5, 6]	17.6761	143	[ABI2, ABR, ACVR1B, ADAM8, ADAMTS1, ADGRG1, ADORA1, ANXA3, ARF6, ARHGDIA, ARHGEF2, BCAR1, BMPR2, BUD31, C5AR1, CALR, CBLL1, CCL19, CCL2, CCL4, CD200, CD274, CD9, CDH1, CEACAM1, CHTOP, CITED2, CORO1A, CRK, CSE1L, CTNND1, CXCL10, CXCL13, CXCL8, CXCR2, CXCR3, DAB2, DUSP1, DUSP7, DYNLL1, EGFR, EPHA2, F3, FAM110C, FERMT3, FGFBP1, FN1, FOXF1, GK, GLIPR2, GPI, GPR183, GRN, HAS1, HAS2, HGF, HIF1A, HRG, H…	.
GO:2000147	positive regulation of cell motility	immune response	124	1.07767e-10	8.14154e-11	[3, 4, 5, 6]	20.202	100	[ABI2, ACVR1B, ADAM8, ADAMTS1, ANXA3, ARF6, ARHGEF2, BCAR1, BMPR2, BUD31, C5AR1, CALR, CBLL1, CCL19, CCL4, CD274, CHTOP, CORO1A, CRK, CSE1L, CTNND1, CXCL10, CXCL13, CXCL8, CXCR2, DAB2, EGFR, EPCAM, F3, FAM110C, FERMT3, FGFBP1, FN1, FOXF1, GLIPR2, GPI, GRN, HAS2, HGF, HIF1A, HSPA5, ICAM1, IGFBP1, IGFBP5, IL1B, IL6, IL6R, IQSEC1, ITGA2, ITGAV, ITGB3, JCAD, JUN, LGALS3, MAL, MAP4K4, MIA3, MMP14, MMP…	.
GO:0030335	positive regulation of cell migration	immune response	124	1.30542e-10	8.14154e-11	[4, 5, 6, 7]	20.2899	98	[ABI2, ACVR1B, ADAM8, ADAMTS1, ANXA3, ARF6, ARHGEF2, BCAR1, BMPR2, BUD31, C5AR1, CALR, CBLL1, CCL19, CCL4, CD274, CHTOP, CORO1A, CRK, CSE1L, CTNND1, CXCL10, CXCL13, CXCL8, CXCR2, DAB2, EGFR, F3, FAM110C, FERMT3, FGFBP1, FN1, FOXF1, GLIPR2, GPI, GRN, HAS2, HGF, HIF1A, HSPA5, ICAM1, IGFBP1, IGFBP5, IL1B, IL6, IL6R, IQSEC1, ITGA2, ITGAV, ITGB3, JCAD, JUN, LGALS3, MAL, MAP4K4, MIA3, MMP14, MMP9, MOSP…	.
GO:2000145	regulation of cell motility	immune response	124	2.45041e-10	8.14154e-11	[3, 4, 5]	17.2695	148	[ABI2, ABL2, ABR, ACVR1B, ADAM8, ADAMTS1, ADGRG1, ADORA1, ANXA3, ARF6, ARHGDIA, ARHGEF2, BCAR1, BMPR2, BUD31, C5AR1, CALR, CBLL1, CCL19, CCL2, CCL4, CD200, CD274, CD9, CDH1, CEACAM1, CHTOP, CITED2, CORO1A, CRK, CSE1L, CTNND1, CXCL10, CXCL13, CXCL8, CXCR2, CXCR3, DAB2, DUSP1, DUSP7, DYNLL1, EGFR, EPCAM, EPHA2, F3, FAM110C, FERMT3, FES, FGFBP1, FN1, FOXF1, GK, GLIPR2, GPI, GPR183, GRN, HAS1, HAS2, …	.
GO:0040017	positive regulation of locomotion	immune response	124	2.4835e-10	8.14154e-11	[2, 3, 4]	19.6565	103	[ABI2, ACVR1B, ADAM8, ADAMTS1, ANXA3, ARF6, ARHGEF2, BCAR1, BMPR2, BUD31, C5AR1, CALR, CBLL1, CCL19, CCL4, CD274, CHMP2B, CHTOP, CORO1A, CRK, CSE1L, CTNND1, CXCL10, CXCL13, CXCL8, CXCR2, DAB2, EGFR, EPCAM, F3, FAM110C, FERMT3, FGFBP1, FN1, FOXF1, GLIPR2, GPI, GRN, HAS2, HGF, HIF1A, HSPA5, ICAM1, IGFBP1, IGFBP5, IL1B, IL6, IL6R, IQSEC1, ITGA2, ITGAV, ITGB3, JCAD, JUN, LGALS3, MAL, MAP4K4, MIA3, MM…	.
GO:0006935	chemotaxis	immune response	124	5.24469e-09	8.14154e-11	[3, 4]	18.2741	108	[ADAM8, ADGRE2, ALCAM, BCAR1, BMPR2, BSG, BUD31, C5AR1, CALR, CCL19, CCL2, CCL4, CH25H, CORO1A, CRK, CSE1L, CTNND1, CXCL10, CXCL11, CXCL13, CXCL8, CXCR1, CXCR2, CXCR3, CYP7B1, DOCK2, DPYSL5, DUSP1, ECSCR, EGR2, EGR3, ENAH, EPHA2, F3, FCER1G, FES, FFAR2, FOSL1, FPR1, GBX1, GK, GPR183, HGF, HMGB2, HRG, IL17RC, IL1B, IL6, IL6R, ITGA2, ITGAV, ITGB2, ITGB3, L1CAM, LAMC1, LECT2, LGALS3, LYPLA2, MAL, MM…	.
GO:0032879	regulation of localization	immune response	124	1.70895e-07	8.14154e-11	[2, 3]	13.234	311	[ABCA1, ABI2, ABL2, ABR, ACP5, ACVR1B, ADAM8, ADAMTS1, ADGRE2, ADGRG1, ADORA1, AHNAK, AKR1B1, ANP32B, ANPEP, ANXA2, ANXA3, AP1G1, APLNR, ARAP1, ARF1, ARF6, ARG1, ARG2, ARHGDIA, ARHGEF2, ASPSCR1, ATP2A2, ATP2B1, AXL, B2M, BCAR1, BCL2L1, BMPR2, BSG, BUD31, C3, C5AR1, CA2, CALR, CAMK2G, CBL, CBLL1, CCL19, CCL2, CCL4, CCT2, CD200, CD22, CD274, CD9, CDH1, CDH2, CDKN1A, CDKN1B, CEACAM1, CEBPB, CFH, CHD…	.
GO:0051049	regulation of transport	immune response	124	0.000840069	8.14154e-11	[3, 4]	12.648	203	[ABCA1, ABI2, ABL2, ABR, ACP5, ADAM8, ADGRE2, ADORA1, AHNAK, ANP32B, ANPEP, ANXA2, ANXA3, AP1G1, APLNR, ARF1, ARF6, ARG1, ARG2, ASPSCR1, ATP2A2, ATP2B1, AXL, B2M, BSG, C3, CA2, CALR, CAMK2G, CBL, CBLL1, CCL19, CCL2, CCL4, CD200, CD22, CD274, CDH1, CDH2, CEACAM1, CEBPB, CFH, CHD7, CHORDC1, CLEC4E, CLIC1, CLIC2, CORO1A, CPLX1, CSTA, CXCL10, CXCL11, CYBB, DAB2, DNAJB6, DOCK2, DYNLL1, EGFR, EHD3, EIF…	.
GO:0050900	leukocyte migration	immune response	125	9.08437e-16	2.49257e-13	[2, 4, 5]	25	95	[ABR, ADAM8, ADGRE2, ADORA1, BSG, C5AR1, CALR, CCL19, CCL2, CCL4, CD200, CD44, CD9, CEACAM1, CEACAM21, CH25H, CORO1A, CRK, CXCL10, CXCL11, CXCL13, CXCL8, CXCR1, CXCR2, CXCR3, CYP7B1, DDX39A, DUSP1, EPCAM, EPX, FCER1G, FFAR2, FN1, GK, GPR183, HCK, ICAM1, IL17RC, IL1B, IL6, IL6R, ITGA2, ITGAL, ITGAV, ITGAX, ITGB2, ITGB3, L1CAM, LEP, LGALS3, MAG, MAL, MIA3, MMP14, MMP25, MMP9, MOSPD2, MPP1, MYO1G, N…	.
GO:0060326	cell chemotaxis	immune response	125	1.41879e-11	2.49257e-13	[4, 5]	25.1852	68	[ADAM8, ADGRE2, BCAR1, BUD31, C5AR1, CALR, CCL19, CCL2, CCL4, CH25H, CORO1A, CRK, CSE1L, CTNND1, CXCL10, CXCL11, CXCL13, CXCL8, CXCR1, CXCR2, CXCR3, CYP7B1, DPYSL5, DUSP1, EGR3, EPHA2, FCER1G, FFAR2, GK, GPR183, HGF, HMGB2, HRG, IL17RC, IL1B, IL6, IL6R, ITGB2, LGALS3, MAL, MMP25, MOSPD2, MPP1, NCKAP1L, PDE4B, PDGFRA, PGF, PLEKHG5, PTK2B, PTPRO, PTPRU, RAB13, RHOG, RIPOR2, RPSA, S1PR4, SERPINE1, S…	.
GO:0002685	regulation of leukocyte migration	immune response	125	5.8885e-10	2.49257e-13	[3, 4, 5, 6, 7]	27.907	48	[ABR, ADAM8, ADORA1, C5AR1, CALR, CCL19, CCL2, CCL4, CD200, CD9, CRK, CXCL10, CXCL13, CXCL8, CXCR2, CXCR3, DUSP1, GK, ICAM1, IL6, IL6R, ITGA2, LGALS3, MAL, MIA3, MMP14, MMP25, MOSPD2, MPP1, NCKAP1L, PGF, PTAFR, PTK2B, PYCARD, RIPK3, RIPOR2, RPSA, S1PR4, SELP, SERPINE1, SLAMF8, SLC8B1, SWAP70, TGFB1, THBS1, THBS4, TIRAP, TNF]	.
GO:0030595	leukocyte chemotaxis	immune response	125	6.66312e-10	2.49257e-13	[3, 5, 6]	26.8421	51	[ADAM8, ADGRE2, C5AR1, CALR, CCL19, CCL2, CCL4, CH25H, CORO1A, CXCL10, CXCL11, CXCL13, CXCL8, CXCR1, CXCR2, CXCR3, CYP7B1, DUSP1, FCER1G, FFAR2, GK, GPR183, IL17RC, IL1B, IL6, IL6R, ITGB2, LGALS3, MAL, MMP25, MOSPD2, MPP1, NCKAP1L, PDE4B, PGF, PTK2B, PTPRO, PTPRU, RIPOR2, RPSA, S1PR4, SERPINE1, SLAMF8, SLC8B1, SPG7, SWAP70, THBS1, THBS4, TIRAP, TRPM4, VAV1]	.
GO:0032101	regulation of response to external stimulus	immune response	125	1.16769e-09	2.49257e-13	[3, 4]	18.0995	120	[ABR, ACOD1, ACP5, ADAM8, ADORA1, ALOX5AP, ANXA2, ARG1, ARG2, BMPR2, BUD31, C3, C5AR1, CALR, CCL19, CCL2, CCL4, CD200, CD9, CDKN1A, CDKN1B, CEACAM1, CEBPB, CGAS, CRK, CXCL10, CXCL13, CXCL8, CXCR2, DHRS4, DMBT1, DNASE1L3, DUSP1, EGFR, ENAH, F3, FCER1G, FFAR2, FOXF1, GK, GPR183, GPX1, GRN, HCK, HGF, HRG, HYAL2, IGFBP1, IL17RC, IL1B, IL6, IL6R, IL6ST, ITGA2, ITGB2, LEP, LRIG2, MAGI1, MAL, METAP1, MM…	.
GO:0097529	myeloid leukocyte migration	immune response	125	1.22223e-09	2.49257e-13	[3, 5, 6]	27.6471	47	[ADAM8, ADGRE2, C5AR1, CCL19, CCL2, CCL4, CD200, CD9, CXCL10, CXCL11, CXCL13, CXCL8, CXCR1, CXCR2, DUSP1, EPX, FCER1G, GK, IL17RC, IL1B, IL6, IL6R, ITGB2, LGALS3, MAL, MMP14, MMP25, MOSPD2, MPP1, NCKAP1L, PDE4B, PGF, PTK2B, PTPRO, PTPRU, RIPOR2, RPSA, S1PR4, SERPINE1, SLAMF8, SPG7, SWAP70, THBS1, THBS4, TIRAP, UMOD, VAV1]	.
GO:0006935	chemotaxis	immune response	125	5.24469e-09	2.49257e-13	[3, 4]	18.2741	108	[ADAM8, ADGRE2, ALCAM, BCAR1, BMPR2, BSG, BUD31, C5AR1, CALR, CCL19, CCL2, CCL4, CH25H, CORO1A, CRK, CSE1L, CTNND1, CXCL10, CXCL11, CXCL13, CXCL8, CXCR1, CXCR2, CXCR3, CYP7B1, DOCK2, DPYSL5, DUSP1, ECSCR, EGR2, EGR3, ENAH, EPHA2, F3, FCER1G, FES, FFAR2, FOSL1, FPR1, GBX1, GK, GPR183, HGF, HMGB2, HRG, IL17RC, IL1B, IL6, IL6R, ITGA2, ITGAV, ITGB2, ITGB3, L1CAM, LAMC1, LECT2, LGALS3, LYPLA2, MAL, MM…	.
GO:0097530	granulocyte migration	immune response	125	1.05976e-08	2.49257e-13	[4, 6, 7]	32.0388	33	[ADAM8, ADGRE2, C5AR1, CCL19, CCL2, CCL4, CXCL10, CXCL11, CXCL13, CXCL8, CXCR1, CXCR2, EPX, FCER1G, IL17RC, IL1B, ITGB2, LGALS3, MAL, MOSPD2, MPP1, NCKAP1L, PDE4B, RIPOR2, RPSA, S1PR4, SLAMF8, SPG7, THBS1, THBS4, TIRAP, UMOD, VAV1]	.
GO:0002687	positive regulation of leukocyte migration	immune response	125	2.85744e-08	2.49257e-13	[3, 4, 5, 6, 7, 8]	30.8411	33	[ADAM8, C5AR1, CALR, CCL19, CCL4, CXCL10, CXCL13, CXCL8, CXCR2, ICAM1, IL6, IL6R, ITGA2, LGALS3, MAL, MIA3, MMP14, MOSPD2, NCKAP1L, PGF, PTAFR, PTK2B, PYCARD, RIPOR2, RPSA, SELP, SERPINE1, SWAP70, TGFB1, THBS1, THBS4, TIRAP, TNF]	.
GO:0071621	granulocyte chemotaxis	immune response	125	1.32188e-07	2.49257e-13	[4, 5, 6, 7, 8]	31.5217	29	[ADGRE2, C5AR1, CCL19, CCL2, CCL4, CXCL10, CXCL11, CXCL13, CXCL8, CXCR1, CXCR2, FCER1G, IL17RC, IL1B, ITGB2, LGALS3, MAL, MOSPD2, MPP1, NCKAP1L, PDE4B, RIPOR2, RPSA, S1PR4, SPG7, THBS1, THBS4, TIRAP, VAV1]	.
GO:0002688	regulation of leukocyte chemotaxis	immune response	125	8.71695e-07	2.49257e-13	[4, 5, 6, 7, 8]	29	29	[C5AR1, CALR, CCL19, CCL2, CCL4, CXCL10, CXCL13, CXCL8, CXCR2, DUSP1, GK, IL6, IL6R, MAL, MMP25, MOSPD2, MPP1, NCKAP1L, PGF, PTK2B, RIPOR2, RPSA, SERPINE1, SLAMF8, SLC8B1, SWAP70, THBS1, THBS4, TIRAP]	.
GO:0032103	positive regulation of response to external stimulus	immune response	125	9.84552e-07	2.49257e-13	[3, 4, 5]	21.2	53	[ACOD1, ADAM8, ALOX5AP, ARG1, BMPR2, BUD31, C3, C5AR1, CALR, CCL19, CCL4, CEBPB, CXCL10, CXCL13, CXCL8, CXCR2, EGFR, F3, FCER1G, FFAR2, GRN, HRG, HYAL2, IL17RC, IL1B, IL6, IL6R, IL6ST, ITGA2, ITGB2, MAL, MOSPD2, NCKAP1L, NLRP12, NOD1, NOD2, PGF, PTGS2, PTK2B, RIPOR2, RPSA, SERPINE1, SMAP2, SNCA, SWAP70, TGFB1, TGM2, THBS1, THBS4, TIRAP, TNF, TNIP1, TRAF6]	.
GO:0050920	regulation of chemotaxis	immune response	125	1.78515e-06	2.49257e-13	[3, 4, 5]	22.5641	44	[BMPR2, BUD31, C5AR1, CALR, CCL19, CCL2, CCL4, CXCL10, CXCL13, CXCL8, CXCR2, DUSP1, F3, GK, GPR183, HRG, IL6, IL6R, ITGA2, MAL, MMP25, MOSPD2, MPP1, NCKAP1L, PDGFRA, PGF, PTK2B, PTPRO, PTPRU, RIPOR2, RPSA, SEMA3B, SEMA4A, SEMA7A, SERPINE1, SLAMF8, SLC8B1, SMAP2, SWAP70, TGFB1, THBS1, THBS4, TIRAP, ZSWIM6]	.
GO:1902622	regulation of neutrophil migration	immune response	125	2.60992e-06	2.49257e-13	[4, 5, 6, 7, 8, 9]	46.6667	14	[ADAM8, C5AR1, CCL19, CXCL8, CXCR2, MAL, MOSPD2, MPP1, NCKAP1L, RIPOR2, RPSA, SLAMF8, THBS4, TIRAP]	.
GO:1902624	positive regulation of neutrophil migration	immune response	125	1.09063e-05	2.49257e-13	[4, 5, 6, 7, 8, 9, 10]	48	12	[ADAM8, C5AR1, CCL19, CXCL8, CXCR2, MAL, MOSPD2, NCKAP1L, RIPOR2, RPSA, THBS4, TIRAP]	.
GO:0002690	positive regulation of leukocyte chemotaxis	immune response	125	1.14522e-05	2.49257e-13	[4, 5, 6, 7, 8, 9]	30.137	22	[C5AR1, CALR, CCL19, CCL4, CXCL10, CXCL13, CXCL8, CXCR2, IL6, IL6R, MAL, MOSPD2, NCKAP1L, PGF, PTK2B, RIPOR2, RPSA, SERPINE1, SWAP70, THBS1, THBS4, TIRAP]	.
GO:0050921	positive regulation of chemotaxis	immune response	125	0.000141441	2.49257e-13	[3, 4, 5, 6]	22.7642	28	[BMPR2, BUD31, C5AR1, CALR, CCL19, CCL4, CXCL10, CXCL13, CXCL8, CXCR2, F3, IL6, IL6R, ITGA2, MAL, MOSPD2, NCKAP1L, PGF, PTK2B, RIPOR2, RPSA, SERPINE1, SMAP2, SWAP70, TGFB1, THBS1, THBS4, TIRAP]	.
GO:0050729	positive regulation of inflammatory response	immune response	125	0.000202962	2.49257e-13	[4, 5, 6, 7]	24	24	[ADAM8, ALOX5AP, C3, CEBPB, EGFR, FCER1G, FFAR2, GRN, HYAL2, IL17RC, IL1B, IL6, IL6ST, ITGA2, ITGB2, NLRP12, NOD2, PTGS2, RPSA, SERPINE1, SNCA, TGM2, TNF, TNIP1]	.
GO:0010033	response to organic substance	cellular process, localisation, and structure	126	1.75264e-16	9.21295e-16	[3]	14.6097	393	[ABCA1, ABCD3, ABI2, ABL2, ABR, ACADVL, ACOD1, ACP5, ACSL4, ACSL6, ACTA1, ACVR1B, ADAR, ADCY9, AKAP13, AKIRIN2, AKR1B1, ANP32B, ANXA2, ANXA3, ARF1, ARF6, ARG1, ARHGDIA, ARHGEF18, ARHGEF2, ARPC1B, ASNS, ATF3, ATF6, ATP2A2, ATP2B1, ATP6V0C, ATP6V0D1, ATP6V1A, ATP6V1E1, ATP6V1H, ATRX, AXL, B2M, BAG6, BATF, BCAR1, BCL2L1, BHLHA15, BMPR2, BSG, BUD31, C3, C5AR1, CA2, CALR, CAMK2G, CAMP, CANX, CAPN2, CA…	.
GO:0071310	cellular response to organic substance	cellular process, localisation, and structure	126	1.20767e-14	9.21295e-16	[4]	14.8927	333	[ABCA1, ABI2, ABL2, ACADVL, ACOD1, ACP5, ACSL6, ACTA1, ACVR1B, ADAR, ADCY9, AKAP13, AKIRIN2, AKR1B1, ANP32B, ANXA2, ARF1, ARF6, ARG1, ARHGDIA, ARHGEF18, ARHGEF2, ASNS, ATF3, ATF6, ATP2B1, ATP6V0C, ATP6V0D1, ATP6V1A, ATP6V1E1, ATP6V1H, AXL, B2M, BAG6, BATF, BCAR1, BCL2L1, BHLHA15, BMPR2, BUD31, C3, CA2, CALR, CAMK2G, CAMP, CANX, CAPN2, CAPN5, CASP3, CBFB, CBL, CCBE1, CCL19, CCL2, CCL4, CCN2, CCNB1…	.
GO:0033993	response to lipid	cellular process, localisation, and structure	126	1.73243e-09	9.21295e-16	[4]	16.78	148	[ABCA1, ABI2, ABL2, ABR, ACOD1, ACP5, ACSL6, ACTA1, AKAP13, AKIRIN2, AKR1B1, ANXA3, ARG1, ARPC1B, ATP2A2, ATP2B1, AXL, BUD31, C5AR1, CA2, CALR, CAMP, CAPN2, CASP3, CBFB, CBL, CCL19, CCL2, CCL4, CCN2, CCNB1, CD274, CD80, CDKN1A, CDKN1B, CDO1, CEBPB, CEBPE, CSF2RB, CSF3, CSTA, CXCL10, CXCL11, CXCL13, CXCL8, CYBB, CYP7B1, DAB2, DBI, DDIT4, DDR1, DDX5, DHRS4, DNAAF4, DNAJB6, DSPP, DUSP1, EGFR, EIF4E,…	.
GO:1901700	response to oxygen-containing compound	cellular process, localisation, and structure	126	3.78272e-08	9.21295e-16	[3]	14.6006	212	[ABCA1, ABI2, ABL2, ABR, ACOD1, ACP5, ACSL6, ADCY9, AKIRIN2, AKR1B1, ARG1, ARHGEF2, ARPC1B, ASNS, ATP2A2, ATP2B1, ATP6V0C, ATP6V0D1, ATP6V1A, ATP6V1E1, ATP6V1H, AXL, BCAR1, BCL2L1, BSG, BUD31, C5AR1, CA2, CALR, CAMP, CAPN2, CARD9, CASP3, CBL, CCL19, CCL2, CCL4, CCN2, CCNB1, CD274, CD80, CD9, CDH1, CDKN1A, CDKN1B, CDO1, CEACAM1, CEBPB, CEBPE, COL6A1, CRK, CSE1L, CSF2RB, CSF3, CSTA, CTNND1, CXCL10,…	.
GO:0009719	response to endogenous stimulus	cellular process, localisation, and structure	126	8.27933e-06	9.21295e-16	[2]	13.6454	207	[ABCA1, ABI2, ACOD1, ACSL6, ACTA1, ACVR1B, ADCY9, AKAP13, AKIRIN2, AKR1B1, ANXA2, ANXA3, ARF6, ARG1, ARHGEF18, ARHGEF2, ARPC1B, ASNS, ATP2B1, ATP6V0C, ATP6V0D1, ATP6V1A, ATP6V1E1, ATP6V1H, BCAR1, BCL2L1, BMPR2, BSG, C3, CA2, CALR, CAMP, CAPN2, CAPN5, CASP3, CBFB, CBL, CCL19, CCL2, CCL4, CCN2, CD44, CD9, CDH1, CDKN1A, CDKN1B, CDO1, CEACAM1, CEBPB, CHST11, CILP, CITED2, COL6A1, CORO1A, CRK, CSE1L, …	.
GO:1901701	cellular response to oxygen-containing compound	cellular process, localisation, and structure	126	2.63074e-05	9.21295e-16	[4]	14.3564	145	[ABCA1, ABI2, ABL2, ACOD1, ADCY9, AKR1B1, ARG1, ARHGEF2, ATP2B1, ATP6V0C, ATP6V0D1, ATP6V1A, ATP6V1E1, ATP6V1H, AXL, BCAR1, BCL2L1, BUD31, CA2, CAMP, CAPN2, CCL2, CCL4, CCNB1, CD274, CD80, CDH1, CDKN1A, CEACAM1, CEBPB, CEBPE, COL6A1, CRK, CSE1L, CSF3, CSTA, CTNND1, CXCL10, CXCL11, CXCL13, CXCL8, CYBB, DDIT4, DHRS4, DNMT1, DSPP, DYNLL1, EGFR, EGR1, EIF4E, EIF4G1, ENAH, ENPP1, ERRFI1, ETF1, EZH2, F…	.
GO:0070848	response to growth factor	cellular process, localisation, and structure	126	4.8675e-05	9.21295e-16	[4]	15.1558	107	[ABI2, ACOD1, ACVR1B, AKIRIN2, ANXA3, ARF6, ARG1, ARHGEF18, BCAR1, BMPR2, CAPN5, CASP3, CBL, CCBE1, CCL2, CCL4, CCN2, CD44, CDC34, CHST11, CILP, CITED2, CORO1A, CRK, CSE1L, CTNND1, CXCL13, CXCL8, DAB2, DDIT4, DDX5, DSPP, DUSP7, EEF1A1, EGFR, EGR1, EGR3, EIF4E, EMD, EPHA2, ERRFI1, ETF1, FERMT2, FGF21, FGFBP1, FOS, FSTL3, FURIN, GALNT3, GPI, GTF2F2, HAS1, HAS2, HGF, HHEX, HIF1A, HNRNPH1, HNRNPM, HR…	.
GO:0009725	response to hormone	cellular process, localisation, and structure	126	5.37288e-05	9.21295e-16	[3, 4]	14.3309	136	[ACOD1, ACSL6, ACTA1, ADCY9, AKAP13, AKIRIN2, AKR1B1, ANXA2, ANXA3, ARG1, ARPC1B, ASNS, ATP2B1, ATP6V0C, ATP6V0D1, ATP6V1A, ATP6V1E1, ATP6V1H, BCAR1, BSG, C3, CA2, CALR, CASP3, CBFB, CBL, CCL19, CCN2, CDKN1A, CDKN1B, CDO1, CEACAM1, CRK, CSE1L, CSTA, CTNND1, CYBB, CYP7B1, DAB2, DBI, DDIT4, DDR1, DDX5, DNAAF4, DNAJB6, DSPP, DUSP1, EGFR, EGR1, EGR2, EIF3A, EIF4E, EIF4G1, ENPP1, EPHX1, EPX, ERRFI1, E…	.
GO:1901698	response to nitrogen compound	cellular process, localisation, and structure	126	0.000104358	9.21295e-16	[3]	14.1092	137	[ABCA1, ACOD1, ACTA1, ADCY9, AKR1B1, ARG1, ARHGEF2, ASNS, ATP2B1, ATP6V0C, ATP6V0D1, ATP6V1A, ATP6V1E1, ATP6V1H, ATRX, BAG6, BCAR1, BCL2L1, BSG, C5AR1, CA2, CAMP, CAPN2, CARD9, CASP3, CCL19, CCN2, CD9, CDH1, CDKN1A, CDKN1B, CDO1, CEACAM1, CEBPB, CGAS, COL6A1, CRK, CSE1L, CSTA, CTNND1, CYBB, DNMT1, DUSP1, EGFR, EGR1, EGR2, EIF3A, ENPP1, ERLEC1, ERRFI1, ETF1, EZH2, FCER1G, FERMT2, FGF21, FOS, FOSL1…	.
GO:0010243	response to organonitrogen compound	cellular process, localisation, and structure	126	0.0001127	9.21295e-16	[4]	14.2541	129	[ABCA1, ACOD1, ACTA1, ADCY9, AKR1B1, ARG1, ARHGEF2, ASNS, ATP2B1, ATP6V0C, ATP6V0D1, ATP6V1A, ATP6V1E1, ATP6V1H, BAG6, BCAR1, BCL2L1, BSG, C5AR1, CA2, CAMP, CAPN2, CARD9, CASP3, CCN2, CD9, CDH1, CDKN1A, CDKN1B, CDO1, CEACAM1, CEBPB, COL6A1, CRK, CSE1L, CSTA, CTNND1, CYBB, DNMT1, DUSP1, EGFR, EGR1, EGR2, EIF3A, ENPP1, ERLEC1, ERRFI1, ETF1, EZH2, FCER1G, FGF21, FOS, FOSL1, GCG, GJB2, GKAP1, GPI, GS…	.
GO:0014070	response to organic cyclic compound	cellular process, localisation, and structure	126	0.00023375	9.21295e-16	[4]	14.0782	126	[ABCA1, ABCD3, ACOD1, ACSL6, ACTA1, AKAP13, AKIRIN2, AKR1B1, ANXA3, ARG1, ARHGDIA, ARPC1B, ASNS, ATP2B1, BCL2L1, BSG, CA2, CALR, CARD9, CASP3, CBFB, CBL, CCL2, CCL4, CCN2, CCNB1, CD83, CDH1, CDKN1A, CDKN1B, CDO1, CEBPB, CGAS, CSTA, CXCL10, CYBB, CYP7B1, DAB2, DBI, DDIT4, DDR1, DDX5, DNAAF4, DNAJB6, DSPP, DUSP1, EGFR, EGR1, EIF4E, EIF4G1, EPHX1, EPX, ERRFI1, ETF1, EZH2, FERMT2, FES, FOS, FOSL1, FO…	.
GO:0048545	response to steroid hormone	cellular process, localisation, and structure	126	0.000338137	9.21295e-16	[4, 5]	16.1369	66	[ACOD1, ACTA1, AKAP13, AKIRIN2, AKR1B1, ANXA3, ARG1, ATP2B1, CA2, CALR, CASP3, CBFB, CCN2, CDKN1A, CDO1, CSTA, CYBB, CYP7B1, DAB2, DBI, DDIT4, DDR1, DDX5, DNAAF4, DNAJB6, DSPP, DUSP1, EGFR, EIF4E, EIF4G1, EPHX1, EPX, ERRFI1, ETF1, FOS, FOSL1, GJB2, GPI, HMGB2, ICAM1, IDH1, IL6, INHBA, LBH, NCOA4, NR4A2, NR4A3, PFKFB1, PLPP1, PPARD, PTAFR, PTGS2, PTPRO, PTPRU, RARA, S1PR4, SBNO1, SMARCA4, SPG7, ST…	.
GO:0071495	cellular response to endogenous stimulus	cellular process, localisation, and structure	126	0.000753813	9.21295e-16	[3]	13.0606	166	[ABI2, ACOD1, ACSL6, ACTA1, ACVR1B, ADCY9, AKAP13, AKIRIN2, AKR1B1, ARF6, ARG1, ARHGEF18, ARHGEF2, ASNS, ATP2B1, ATP6V0C, ATP6V0D1, ATP6V1A, ATP6V1E1, ATP6V1H, BCAR1, BCL2L1, BMPR2, C3, CA2, CALR, CAMP, CAPN2, CAPN5, CASP3, CBFB, CBL, CCL2, CCL4, CCN2, CD44, CDH1, CEACAM1, CEBPB, CHST11, CILP, CITED2, COL6A1, CORO1A, CRK, CSE1L, CTNND1, CXCL13, CXCL8, CYBB, CYP7B1, DAB2, DDIT4, DDR1, DDX5, DNAAF4…	.
GO:0042493	response to drug	cellular process, localisation, and structure	126	0.000949571	9.21295e-16	[3]	13.5362	129	[ABCA1, ABCD3, ACOD1, ACSL6, ARG1, ARHGEF2, ASNS, ATRX, AXL, B2M, BCL2L1, BSG, C3, CA2, CALR, CAPN2, CARD9, CASP3, CBL, CCL19, CCL4, CCNB1, CDH1, CDKN1A, CDKN1B, CDO1, CRK, CSF3, CSTA, CTPS1, CYBB, DDIT4, DSPP, DUSP1, EGFR, EGR1, EIF4E, EIF4G1, EIF4G2, EMX1, EPX, ERG, ERRFI1, EZH2, FBP1, FGF21, FOS, FOSL1, G6PD, GJB2, GNAQ, GPI, GPX1, GSN, HGF, HMGB2, HMGCS1, HP, HRH3, HSPA5, HTR3A, ICAM1, IFNAR1…	.
GO:1901652	response to peptide	cellular process, localisation, and structure	126	0.00166799	9.21295e-16	[4, 5]	14.8374	73	[ACOD1, ADCY9, AKR1B1, ARG1, ARHGEF2, ATP2B1, ATP6V0C, ATP6V0D1, ATP6V1A, ATP6V1E1, ATP6V1H, BCAR1, BSG, CA2, CARD9, CCN2, CDKN1B, CDO1, CEACAM1, CRK, CSE1L, CTNND1, CYBB, EGR1, EGR2, EIF3A, ENPP1, ERRFI1, ETF1, FGF21, GCG, GJB2, GKAP1, GSK3B, HHEX, HNRNPL, ICAM1, IGFBP1, IGFBP5, IL1B, INAVA, INHBB, LEP, MAX, MYO1C, NCOA5, NOD1, NOD2, NR4A2, NR4A3, PFKFB1, PKM, PTGS2, PTK2, PTK2B, PTPN11, PTPRE, …	.
GO:0043434	response to peptide hormone	cellular process, localisation, and structure	126	0.00278262	9.21295e-16	[4, 5, 6]	15	63	[ACOD1, ADCY9, ARG1, ATP2B1, ATP6V0C, ATP6V0D1, ATP6V1A, ATP6V1E1, ATP6V1H, BCAR1, BSG, CA2, CCN2, CDKN1B, CDO1, CEACAM1, CRK, CSE1L, CTNND1, CYBB, EGR1, EGR2, EIF3A, ENPP1, ERRFI1, ETF1, FGF21, GCG, GJB2, GKAP1, HHEX, ICAM1, IGFBP1, IGFBP5, IL1B, INHBB, LEP, MAX, MYO1C, NCOA5, NR4A2, NR4A3, PFKFB1, PKM, PTGS2, PTK2, PTK2B, PTPN11, PTPRE, RAB13, REG1B, RPL29, S1PR4, SLC2A1, SOCS3, SOGA1, SRSF4, S…	.
GO:1901699	cellular response to nitrogen compound	cellular process, localisation, and structure	126	0.00764613	9.21295e-16	[4]	13.6594	81	[ACTA1, ADCY9, AKR1B1, ARG1, ARHGEF2, ATP2B1, ATP6V0C, ATP6V0D1, ATP6V1A, ATP6V1E1, ATP6V1H, ATRX, BCAR1, BCL2L1, CA2, CAMP, CAPN2, CASP3, CDH1, CEACAM1, CEBPB, CGAS, COL6A1, CRK, CSE1L, CTNND1, CYBB, DNMT1, EGFR, EGR1, ENPP1, ERRFI1, ETF1, EZH2, FGF21, GCG, GJB2, GKAP1, GNAQ, GSK3B, HRH3, HSPA5, ICAM1, IGFBP1, IGFBP5, IL1B, INHBA, INHBB, JUP, LEP, MAX, MYO1C, NCOA5, NLRP3, NOD1, NOD2, NPM1, NR4A…	.
GO:0071417	cellular response to organonitrogen compound	cellular process, localisation, and structure	126	0.00802997	9.21295e-16	[4, 5]	13.8122	75	[ACTA1, ADCY9, AKR1B1, ARG1, ARHGEF2, ATP2B1, ATP6V0C, ATP6V0D1, ATP6V1A, ATP6V1E1, ATP6V1H, BCAR1, BCL2L1, CA2, CAMP, CAPN2, CASP3, CDH1, CEACAM1, CEBPB, COL6A1, CRK, CSE1L, CTNND1, CYBB, DNMT1, EGFR, EGR1, ENPP1, ERRFI1, ETF1, EZH2, FGF21, GCG, GJB2, GKAP1, GSK3B, HSPA5, ICAM1, IGFBP1, IGFBP5, IL1B, INHBA, INHBB, JUP, LEP, MAX, MYO1C, NCOA5, NLRP3, NOD1, NOD2, NR4A2, NR4A3, PDE4B, PDGFRA, PKM, …	.
GO:0051240	positive regulation of multicellular organismal process	development	127	1.28314e-09	3.23587e-05	[2, 3, 4]	14.884	231	[ABI2, ABL2, ACIN1, ACP5, ACSL6, ACVR1B, ADAM8, ADM2, AKIRIN2, AKR1B1, ANGPTL4, ANP32B, ANPEP, ANXA2, ANXA3, APLNR, ARF1, ARF6, ARHGDIA, ARHGEF2, ATP2A2, ATP2B1, AXL, B2M, BCAR1, BMPR2, BUD31, C3, C5AR1, CA2, CALR, CAMP, CARD9, CBFB, CCBE1, CCL19, CCN2, CCNB1, CD200, CD274, CD276, CD80, CD83, CDKN1A, CEACAM1, CEACAM20, CEBPB, CFH, CGAS, CHD7, CHMP2B, CITED2, CLCF1, CLEC4E, CLIC1, CSE1L, CSF3, CTH…	.
GO:0051239	regulation of multicellular organismal process	development	127	2.46154e-09	3.23587e-05	[2, 3]	13.3632	358	[ABCA1, ABI2, ABL2, ABR, ACIN1, ACOD1, ACP5, ACSL6, ACVR1B, ADAM8, ADGRG1, ADM2, ADORA1, AKIRIN2, AKR1B1, ANGPTL4, ANP32B, ANPEP, ANXA2, ANXA3, AP2A2, APLNR, ARF1, ARF6, ARG1, ARG2, ARHGDIA, ARHGEF2, ATP2A2, ATP2B1, AXL, B2M, BAG6, BCAR1, BMPR2, BUD31, C3, C5AR1, CA2, CALR, CAMK2G, CAMP, CAPN2, CARD9, CBFB, CCBE1, CCL19, CCN2, CCNB1, CD200, CD274, CD276, CD80, CD83, CD9, CDC42, CDH2, CDKN1A, CDKN…	.
GO:0050793	regulation of developmental process	development	127	2.3641e-08	3.23587e-05	[2, 3]	13.5302	307	[ABCA1, ABI2, ABL2, ABR, ACIN1, ACVR1B, ADAM8, ADGRG1, ADM2, AKAP13, AKR1B1, ALDOA, ANGPTL4, ANP32B, ANPEP, ANXA2, ANXA3, AP2A2, APLNR, ARAP1, ARF1, ARF6, ARG2, ARHGAP15, ARHGDIA, ARHGEF18, ARHGEF2, ARPC2, ATP2B1, AXL, B2M, BAG6, BHLHA15, BMPR2, BUD31, C3, C5AR1, CA2, CALR, CAMK2G, CAMP, CAPN2, CBFB, CCL19, CCL2, CCL4, CCN2, CCNB1, CD200, CD274, CD44, CD80, CD83, CDC42, CDC42SE1, CDH1, CDH2, CDKN…	.
GO:0048513	animal organ development	development	127	3.06215e-07	3.23587e-05	[3, 4, 5]	12.7756	365	[ABI1, ABI2, ABL2, ABR, ACIN1, ACOD1, ACP5, ACTA1, ACVR1B, ADAM8, ADAMTS1, ADAP2, ADGRG1, AKAP13, AKIRIN2, AKR1B1, ALOXE3, ANKRD11, ANP32B, ANXA2, ANXA3, AP1B1, AP2A2, APCDD1, APLNR, ARF6, ARG1, ARG2, ASNS, ATF3, ATF6, ATP2B1, ATP6V0D1, ATP7B, ATRX, ATXN1, AXL, B2M, BAG6, BATF, BCL2L1, BMPR2, BPGM, BSG, BTN1A1, BUD31, C1GALT1, C1QB, C3, C5AR1, CA2, CALR, CAMK2G, CASP3, CBFB, CBL, CCL19, CCL2, CCL…	.
GO:2000026	regulation of multicellular organismal development	development	127	6.09148e-07	3.23587e-05	[3, 4]	13.6117	251	[ABI2, ABL2, ACIN1, ACVR1B, ADAM8, ADGRG1, ADM2, AKR1B1, ANGPTL4, ANP32B, ANPEP, ANXA2, ANXA3, AP2A2, APLNR, ARF1, ARF6, ARHGDIA, ARHGEF2, ATP2B1, AXL, B2M, BAG6, BMPR2, BUD31, C3, C5AR1, CA2, CALR, CAMK2G, CAMP, CBFB, CCL19, CCN2, CCNB1, CD200, CD274, CD80, CD83, CDC42, CDH2, CDKN1A, CDKN1B, CEACAM1, CEBPB, CHD7, CHMP2B, CITED2, CLCF1, CRK, CSF3, CTH, CTHRC1, CTSK, CXCL10, CXCL13, CXCL8, CXCR2, …	.
GO:0048731	system development	development	127	8.9695e-07	3.23587e-05	[3, 4]	12.1425	467	[ABI1, ABI2, ABL2, ABR, ACIN1, ACOD1, ACP5, ACSL4, ACSL6, ACTA1, ACVR1B, ADAM8, ADAMTS1, ADAP2, ADGRG1, ADM2, ADORA1, AKAP13, AKIRIN2, AKR1B1, ALCAM, ALOXE3, ANGPTL4, ANKRD11, ANP32B, ANPEP, ANXA2, ANXA3, AP1B1, AP2A2, APCDD1, APLNR, ARF1, ARF6, ARG1, ARG2, ARHGDIA, ARHGEF2, ASNS, ATF3, ATF6, ATP2B1, ATP6V0D1, ATP7B, ATRX, ATXN1, AXL, B2M, BAG6, BATF, BCL2L1, BMPR2, BPGM, BSG, BTN1A1, BUD31, C1GA…	.
GO:0048856	anatomical structure development	development	127	3.13393e-06	3.23587e-05	[2]	11.7921	531	[ABI1, ABI2, ABL2, ABR, ACADVL, ACIN1, ACOD1, ACP5, ACSL4, ACSL6, ACTA1, ACVR1B, ADAM8, ADAMTS1, ADAP2, ADGRG1, ADM2, ADORA1, AKAP13, AKIRIN2, AKR1B1, ALCAM, ALDOA, ALOXE3, ANGPTL4, ANKRD11, ANP32B, ANPEP, ANXA2, ANXA3, AP1B1, AP2A2, APCDD1, APLNR, ARAP1, ARF1, ARF6, ARG1, ARG2, ARHGAP15, ARHGDIA, ARHGEF18, ARHGEF2, ARPC2, ASNS, ATF3, ATF6, ATP2A2, ATP2B1, ATP6V0D1, ATP7B, ATRX, ATXN1, AXL, B2M, …	.
GO:0051094	positive regulation of developmental process	development	127	8.39297e-06	3.23587e-05	[2, 3, 4]	14.07	177	[ABI2, ABL2, ACIN1, ACVR1B, ADAM8, ADM2, AKR1B1, ANGPTL4, ANP32B, ANPEP, ANXA2, ANXA3, APLNR, ARF1, ARG2, ARHGDIA, ARHGEF2, ARPC2, ATP2B1, AXL, BMPR2, BUD31, C3, C5AR1, CA2, CALR, CAMP, CAPN2, CBFB, CCL19, CCN2, CCNB1, CD274, CD80, CD83, CDC42, CDH2, CDKN1A, CEACAM1, CEBPB, CGAS, CHD7, CHMP2B, CITED2, CLCF1, CLIC1, CRK, CSF3, CTH, CTHRC1, CXCL8, CXCR2, CYBB, DAB2, DBN1, DCT, DDX39A, DSPP, EGR1, E…	.
GO:0007275	multicellular organism development	development	127	2.40198e-05	3.23587e-05	[2, 3]	11.7366	492	[ABI1, ABI2, ABL2, ABR, ACIN1, ACOD1, ACP5, ACSL4, ACSL6, ACTA1, ACVR1B, ADAM8, ADAMTS1, ADAP2, ADGRG1, ADM2, ADORA1, AKAP13, AKIRIN2, AKR1B1, ALCAM, ALOXE3, ANGPTL4, ANKRD11, ANP32B, ANPEP, ANXA2, ANXA3, AP1B1, AP2A2, APCDD1, APLNR, ARF1, ARF6, ARG1, ARG2, ARHGDIA, ARHGEF2, ASNS, ATF3, ATF6, ATP2B1, ATP6V0D1, ATP7B, ATRX, ATXN1, AXL, B2M, BAG6, BATF, BCL2L1, BMPR2, BPGM, BSG, BTN1A1, BUD31, C1GA…	.
GO:0032502	developmental process	development	127	3.03156e-05	3.23587e-05	[1]	11.5409	549	[ABCA1, ABI1, ABI2, ABL2, ABR, ACADVL, ACIN1, ACOD1, ACP5, ACSL4, ACSL6, ACTA1, ACVR1B, ADAM8, ADAMTS1, ADAP2, ADGRG1, ADM2, ADORA1, AKAP13, AKIRIN2, AKR1B1, ALCAM, ALDOA, ALOXE3, ANGPTL4, ANKRD11, ANP32B, ANPEP, ANXA2, ANXA3, AP1B1, AP1G1, AP2A2, APCDD1, APLNR, ARAP1, ARF1, ARF6, ARG1, ARG2, ARHGAP15, ARHGDIA, ARHGEF18, ARHGEF2, ARPC2, ASNS, ATF3, ATF6, ATP2A2, ATP2B1, ATP6V0D1, ATP7B, ATRX, ATX…	.
GO:0009888	tissue development	development	127	3.51968e-05	3.23587e-05	[3]	13.1751	222	[ABI1, ABI2, ACADVL, ACTA1, ACVR1B, AKAP13, AKR1B1, ANXA2, AP2A2, APCDD1, ARG2, ATF3, ATP2A2, ATP2B1, ATRX, BMPR2, BSG, BTN1A1, C1GALT1, C3, CA2, CALR, CASP3, CBFB, CCN2, CCNB1, CCNT2, CD200, CD44, CD9, CDC42, CDH1, CDH2, CDKN1A, CDKN1B, CEACAM1, CEBPB, CEBPE, CECR2, CHD7, CHMP2B, CHST11, CHSY1, CITED2, COL6A1, CPQ, CSTA, CTHRC1, CTSK, CXCL10, CXCR2, CYP7B1, DAB2, DCT, DDR1, DDX39A, DDX5, DMBT1, …	.
GO:0048869	cellular developmental process	development	127	4.84862e-05	3.23587e-05	[2]	11.949	412	[ABCA1, ABI1, ABI2, ABL2, ACADVL, ACIN1, ACP5, ACSL4, ACSL6, ACTA1, ACVR1B, ADAM8, ADGRG1, AKAP13, AKIRIN2, AKR1B1, ALCAM, ALDOA, ALOXE3, ANGPTL4, ANP32B, ANPEP, ANXA2, AP1G1, APCDD1, APLNR, ARAP1, ARF1, ARF6, ARG2, ARHGAP15, ARHGDIA, ARHGEF18, ARHGEF2, ARPC2, ATF3, ATP2A2, ATRX, AXL, B2M, BAG6, BATF, BCL2L1, BHLHA15, BMPR2, BPGM, BSG, BTN1A1, BUD31, C1GALT1, C3, C5AR1, CA2, CALR, CAMK2G, CAPN2, …	.
GO:0032501	multicellular organismal process	development	127	8.04552e-05	3.23587e-05	[1]	11.3179	602	[ABCA1, ABI1, ABI2, ABL2, ABR, ACADVL, ACIN1, ACOD1, ACP5, ACSL4, ACSL6, ACTA1, ACVR1B, ADAM8, ADAMTS1, ADAP2, ADCY9, ADGRG1, ADM2, ADORA1, AKAP13, AKIRIN2, AKR1B1, ALCAM, ALDOA, ALOX5AP, ALOXE3, ANGPTL4, ANKRD11, ANP32B, ANPEP, ANXA2, ANXA3, AP1B1, AP2A2, APCDD1, APLNR, ARF1, ARF6, ARG1, ARG2, ARHGDIA, ARHGEF2, ARPC2, ASNS, ATF3, ATF6, ATP2A2, ATP2B1, ATP6V0D1, ATP7B, ATRX, ATXN1, AXL, B2M, B4GA…	.
GO:0022603	regulation of anatomical structure morphogenesis	development	127	8.89925e-05	3.23587e-05	[3, 4]	14.0594	142	[ABI2, ABR, ADM2, AKAP13, AKR1B1, ALDOA, ANGPTL4, ANXA3, AP2A2, APLNR, ARAP1, ARHGAP15, ARHGDIA, ARHGEF18, ARPC2, BMPR2, BUD31, C3, C5AR1, CALR, CAMP, CAPN2, CCL2, CCL4, CD200, CD44, CDC42, CDC42SE1, CDH2, CEACAM1, CITED2, CORO1A, CRK, CTHRC1, CXCL10, CXCL13, CXCL8, CXCR2, CYBB, DAB2, DBN1, DSPP, DYNLL1, ECSCR, EGR2, EIF4G2, EPHA2, F3, FERMT2, FES, FGD4, FGFBP1, FMNL1, FN1, GNG5, GPR4, GRN, GSK3B…	.
GO:0009653	anatomical structure morphogenesis	development	127	0.000126855	3.23587e-05	[2, 3]	12.4088	289	[ABI1, ABI2, ABL2, ABR, ACP5, ACTA1, ADAM8, ADAMTS1, ADGRG1, ADM2, AKAP13, AKR1B1, ALCAM, ALDOA, ANGPTL4, ANKRD11, ANPEP, ANXA2, ANXA3, AP2A2, APLNR, ARAP1, ARG1, ARHGAP15, ARHGDIA, ARHGEF18, ARHGEF2, ARPC2, ATRX, AXL, BCL2L1, BMPR2, BSG, BUD31, C1GALT1, C3, C5AR1, CA2, CALR, CAMP, CAPN2, CASP3, CCBE1, CCL2, CCL4, CCN2, CD200, CD44, CD80, CD9, CDC42, CDC42SE1, CDH1, CDH2, CEACAM1, CEBPB, CEBPE, C…	.
GO:0045597	positive regulation of cell differentiation	development	127	0.000186844	3.23587e-05	[3, 4, 5]	14.0693	130	[ABI2, ABL2, ACIN1, ACVR1B, ADAM8, AKR1B1, ANPEP, ANXA2, ARF1, ARHGDIA, ARHGEF2, ARPC2, AXL, BMPR2, BUD31, C3, CA2, CALR, CAPN2, CBFB, CCL19, CCN2, CD80, CD83, CDC42, CDH2, CEACAM1, CEBPB, CLCF1, CLIC1, CRK, CSF3, CTH, CTHRC1, DAB2, DBN1, DCT, DDX39A, EGR3, EIF4E, EIF4G1, EIF4G2, EPX, ETF1, EZH2, FES, FN1, FOS, GFAP, GLIPR2, GRN, GTF2H1, HAS2, HGF, HIF1A, HMGB2, HSPA5, HSPA8, IGFBP1, IGFBP3, IL1B…	.
GO:0030154	cell differentiation	development	127	0.000400486	3.23587e-05	[3]	11.7647	388	[ABCA1, ABI1, ABI2, ABL2, ACADVL, ACIN1, ACP5, ACSL4, ACSL6, ACTA1, ACVR1B, ADAM8, ADGRG1, AKAP13, AKIRIN2, AKR1B1, ALCAM, ALOXE3, ANGPTL4, ANP32B, ANPEP, ANXA2, AP1G1, APCDD1, APLNR, ARF1, ARF6, ARHGDIA, ARHGEF2, ARPC2, ATF3, ATP2A2, ATRX, AXL, B2M, BAG6, BATF, BCL2L1, BHLHA15, BMPR2, BPGM, BSG, BTN1A1, BUD31, C1GALT1, C3, C5AR1, CA2, CALR, CAMK2G, CAPN2, CASP3, CBFB, CCL19, CCL2, CCL4, CCN2, CC…	.
GO:0045595	regulation of cell differentiation	development	127	0.000511039	3.23587e-05	[3, 4]	12.7129	209	[ABCA1, ABI2, ABL2, ACIN1, ACVR1B, ADAM8, ADGRG1, AKAP13, AKR1B1, ANP32B, ANPEP, ANXA2, ARF1, ARF6, ARHGDIA, ARHGEF2, ARPC2, AXL, B2M, BHLHA15, BMPR2, BUD31, C3, C5AR1, CA2, CALR, CAMK2G, CAPN2, CBFB, CCL19, CCN2, CD80, CD83, CDC42, CDH2, CDKN1A, CDKN1B, CEACAM1, CEBPB, CHD7, CITED2, CLCF1, CLIC1, CRK, CSF3, CTH, CTHRC1, CTSK, CXCL10, DAB2, DBN1, DCT, DDX39A, DDX5, DNMT1, DSPP, EGFR, EGR2, EGR3, …	.
GO:0002252	immune effector process	adaptive immune response	128	1.28624e-17	8.73145e-28	[2]	19.6685	178	[ABCF3, ABI1, ABR, ACP5, ACTR3B, ADAM8, ADAR, ADGRE2, ADGRE5, ALDOA, ANP32B, ANPEP, ANXA2, ANXA3, AP1G1, AP2A2, ARG1, ARHGAP45, ARPC1B, ARPC2, ATP6V0C, B2M, BATF, C1QB, C3, C5AR1, C7, CAMP, CARD9, CBL, CCL19, CCT2, CD22, CD44, CD80, CDA, CDC42, CEACAM1, CEACAM21, CFD, CFH, CGAS, CLCF1, CLEC12B, CLEC4E, CORO1A, CRK, CXCL10, CXCL8, CXCR1, CXCR2, CYBB, CYBC1, DBI, DDIT4, DHRS4, DMBT1, DNASE1L3, DOCK…	.
GO:0050776	regulation of immune response	adaptive immune response	128	3.42376e-16	8.73145e-28	[3, 4]	19.8992	158	[ABI1, ABI2, ABR, ACOD1, ACP5, ADAM8, ADGRE2, ANP32B, AP1G1, ARG1, ARG2, ARPC1B, ARPC2, B2M, BAG6, BCAR1, BTN1A1, C1QB, C3, C5AR1, C7, CARD9, CBFB, CCL19, CD200, CD22, CD274, CD276, CD300E, CD300LD, CD80, CDC42, CEACAM1, CFD, CFH, CGAS, CLCF1, CLEC12B, CLEC4E, CLEC4F, CRK, CSE1L, CTNND1, CTSK, CXCL10, CXCL13, CXCL8, DBI, DHRS4, DMBT1, DNAAF4, DUSP7, EIF4E, ELMO1, FAM49B, FCER1G, FCGR1A, FERMT2, F…	.
GO:0050865	regulation of cell activation	adaptive immune response	128	2.71934e-13	8.73145e-28	[3, 4]	21.9616	103	[ABR, ACP5, ADAM8, ADGRE2, ANP32B, AP1G1, ARG1, ARG2, AXL, C5AR1, CAMK2G, CASP3, CBFB, CCL19, CCL2, CCL4, CCN2, CD200, CD22, CD274, CD276, CD80, CD83, CD9, CDC42, CEACAM1, CEBPB, CGAS, CLCF1, CORO1A, DHRS4, DUSP7, EGR3, EIF4E, EPX, ETF1, FAM49B, FCER1G, FES, FOXF1, GPR183, GRAP2, GRN, GSN, GTF2H1, HRG, HSPD1, IGFBP1, IL1B, IL31RA, IL6, IL6R, IL6ST, INHBA, ITGB2, LEP, LGALS3, MAL, MMP14, NCKAP1L, …	.
GO:0002694	regulation of leukocyte activation	adaptive immune response	128	6.69529e-13	8.73145e-28	[3, 4, 5]	22.3776	96	[ABR, ACP5, ADAM8, ADGRE2, ANP32B, AP1G1, ARG1, ARG2, AXL, C5AR1, CAMK2G, CASP3, CBFB, CCL19, CCL2, CCL4, CD200, CD22, CD274, CD276, CD80, CD83, CDC42, CEACAM1, CEBPB, CGAS, CLCF1, CORO1A, DHRS4, DUSP7, EGR3, EIF4E, EPX, ETF1, FAM49B, FCER1G, FES, FOXF1, GPR183, GRAP2, GRN, GSN, GTF2H1, HSPD1, IGFBP1, IL1B, IL31RA, IL6, IL6R, IL6ST, INHBA, ITGB2, LEP, LGALS3, MAL, MMP14, NCKAP1L, NLRP3, NOD2, NR4…	.
GO:0050778	positive regulation of immune response	adaptive immune response	128	1.94459e-12	8.73145e-28	[3, 4, 5]	19.7138	124	[ABI1, ABI2, ACOD1, ADAM8, ANP32B, AP1G1, ARPC1B, ARPC2, B2M, BAG6, BCAR1, BTN1A1, C1QB, C3, C5AR1, C7, CARD9, CBFB, CCL19, CD22, CD274, CD276, CD80, CDC42, CEACAM1, CFD, CFH, CGAS, CLCF1, CLEC4E, CLEC4F, CRK, CSE1L, CTNND1, CTSK, CXCL10, CXCL8, DBI, DHRS4, DMBT1, DNAAF4, DUSP7, EIF4E, ELMO1, FAM49B, FCER1G, FCGR1A, FERMT2, FFAR2, FPR1, FYB1, GRAP2, GTF2F2, GTF2H1, HCK, HK1, HMGB2, HRG, HSPD1, IL…	.
GO:0002697	regulation of immune effector process	adaptive immune response	128	1.65067e-09	8.73145e-28	[3, 4]	22.5914	68	[ABR, ACP5, ADGRE2, ANP32B, AP1G1, ARG1, B2M, C1QB, C3, C5AR1, C7, CCL19, CD22, CD80, CEACAM1, CFH, CGAS, CLCF1, CLEC12B, CRK, CXCL10, DBI, DHRS4, DNASE1L3, DUSP7, FAM49B, FCER1G, FES, FFAR2, FOXF1, GPI, GRN, HK1, HSPD1, IL1B, IL6, IRAK3, ITGB2, LEP, LGALS3, NLRP3, NOD2, NR4A3, PCBP2, PGLYRP2, PPIP5K1, PTAFR, PTPN6, PYCARD, RAP1A, RARA, RASGRP1, RIPK3, RPSA, RSAD2, S1PR4, SASH3, SEMA7A, SLAMF8, T…	.
GO:0002250	adaptive immune response	adaptive immune response	128	5.68972e-08	8.73145e-28	[3]	21.1039	65	[ACP5, ADGRE1, ALCAM, ANP32B, ARG1, ARG2, B2M, BATF, C1QB, C3, C7, CAMK2G, CCL19, CD274, CD80, CEACAM1, CLCF1, CLEC4F, CLEC4M, CXCL10, CXCL13, DHRS4, DUSP7, EIF4E, FAM49B, FCER1G, FERMT2, GPR183, GTF2F2, HSPD1, ICAM1, IL1B, IL31RA, IL6, IL6R, IL6ST, MAL, MCOLN1, MYO1G, NFKB2, NLRP3, NR4A3, PRDM1, PTK2B, PTPN6, PYCARD, RIPK3, RSAD2, S1PR4, SAMSN1, SASH3, SEMA4A, SWAP70, TEC, TFE3, TFEB, TFRC, TGFB…	.
GO:0002703	regulation of leukocyte mediated immunity	adaptive immune response	128	1.55697e-07	8.73145e-28	[4, 5]	26.5734	38	[ABR, ADGRE2, ANP32B, AP1G1, ARG1, B2M, C3, CEACAM1, CLCF1, CLEC12B, CRK, DNASE1L3, DUSP7, FAM49B, FCER1G, FES, FOXF1, HSPD1, IL1B, IL6, ITGB2, LEP, NLRP3, NOD2, PPIP5K1, PTAFR, PTPN6, RASGRP1, RIPK3, RSAD2, SASH3, TFRC, TGFB1, TNF, TRAF6, TRPM4, VAV1, WAS]	.
GO:0002699	positive regulation of immune effector process	adaptive immune response	128	3.91092e-07	8.73145e-28	[3, 4, 5]	25.3247	39	[ADGRE2, ANP32B, AP1G1, ARG1, B2M, C3, CCL19, CD80, CLCF1, FAM49B, FCER1G, FES, FFAR2, FOXF1, GPI, HK1, HSPD1, IL1B, IL6, ITGB2, NLRP3, NOD2, NR4A3, PPIP5K1, PTAFR, RAP1A, RARA, RASGRP1, RPSA, RSAD2, S1PR4, SASH3, SEMA7A, TEC, TFRC, TGFB1, TNF, TRAF6, VAV1]	.
GO:0002449	lymphocyte mediated immunity	adaptive immune response	128	8.74089e-07	8.73145e-28	[4]	23.1579	44	[ACP5, ANP32B, AP1G1, ARG1, B2M, BATF, C1QB, C3, C7, CEACAM1, CLCF1, CLEC12B, CORO1A, CRK, CXCL10, DHRS4, DUSP7, FAM49B, FCER1G, FERMT2, GTF2F2, HSPD1, ICAM1, IL1B, IL31RA, IL6, LEP, MAL, MYO1G, NLRP3, PTPN6, RASGRP1, RIPK3, RSAD2, SASH3, SWAP70, TFRC, TGFB1, TNF, TRAF6, TRPM4, TUBB2A, VAV1, WAS]	.
GO:0002821	positive regulation of adaptive immune response	adaptive immune response	128	1.43454e-06	8.73145e-28	[4, 5, 6]	32.8571	23	[ANP32B, B2M, C3, CCL19, CD274, CD80, CLCF1, FAM49B, FCER1G, HSPD1, IL1B, IL6, IL6R, IL6ST, NLRP3, PYCARD, RSAD2, S1PR4, SASH3, TFRC, TGFB1, TNF, TRAF6]	.
GO:0002367	cytokine production involved in immune response	adaptive immune response	128	1.71619e-06	8.73145e-28	[3]	29.3478	27	[ARG1, B2M, C3, CLCF1, DHRS4, FCER1G, FFAR2, HK1, HSPD1, IL1B, IL31RA, IL6, INAVA, IRAK3, MR1, NLRP3, NOD2, NR4A3, PPIP5K1, RSAD2, SASH3, SEMA7A, TEC, TGFB1, TNF, TRAF6, TRPM4]	.
GO:0002460	adaptive immune response based on somatic recombination of immune receptors built from immunoglobulin superfamily domains	adaptive immune response	128	2.55103e-06	8.73145e-28	[4]	22.0588	45	[ACP5, ANP32B, ARG1, B2M, BATF, C1QB, C3, C7, CCL19, CD274, CD80, CEACAM1, CLCF1, CXCL10, CXCL13, DHRS4, DUSP7, FAM49B, FCER1G, FERMT2, GTF2F2, HSPD1, ICAM1, IL1B, IL31RA, IL6, IL6R, MAL, MYO1G, NFKB2, NLRP3, PTPN6, RIPK3, RSAD2, S1PR4, SASH3, SEMA4A, SWAP70, TFRC, TGFB1, TNF, TNFAIP3, TRAF6, TRPM4, WAS]	.
GO:0002819	regulation of adaptive immune response	adaptive immune response	128	2.77649e-06	8.73145e-28	[4, 5]	26.0163	32	[ANP32B, ARG1, B2M, C3, CCL19, CD274, CD80, CEACAM1, CLCF1, DUSP7, FAM49B, FCER1G, HSPD1, IL1B, IL6, IL6R, IL6ST, NLRP3, PTPN6, PYCARD, RIPK3, RSAD2, S1PR4, SAMSN1, SASH3, TFRC, TGFB1, TNF, TNFAIP3, TRAF6, TRPM4, WAS]	.
GO:0002705	positive regulation of leukocyte mediated immunity	adaptive immune response	128	9.26771e-06	8.73145e-28	[4, 5, 6]	28.9157	24	[ANP32B, AP1G1, ARG1, B2M, C3, CLCF1, FAM49B, FCER1G, HSPD1, IL1B, IL6, ITGB2, NLRP3, NOD2, PPIP5K1, PTAFR, RASGRP1, RSAD2, SASH3, TFRC, TGFB1, TNF, TRAF6, VAV1]	.
GO:0002700	regulation of production of molecular mediator of immune response	adaptive immune response	128	1.35817e-05	8.73145e-28	[3, 4, 5]	25.9259	28	[ACP5, ANP32B, ARG1, B2M, C3, CD22, CGAS, CLCF1, FCER1G, FFAR2, GPI, HK1, IL1B, IL6, IRAK3, NLRP3, NOD2, NR4A3, PPIP5K1, RSAD2, SASH3, SEMA7A, TEC, TFRC, TGFB1, TNF, TRAF6, TRPM4]	.
GO:0032946	positive regulation of mononuclear cell proliferation	adaptive immune response	128	1.59595e-05	8.73145e-28	[4, 5, 6, 7]	26.2136	27	[ACP5, CCL19, CD274, CD276, CD80, CLCF1, CORO1A, DHRS4, EPX, GPR183, IGFBP1, IL1B, IL6, IL6R, IL6ST, LEP, MAL, NCKAP1L, PYCARD, RPS3, S1PR4, SASH3, TFRC, TIRAP, TRAF6, VCAM1, ZNF335]	.
GO:0002718	regulation of cytokine production involved in immune response	adaptive immune response	128	1.79817e-05	8.73145e-28	[4, 5, 6]	29.3333	22	[ARG1, B2M, C3, CLCF1, FCER1G, FFAR2, HK1, IL1B, IL6, IRAK3, NLRP3, NOD2, NR4A3, PPIP5K1, RSAD2, SASH3, SEMA7A, TEC, TGFB1, TNF, TRAF6, TRPM4]	.
GO:0002440	production of molecular mediator of immune response	adaptive immune response	128	2.2896e-05	8.73145e-28	[2]	22.5806	35	[ACP5, ANP32B, ARG1, B2M, BATF, C3, CD22, CGAS, CLCF1, DHRS4, FCER1G, FFAR2, GPI, HK1, HSPD1, IL1B, IL31RA, IL6, INAVA, IRAK3, MR1, NLRP3, NOD2, NR4A3, PPIP5K1, RSAD2, SASH3, SEMA7A, SWAP70, TEC, TFRC, TGFB1, TNF, TRAF6, TRPM4]	.
GO:0002702	positive regulation of production of molecular mediator of immune response	adaptive immune response	128	9.96953e-05	8.73145e-28	[3, 4, 5, 6]	27.7778	20	[ANP32B, B2M, CLCF1, FCER1G, FFAR2, GPI, HK1, IL1B, IL6, NLRP3, NOD2, NR4A3, PPIP5K1, RSAD2, SASH3, SEMA7A, TEC, TFRC, TGFB1, TRAF6]	.
GO:0002720	positive regulation of cytokine production involved in immune response	adaptive immune response	128	0.000547968	8.73145e-28	[4, 5, 6, 7]	28.8462	15	[B2M, FCER1G, FFAR2, HK1, IL1B, IL6, NLRP3, NOD2, NR4A3, PPIP5K1, RSAD2, SASH3, SEMA7A, TEC, TRAF6]	.
GO:0002369	T cell cytokine production	adaptive immune response	128	0.00073542	8.73145e-28	[4, 6]	32.4324	12	[ARG1, B2M, CLCF1, DHRS4, IL1B, IL31RA, IL6, NLRP3, RSAD2, SASH3, TRAF6, TRPM4]	.
GO:0002637	regulation of immunoglobulin production	adaptive immune response	128	0.00223794	8.73145e-28	[4, 5, 6]	28.5714	12	[ACP5, ANP32B, CD22, CGAS, CLCF1, GPI, IL6, SASH3, TFRC, TGFB1, TNF, TRAF6]	.
GO:0032940	secretion by cell	immune response	129	8.40427e-10	3.75737e-10	[2, 5]	15.4545	204	[ABCA1, ABI2, ABR, ACP5, ACTR3B, ADAM8, ADGRE2, ADGRE5, ADORA1, ALDOA, ANPEP, ANXA2, ANXA3, AP1G1, AP2A2, ARF1, ARF6, ARG1, ARG2, ARHGAP45, ATP2A2, ATP6V0C, AXL, B2M, C3, C5AR1, CAMK2G, CAMP, CANX, CBL, CCL19, CCN2, CCT2, CD200, CD22, CD274, CD44, CD9, CDA, CEACAM1, CEACAM21, CFD, CHD7, CHORDC1, CLEC4E, CORO1A, CPLX1, CSTA, CXCR1, CXCR2, CYBB, DHRS4, DOCK2, DSP, DSPP, DYNLL1, EEF1A1, EGFR, ENAH, …	.
GO:0046903	secretion	immune response	129	1.80529e-09	3.75737e-10	[4]	15.0733	216	[ABCA1, ABI2, ABR, ACOD1, ACP5, ACTR3B, ADAM8, ADGRE2, ADGRE5, ADORA1, ALDOA, ANPEP, ANXA2, ANXA3, AP1G1, AP2A2, ARF1, ARF6, ARG1, ARG2, ARHGAP45, ATP2A2, ATP6V0C, ATP7B, AXL, B2M, C3, C5AR1, CA2, CAMK2G, CAMP, CANX, CBL, CCL19, CCN2, CCT2, CD200, CD22, CD274, CD44, CD9, CDA, CDO1, CEACAM1, CEACAM21, CFD, CHD7, CHORDC1, CLEC4E, CORO1A, CPLX1, CSTA, CXCR1, CXCR2, CYBB, DDR1, DHRS4, DOCK2, DSP, DSP…	.
GO:0032879	regulation of localization	immune response	129	1.70895e-07	3.75737e-10	[2, 3]	13.234	311	[ABCA1, ABI2, ABL2, ABR, ACP5, ACVR1B, ADAM8, ADAMTS1, ADGRE2, ADGRG1, ADORA1, AHNAK, AKR1B1, ANP32B, ANPEP, ANXA2, ANXA3, AP1G1, APLNR, ARAP1, ARF1, ARF6, ARG1, ARG2, ARHGDIA, ARHGEF2, ASPSCR1, ATP2A2, ATP2B1, AXL, B2M, BCAR1, BCL2L1, BMPR2, BSG, BUD31, C3, C5AR1, CA2, CALR, CAMK2G, CBL, CBLL1, CCL19, CCL2, CCL4, CCT2, CD200, CD22, CD274, CD9, CDH1, CDH2, CDKN1A, CDKN1B, CEACAM1, CEBPB, CFH, CHD…	.
GO:0032611	interleukin-1 beta production	immune response	129	3.41384e-05	3.75737e-10	[4]	28.2051	22	[ABCA1, ACP5, ARG2, CCL19, EGR1, ENAH, ERRFI1, HK1, IGFBP1, IL1B, INAVA, MR1, NLRP12, NLRP3, NOD1, NOD2, PML, POP1, PYCARD, TFRC, TNFAIP3, TRIM16]	.
GO:0051050	positive regulation of transport	immune response	129	3.66648e-05	3.75737e-10	[2, 3, 4, 5]	14.6453	128	[ABCA1, ABI2, ABR, ADAM8, ADORA1, ANP32B, ANXA2, AP1G1, APLNR, ARF1, ARF6, ATP2B1, AXL, B2M, C3, CA2, CALR, CBL, CBLL1, CCL19, CCL2, CCL4, CD274, CDH1, CDH2, CEBPB, CFH, CHORDC1, CLEC4E, CSTA, CXCL10, CXCL11, DAB2, DOCK2, DYNLL1, EGFR, EHD3, EIF4G2, EMD, ENAH, ERG, F3, FCER1G, FFAR2, FGF21, G6PD, GADL1, GCG, GLRX, GPI, GSK3B, HCAR2, HIF1A, HIP1, HK1, HTR3A, HYAL2, HYAL3, IFNAR1, IGFBP1, IL17RC, I…	.
GO:0032612	interleukin-1 production	immune response	129	5.27147e-05	3.75737e-10	[3]	26.087	24	[ABCA1, ACP5, ARG2, CCL19, CEACAM1, EGR1, ENAH, ERRFI1, HK1, IGFBP1, IL1B, INAVA, MR1, NLRP12, NLRP3, NOD1, NOD2, PML, POP1, PYCARD, S1PR4, TFRC, TNFAIP3, TRIM16]	.
GO:0050708	regulation of protein secretion	immune response	129	0.000276723	3.75737e-10	[4, 5, 6, 7, 8, 9]	16.2562	66	[ACP5, ADAM8, ARF1, ARF6, ARG2, C3, CCL19, CD200, CD22, CD274, CLEC4E, CSTA, DYNLL1, EGFR, ENAH, FFAR2, FN1, GCG, GPI, GTF2H1, HCAR2, HIF1A, HK1, HYAL2, IGFBP1, IL17RC, IL1B, IL1RAP, IL6, INHBA, INHBB, LEP, MAP4K4, MAPK11, MIDN, MYH10, NADK, NLRP12, NLRP3, NOD2, PML, POP1, POSTN, PPARD, PPIP5K1, PTPN11, PYCARD, RAP1A, RASGRP1, RSAD2, S1PR4, SBNO1, SLC16A1, SLC2A1, SLC8B1, SLC9B2, SYT4, TFRC, TGFB…	.
GO:0032652	regulation of interleukin-1 production	immune response	129	0.000301981	3.75737e-10	[4, 5]	25	21	[ACP5, ARG2, CCL19, CEACAM1, EGR1, ENAH, ERRFI1, HK1, IGFBP1, INAVA, NLRP12, NLRP3, NOD1, NOD2, PML, POP1, PYCARD, S1PR4, TFRC, TNFAIP3, TRIM16]	.
GO:0050663	cytokine secretion	immune response	129	0.000690105	3.75737e-10	[3, 4, 6, 7, 8, 9]	19.0217	35	[ABCA1, ARG2, C3, CCL19, CD200, CD274, CLEC4E, ENAH, FFAR2, FN1, GTF2F2, GTF2H1, HK1, HYAL2, IL17RC, IL1B, IL1RAP, ITGAV, LEP, MAPK11, NLRP12, NLRP3, NOD2, PML, POP1, POSTN, PPIP5K1, PYCARD, RASGRP1, S1PR4, TFRC, TNF, TNFAIP3, TNFRSF21, TRIM16]	.
GO:0051049	regulation of transport	immune response	129	0.000840069	3.75737e-10	[3, 4]	12.648	203	[ABCA1, ABI2, ABL2, ABR, ACP5, ADAM8, ADGRE2, ADORA1, AHNAK, ANP32B, ANPEP, ANXA2, ANXA3, AP1G1, APLNR, ARF1, ARF6, ARG1, ARG2, ASPSCR1, ATP2A2, ATP2B1, AXL, B2M, BSG, C3, CA2, CALR, CAMK2G, CBL, CBLL1, CCL19, CCL2, CCL4, CD200, CD22, CD274, CDH1, CDH2, CEACAM1, CEBPB, CFH, CHD7, CHORDC1, CLEC4E, CLIC1, CLIC2, CORO1A, CPLX1, CSTA, CXCL10, CXCL11, CYBB, DAB2, DNAJB6, DOCK2, DYNLL1, EGFR, EHD3, EIF…	.
GO:0050707	regulation of cytokine secretion	immune response	129	0.000960371	3.75737e-10	[4, 5, 6, 7, 8, 9, 10]	19.4969	31	[ARG2, C3, CCL19, CD200, CD274, CLEC4E, ENAH, FFAR2, FN1, GTF2H1, HK1, HYAL2, IL17RC, IL1B, IL1RAP, MAPK11, NLRP12, NLRP3, NOD2, PML, POP1, POSTN, PPIP5K1, PYCARD, RASGRP1, S1PR4, TFRC, TNF, TNFAIP3, TNFRSF21, TRIM16]	.
GO:0090087	regulation of peptide transport	immune response	129	0.000999426	3.75737e-10	[4, 5, 6, 7]	14.3293	94	[ACP5, ADAM8, ADORA1, ANP32B, ARF1, ARF6, ARG2, BSG, C3, CA2, CCL19, CD200, CD22, CD274, CDH1, CHD7, CHORDC1, CLEC4E, CSTA, DNAJB6, DYNLL1, EGFR, EMD, ENAH, ERLEC1, FFAR2, FN1, GCG, GPI, GSK3B, GTF2H1, HCAR2, HIF1A, HK1, HSPA8, HYAL2, IGFBP1, IL17RC, IL1B, IL1RAP, IL6, INHBA, INHBB, ITGB2, ITGB3, IWS1, JUP, LEP, MAGI1, MAP4K4, MAPK11, MCFD2, MIDN, MYH10, MYO1C, NADK, NLRP12, NLRP3, NOD2, NOLC1, P…	.
GO:0051047	positive regulation of secretion	immune response	129	0.00104838	3.75737e-10	[3, 4, 5, 6]	15.8311	60	[ABI2, ADAM8, ADORA1, AP1G1, ARF1, ARF6, C3, CCL19, CD274, CLEC4E, CSTA, DYNLL1, EGFR, ENAH, FCER1G, FFAR2, GCG, GPI, HCAR2, HIF1A, HK1, HYAL2, HYAL3, IFNAR1, IGFBP1, IL17RC, IL1B, IL1RAP, IL6, INHBA, INHBB, ITGB2, LEP, MAP2K6, MAPK11, MYH10, NADK, NLRP12, NLRP3, NOD2, POP1, POSTN, PPARD, PPIP5K1, PTAFR, PTPN11, PYCARD, RAB27B, RASGRP1, SDCBP, SLC6A1, SNCA, SOX11, SYT4, TFRC, TGFB1, TNF, TRIM16, …	.
GO:0009306	protein secretion	immune response	129	0.0015755	3.75737e-10	[3, 5, 6, 7, 8]	14.7929	75	[ABCA1, ACP5, ADAM8, ARF1, ARF6, ARG2, C3, CAMK2G, CANX, CCL19, CD200, CD22, CD274, CLEC4E, CPLX1, CSTA, DYNLL1, EGFR, ENAH, FFAR2, FN1, GCG, GPI, GTF2F2, GTF2H1, HCAR2, HIF1A, HK1, HYAL2, IGFBP1, IL17RC, IL1B, IL1RAP, IL6, INHBA, INHBB, ITGAV, LEP, MAP4K4, MAPK11, MIA3, MIDN, MYH10, NADK, NLRP12, NLRP3, NOD2, PLEK, PML, POP1, POSTN, PPARD, PPIP5K1, PTPN11, PYCARD, RAP1A, RASGRP1, RSAD2, S1PR4, S…	.
GO:0070201	regulation of establishment of protein localization	immune response	129	0.00158173	3.75737e-10	[4, 5]	14.095	95	[ACP5, ADAM8, ANP32B, ARF1, ARF6, ARG2, BSG, C3, CCL19, CCT2, CD200, CD22, CD274, CDH1, CHORDC1, CLEC4E, CSTA, DNAJB6, DYNLL1, EGFR, EMD, ENAH, ERLEC1, FFAR2, FN1, GCG, GPI, GSK3B, GTF2H1, HCAR2, HIF1A, HK1, HSPA8, HYAL2, IGFBP1, IL17RC, IL1B, IL1RAP, IL6, INHBA, INHBB, ITGB2, ITGB3, IWS1, JUP, LEP, MAGI1, MAP4K4, MAPK11, MCFD2, MIDN, MYH10, MYO1C, NADK, NLRP12, NLRP3, NMT1, NOD2, NOLC1, PML, POP…	.
GO:1903530	regulation of secretion by cell	immune response	129	0.00169036	3.75737e-10	[3, 4, 5, 6]	14.1123	93	[ABI2, ABR, ACP5, ADAM8, ADGRE2, ADORA1, AP1G1, ARF1, ARF6, ARG2, ATP2A2, C3, CCL19, CD200, CD22, CD274, CEACAM1, CHD7, CLEC4E, CPLX1, CSTA, DYNLL1, EGFR, ENAH, FCER1G, FES, FFAR2, FN1, FOXF1, GCG, GPI, GSK3B, GTF2H1, HCAR2, HIF1A, HK1, HRH3, HYAL2, HYAL3, IFNAR1, IGFBP1, IL11, IL17RC, IL1B, IL1RAP, IL6, INHBA, INHBB, ITGB2, LEP, MAP4K4, MAPK11, MCTP1, MIDN, MR1, MYH10, NADK, NLRP12, NLRP3, NOD2,…	.
GO:1903532	positive regulation of secretion by cell	immune response	129	0.00169166	3.75737e-10	[3, 4, 5, 6, 7]	15.7746	56	[ABI2, ADAM8, AP1G1, ARF1, ARF6, CCL19, CD274, CLEC4E, CSTA, DYNLL1, EGFR, ENAH, FCER1G, FFAR2, GCG, GPI, HCAR2, HIF1A, HK1, HYAL2, HYAL3, IFNAR1, IGFBP1, IL17RC, IL1B, IL1RAP, IL6, INHBA, INHBB, ITGB2, LEP, MAPK11, MYH10, NADK, NLRP12, NLRP3, NOD2, POP1, POSTN, PPARD, PPIP5K1, PTAFR, PTPN11, PYCARD, RAB27B, RASGRP1, SDCBP, SNCA, SOX11, SYT4, TFRC, TGFB1, TNF, TRIM16, TRPM4, TTN]	.
GO:0002793	positive regulation of peptide secretion	immune response	129	0.00289207	3.75737e-10	[4, 5, 6, 7, 8, 9]	16.6667	41	[ADAM8, ADORA1, ARF1, ARF6, CCL19, CD274, CLEC4E, CSTA, DYNLL1, EGFR, ENAH, FFAR2, GCG, GPI, HCAR2, HIF1A, HK1, HYAL2, IGFBP1, IL17RC, IL1B, IL1RAP, IL6, MAPK11, MYH10, NADK, NLRP12, NLRP3, NOD2, POP1, POSTN, PPARD, PPIP5K1, PYCARD, RASGRP1, TFRC, TGFB1, TNF, TRIM16, TRPM4, TTN]	.
GO:0050715	positive regulation of cytokine secretion	immune response	129	0.00292609	3.75737e-10	[4, 5, 6, 7, 8, 9, 10, 11]	20.5607	22	[CCL19, CD274, CLEC4E, ENAH, FFAR2, HK1, HYAL2, IL17RC, IL1B, IL1RAP, MAPK11, NLRP12, NLRP3, NOD2, POP1, POSTN, PPIP5K1, PYCARD, RASGRP1, TFRC, TNF, TRIM16]	.
GO:0050701	interleukin-1 secretion	immune response	129	0.00340715	3.75737e-10	[4, 5, 7, 8, 9, 10]	26	13	[ABCA1, ARG2, CCL19, ENAH, HK1, NLRP12, NLRP3, NOD2, PML, POP1, PYCARD, TNFAIP3, TRIM16]	.
GO:0032880	regulation of protein localization	immune response	129	0.00443592	3.75737e-10	[3, 4]	13.1257	118	[ACP5, ADAM8, AKR1B1, ANP32B, ARF1, ARF6, ARG2, ARHGDIA, BCL2L1, BSG, C3, CCL19, CCT2, CD200, CD22, CD274, CDH1, CDH2, CDKN1A, CHORDC1, CLEC4E, CSTA, DAB2, DBN1, DNAJB6, DYNLL1, EGFR, EMD, ENAH, ENTR1, EPHA2, ERLEC1, FCER1G, FFAR2, FN1, GCG, GNL3, GPI, GSK3B, GSN, GTF2H1, HCAR2, HIF1A, HK1, HSPA8, HYAL2, IGFBP1, IL17RC, IL1B, IL1RAP, IL6, INHBA, INHBB, ITGB2, ITGB3, IWS1, JUP, LEP, LGALS3, LMNA, …	.
GO:0032732	positive regulation of interleukin-1 production	immune response	129	0.00485766	3.75737e-10	[4, 5, 6]	26.087	12	[CCL19, EGR1, ENAH, HK1, INAVA, NLRP12, NLRP3, NOD1, NOD2, POP1, PYCARD, TRIM16]	.
GO:0051046	regulation of secretion	immune response	129	0.00497085	3.75737e-10	[4, 5]	13.5328	95	[ABI2, ABR, ACP5, ADAM8, ADGRE2, ADORA1, AP1G1, ARF1, ARF6, ARG2, ATP2A2, C3, CCL19, CD200, CD22, CD274, CEACAM1, CHD7, CLEC4E, CPLX1, CSTA, DYNLL1, EGFR, ENAH, FCER1G, FES, FFAR2, FN1, FOXF1, GCG, GPI, GSK3B, GTF2H1, HCAR2, HIF1A, HK1, HRH3, HYAL2, HYAL3, IFNAR1, IGFBP1, IL11, IL17RC, IL1B, IL1RAP, IL6, INHBA, INHBB, ITGB2, LEP, MAP2K6, MAP4K4, MAPK11, MCTP1, MIDN, MR1, MYH10, NADK, NLRP12, NLRP…	.
GO:0002792	negative regulation of peptide secretion	immune response	129	0.00502619	3.75737e-10	[4, 5, 6, 7, 8, 9]	19.3277	23	[ARG2, CD200, CD22, ENAH, FN1, GTF2H1, IL1B, INHBA, INHBB, LEP, MAP4K4, MIDN, NLRP12, NLRP3, PML, PTPN11, RSAD2, S1PR4, SYT4, TFRC, TNF, TNFAIP3, TNFRSF21]	.
GO:0002376	immune system process	adaptive immune response	130	1.90955e-33	1.00333e-19	[1]	17.6868	393	[ABCF3, ABI1, ABI2, ABR, ACIN1, ACOD1, ACP5, ACTR3B, ACVR1B, ADAM8, ADAR, ADGRE1, ADGRE2, ADGRE5, ADORA1, AKIRIN2, ALCAM, ALDOA, ANP32B, ANPEP, ANXA2, ANXA3, AP1B1, AP1G1, AP1S2, AP2A2, ARF1, ARG1, ARG2, ARHGAP45, ARHGEF2, ARID5A, ARPC1B, ARPC2, ATP6V0C, AXL, B2M, BAG6, BATF, BCAR1, BPGM, BSG, BTN1A1, C1QB, C3, C5AR1, C7, CA2, CALR, CAMK2G, CAMP, CANX, CARD9, CASP3, CBFB, CBL, CCL19, CCL2, CCL4, …	.
GO:0006955	immune response	adaptive immune response	130	6.24471e-31	1.00333e-19	[2]	19.4993	296	[ABI1, ABI2, ABR, ACOD1, ACP5, ACTR3B, ADAM8, ADAR, ADGRE1, ADGRE2, ADGRE5, AKIRIN2, ALCAM, ALDOA, ANP32B, ANPEP, ANXA2, ANXA3, AP1G1, AP2A2, ARG1, ARG2, ARHGAP45, ARHGEF2, ARID5A, ARPC1B, ARPC2, ATP6V0C, AXL, B2M, BAG6, BATF, BCAR1, BTN1A1, C1QB, C3, C5AR1, C7, CAMK2G, CAMP, CARD9, CBFB, CBL, CCL19, CCL2, CCL4, CCT2, CD200, CD22, CD274, CD276, CD300E, CD300LD, CD44, CD80, CD83, CDA, CDC42, CEACA…	.
GO:0002252	immune effector process	adaptive immune response	130	1.28624e-17	1.00333e-19	[2]	19.6685	178	[ABCF3, ABI1, ABR, ACP5, ACTR3B, ADAM8, ADAR, ADGRE2, ADGRE5, ALDOA, ANP32B, ANPEP, ANXA2, ANXA3, AP1G1, AP2A2, ARG1, ARHGAP45, ARPC1B, ARPC2, ATP6V0C, B2M, BATF, C1QB, C3, C5AR1, C7, CAMP, CARD9, CBL, CCL19, CCT2, CD22, CD44, CD80, CDA, CDC42, CEACAM1, CEACAM21, CFD, CFH, CGAS, CLCF1, CLEC12B, CLEC4E, CORO1A, CRK, CXCL10, CXCL8, CXCR1, CXCR2, CYBB, CYBC1, DBI, DDIT4, DHRS4, DMBT1, DNASE1L3, DOCK…	.
GO:0001775	cell activation	adaptive immune response	130	1.46862e-17	1.00333e-19	[2]	18.3319	211	[ABR, ACP5, ACTR3B, ADAM8, ADGRE2, ADGRE5, AKIRIN2, ALDOA, ANP32B, ANPEP, ANXA2, ANXA3, AP1G1, AP2A2, ARG1, ARG2, ARHGAP45, ATP6V0C, AXL, B2M, BAG6, BATF, BSG, C3, C5AR1, CAMK2G, CAMP, CASP3, CBFB, CBL, CCL19, CCL2, CCL4, CCN2, CCT2, CD200, CD22, CD274, CD276, CD44, CD80, CD83, CD9, CDA, CDC42, CEACAM1, CEACAM21, CEBPB, CFD, CGAS, CHD7, CLCF1, CLEC4E, CLIC1, CORO1A, CTPS1, CXCL10, CXCL8, CXCR1, C…	.
GO:0045321	leukocyte activation	adaptive immune response	130	1.10712e-16	1.00333e-19	[2, 3]	18.7008	190	[ABR, ACP5, ACTR3B, ADAM8, ADGRE2, ADGRE5, AKIRIN2, ALDOA, ANP32B, ANPEP, ANXA2, ANXA3, AP1G1, AP2A2, ARG1, ARG2, ARHGAP45, ATP6V0C, AXL, B2M, BAG6, BATF, C3, C5AR1, CAMK2G, CAMP, CASP3, CBFB, CBL, CCL19, CCL2, CCL4, CCT2, CD200, CD22, CD274, CD276, CD44, CD80, CD83, CDA, CDC42, CEACAM1, CEACAM21, CEBPB, CFD, CGAS, CHD7, CLCF1, CLEC4E, CORO1A, CTPS1, CXCL8, CXCR1, CXCR2, CYBB, DHRS4, DNASE1L3, DO…	.
GO:0002443	leukocyte mediated immunity	adaptive immune response	130	2.26829e-13	1.00333e-19	[3]	20.0949	127	[ABR, ACP5, ACTR3B, ADAM8, ADGRE2, ADGRE5, ALDOA, ANP32B, ANPEP, ANXA2, ANXA3, AP1G1, AP2A2, ARG1, ARHGAP45, ATP6V0C, B2M, BATF, C1QB, C3, C5AR1, C7, CAMP, CBL, CCT2, CD44, CDA, CEACAM1, CEACAM21, CFD, CLCF1, CLEC12B, CORO1A, CRK, CXCL10, CXCR1, CXCR2, CYBB, DHRS4, DNASE1L3, DOCK2, DSP, DSPP, DUSP7, DYNLL1, EEF1A1, EPX, FAM49B, FCER1G, FERMT2, FES, FOXF1, FPR1, FUS, GMFG, GPI, GRN, GSN, GTF2F2, H…	.
GO:0050865	regulation of cell activation	adaptive immune response	130	2.71934e-13	1.00333e-19	[3, 4]	21.9616	103	[ABR, ACP5, ADAM8, ADGRE2, ANP32B, AP1G1, ARG1, ARG2, AXL, C5AR1, CAMK2G, CASP3, CBFB, CCL19, CCL2, CCL4, CCN2, CD200, CD22, CD274, CD276, CD80, CD83, CD9, CDC42, CEACAM1, CEBPB, CGAS, CLCF1, CORO1A, DHRS4, DUSP7, EGR3, EIF4E, EPX, ETF1, FAM49B, FCER1G, FES, FOXF1, GPR183, GRAP2, GRN, GSN, GTF2H1, HRG, HSPD1, IGFBP1, IL1B, IL31RA, IL6, IL6R, IL6ST, INHBA, ITGB2, LEP, LGALS3, MAL, MMP14, NCKAP1L, …	.
GO:0002694	regulation of leukocyte activation	adaptive immune response	130	6.69529e-13	1.00333e-19	[3, 4, 5]	22.3776	96	[ABR, ACP5, ADAM8, ADGRE2, ANP32B, AP1G1, ARG1, ARG2, AXL, C5AR1, CAMK2G, CASP3, CBFB, CCL19, CCL2, CCL4, CD200, CD22, CD274, CD276, CD80, CD83, CDC42, CEACAM1, CEBPB, CGAS, CLCF1, CORO1A, DHRS4, DUSP7, EGR3, EIF4E, EPX, ETF1, FAM49B, FCER1G, FES, FOXF1, GPR183, GRAP2, GRN, GSN, GTF2H1, HSPD1, IGFBP1, IL1B, IL31RA, IL6, IL6R, IL6ST, INHBA, ITGB2, LEP, LGALS3, MAL, MMP14, NCKAP1L, NLRP3, NOD2, NR4…	.
GO:0046649	lymphocyte activation	adaptive immune response	130	2.24085e-11	1.00333e-19	[3, 4]	19.823	112	[ACP5, ADAM8, AKIRIN2, ANP32B, AP1G1, ARG1, ARG2, AXL, B2M, BAG6, BATF, C3, CAMK2G, CASP3, CBFB, CCL19, CCL2, CCL4, CD22, CD274, CD276, CD44, CD80, CD83, CDC42, CEACAM1, CEBPB, CGAS, CHD7, CLCF1, CLEC4E, CORO1A, CTPS1, CXCL8, DHRS4, DOCK2, DUSP7, EGR1, EGR3, EIF4E, EPX, ETF1, FAM49B, FCER1G, FUS, GPR183, GRAP2, GSN, GTF2H1, HHEX, HSPD1, ICAM1, IGFBP1, IL11, IL1B, IL6, IL6R, IL6ST, IMPDH1, INHBA, …	.
GO:0002366	leukocyte activation involved in immune response	adaptive immune response	130	2.76516e-11	1.00333e-19	[3, 4]	19.6864	113	[ABR, ACP5, ACTR3B, ADAM8, ADGRE2, ADGRE5, ALDOA, ANP32B, ANPEP, ANXA2, ANXA3, AP1G1, AP2A2, ARG1, ARHGAP45, ATP6V0C, B2M, BATF, C3, C5AR1, CAMP, CBL, CCL19, CCT2, CD44, CD80, CDA, CEACAM1, CEACAM21, CFD, CLCF1, CLEC4E, CORO1A, CXCR1, CXCR2, CYBB, DHRS4, DNASE1L3, DOCK2, DSP, DSPP, DYNLL1, EEF1A1, EPX, FCER1G, FES, FOXF1, FPR1, GMFG, GPI, GPR183, GRN, GSN, HP, HSPA8, HSPD1, HVCN1, ICAM1, IDH1, IL…	.
GO:0051249	regulation of lymphocyte activation	adaptive immune response	130	3.87294e-11	1.00333e-19	[4, 5, 6]	22.7273	80	[ACP5, ADAM8, ANP32B, AP1G1, ARG1, ARG2, AXL, CAMK2G, CASP3, CBFB, CCL19, CCL2, CCL4, CD22, CD274, CD276, CD80, CD83, CDC42, CEACAM1, CEBPB, CGAS, CLCF1, CORO1A, DHRS4, DUSP7, EGR3, EIF4E, EPX, ETF1, FAM49B, GPR183, GRAP2, GSN, GTF2H1, HSPD1, IGFBP1, IL1B, IL6, IL6R, IL6ST, INHBA, LEP, LGALS3, MAL, MMP14, NCKAP1L, NLRP3, NOD2, ODR4, PGLYRP2, PRDM1, PRELID1, PTK2B, PTPN11, PTPN6, PYCARD, RARA, RAS…	.
GO:0002274	myeloid leukocyte activation	adaptive immune response	130	1.39413e-10	1.00333e-19	[3, 4]	19.5612	107	[ABR, ACTR3B, ADAM8, ADGRE2, ADGRE5, ALDOA, ANPEP, ANXA2, ANXA3, AP2A2, ARG1, ARHGAP45, ATP6V0C, B2M, BATF, C3, C5AR1, CAMK2G, CAMP, CBL, CCT2, CD200, CD44, CDA, CEACAM1, CEACAM21, CFD, CXCL8, CXCR1, CXCR2, CYBB, DHRS4, DNASE1L3, DOCK2, DSP, DSPP, DYNLL1, EEF1A1, EPX, FCER1G, FES, FOXF1, FPR1, GMFG, GPI, GRN, GSN, HP, HSPA8, HSPD1, HVCN1, HYAL2, IDH1, IL31RA, IL6, IMPDH1, ITGAL, ITGAV, ITGAX, ITG…	.
GO:0032940	secretion by cell	adaptive immune response	130	8.40427e-10	1.00333e-19	[2, 5]	15.4545	204	[ABCA1, ABI2, ABR, ACP5, ACTR3B, ADAM8, ADGRE2, ADGRE5, ADORA1, ALDOA, ANPEP, ANXA2, ANXA3, AP1G1, AP2A2, ARF1, ARF6, ARG1, ARG2, ARHGAP45, ATP2A2, ATP6V0C, AXL, B2M, C3, C5AR1, CAMK2G, CAMP, CANX, CBL, CCL19, CCN2, CCT2, CD200, CD22, CD274, CD44, CD9, CDA, CEACAM1, CEACAM21, CFD, CHD7, CHORDC1, CLEC4E, CORO1A, CPLX1, CSTA, CXCR1, CXCR2, CYBB, DHRS4, DOCK2, DSP, DSPP, DYNLL1, EEF1A1, EGFR, ENAH, …	.
GO:0002697	regulation of immune effector process	adaptive immune response	130	1.65067e-09	1.00333e-19	[3, 4]	22.5914	68	[ABR, ACP5, ADGRE2, ANP32B, AP1G1, ARG1, B2M, C1QB, C3, C5AR1, C7, CCL19, CD22, CD80, CEACAM1, CFH, CGAS, CLCF1, CLEC12B, CRK, CXCL10, DBI, DHRS4, DNASE1L3, DUSP7, FAM49B, FCER1G, FES, FFAR2, FOXF1, GPI, GRN, HK1, HSPD1, IL1B, IL6, IRAK3, ITGB2, LEP, LGALS3, NLRP3, NOD2, NR4A3, PCBP2, PGLYRP2, PPIP5K1, PTAFR, PTPN6, PYCARD, RAP1A, RARA, RASGRP1, RIPK3, RPSA, RSAD2, S1PR4, SASH3, SEMA7A, SLAMF8, T…	.
GO:0042110	T cell activation	adaptive immune response	130	1.66383e-09	1.00333e-19	[4, 5]	20.4819	85	[ACP5, ADAM8, ARG1, ARG2, B2M, BATF, C3, CAMK2G, CASP3, CBFB, CCL19, CCL2, CCL4, CD274, CD276, CD44, CD80, CD83, CDC42, CEACAM1, CEBPB, CGAS, CHD7, CLCF1, CLEC4E, CORO1A, CTPS1, CXCL8, DHRS4, DOCK2, DUSP7, EGR1, EGR3, EIF4E, EPX, ETF1, FAM49B, FCER1G, GPR183, GRAP2, GSN, GTF2H1, HSPD1, ICAM1, IGFBP1, IL1B, IL6, IL6R, IL6ST, ITGAL, LEP, LGALS3, MAL, NCKAP1L, NLRC3, NLRP3, NOD2, ODR4, POSTN, PRDM1,…	.
GO:0046903	secretion	adaptive immune response	130	1.80529e-09	1.00333e-19	[4]	15.0733	216	[ABCA1, ABI2, ABR, ACOD1, ACP5, ACTR3B, ADAM8, ADGRE2, ADGRE5, ADORA1, ALDOA, ANPEP, ANXA2, ANXA3, AP1G1, AP2A2, ARF1, ARF6, ARG1, ARG2, ARHGAP45, ATP2A2, ATP6V0C, ATP7B, AXL, B2M, C3, C5AR1, CA2, CAMK2G, CAMP, CANX, CBL, CCL19, CCN2, CCT2, CD200, CD22, CD274, CD44, CD9, CDA, CDO1, CEACAM1, CEACAM21, CFD, CHD7, CHORDC1, CLEC4E, CORO1A, CPLX1, CSTA, CXCR1, CXCR2, CYBB, DDR1, DHRS4, DOCK2, DSP, DSP…	.
GO:0045055	regulated exocytosis	adaptive immune response	130	2.46566e-09	1.00333e-19	[4, 6, 7]	17.6056	125	[ABR, ACTR3B, ADAM8, ADGRE2, ADGRE5, ALDOA, ANPEP, ANXA2, ANXA3, AP1G1, AP2A2, ARF1, ARG1, ARHGAP45, ATP2A2, ATP6V0C, B2M, C3, C5AR1, CAMP, CBL, CCT2, CD44, CD9, CDA, CEACAM1, CEACAM21, CFD, CHORDC1, CORO1A, CPLX1, CXCR1, CXCR2, CYBB, DHRS4, DOCK2, DSP, DSPP, DYNLL1, EEF1A1, EPX, F3, F5, F8, FAM49B, FCER1G, FERMT3, FES, FN1, FOXF1, FPR1, GMFG, GPI, GRN, GSK3B, GSN, HABP4, HCK, HGF, HP, HRG, HSPA8…	.
GO:0043299	leukocyte degranulation	adaptive immune response	130	3.48292e-09	1.00333e-19	[3, 5, 7, 8]	19.6121	91	[ABR, ACTR3B, ADAM8, ADGRE2, ADGRE5, ALDOA, ANPEP, ANXA2, ANXA3, AP1G1, AP2A2, ARG1, ARHGAP45, ATP6V0C, B2M, C3, C5AR1, CAMP, CBL, CCT2, CD44, CDA, CEACAM1, CEACAM21, CFD, CORO1A, CXCR1, CXCR2, CYBB, DHRS4, DOCK2, DSP, DSPP, DYNLL1, EEF1A1, EPX, FCER1G, FES, FOXF1, FPR1, GMFG, GPI, GRN, GSN, HCK, HP, HSPA8, HVCN1, IDH1, IMPDH1, ITGAL, ITGAV, ITGAX, ITGB2, JUP, LGALS3, LTA4H, MME, MMP25, MMP9, MOS…	.
GO:0002444	myeloid leukocyte mediated immunity	adaptive immune response	130	1.35176e-08	1.00333e-19	[4]	19.0083	92	[ABR, ACTR3B, ADAM8, ADGRE2, ADGRE5, ALDOA, ANPEP, ANXA2, ANXA3, AP2A2, ARG1, ARHGAP45, ATP6V0C, B2M, C3, C5AR1, CAMP, CBL, CCT2, CD44, CDA, CEACAM1, CEACAM21, CFD, CXCR1, CXCR2, CYBB, DHRS4, DNASE1L3, DOCK2, DSP, DSPP, DYNLL1, EEF1A1, EPX, FCER1G, FES, FOXF1, FPR1, FUS, GMFG, GPI, GRN, GSN, HP, HSPA8, HVCN1, IDH1, IL6, IMPDH1, ITGAL, ITGAV, ITGAX, ITGB2, JUP, LGALS3, LTA4H, MME, MMP25, MMP9, MOS…	.
GO:0002275	myeloid cell activation involved in immune response	adaptive immune response	130	1.39616e-08	1.00333e-19	[4, 5]	19.1489	90	[ABR, ACTR3B, ADAM8, ADGRE2, ADGRE5, ALDOA, ANPEP, ANXA2, ANXA3, AP2A2, ARG1, ARHGAP45, ATP6V0C, B2M, C3, C5AR1, CAMP, CBL, CCT2, CD44, CDA, CEACAM1, CEACAM21, CFD, CXCR1, CXCR2, CYBB, DHRS4, DNASE1L3, DOCK2, DSP, DSPP, DYNLL1, EEF1A1, EPX, FCER1G, FES, FOXF1, FPR1, GMFG, GPI, GRN, GSN, HP, HSPA8, HVCN1, IDH1, IMPDH1, ITGAL, ITGAV, ITGAX, ITGB2, JUP, LGALS3, LTA4H, MME, MMP25, MMP9, MOSPD2, NBEAL…	.
GO:0006887	exocytosis	adaptive immune response	130	2.93084e-08	1.00333e-19	[3, 5, 6]	16.5432	134	[ABI2, ABR, ACTR3B, ADAM8, ADGRE2, ADGRE5, ALDOA, ANPEP, ANXA2, ANXA3, AP1G1, AP2A2, ARF1, ARG1, ARHGAP45, ATP2A2, ATP6V0C, B2M, C3, C5AR1, CAMP, CBL, CCT2, CD44, CD9, CDA, CEACAM1, CEACAM21, CFD, CHORDC1, CORO1A, CPLX1, CXCR1, CXCR2, CYBB, DHRS4, DOCK2, DSP, DSPP, DYNLL1, EEF1A1, EPX, F3, F5, F8, FAM49B, FCER1G, FERMT3, FES, FN1, FOXF1, FPR1, GMFG, GPI, GRN, GSK3B, GSN, HABP4, HCK, HGF, HP, HRG,…	.
GO:0043312	neutrophil degranulation	adaptive immune response	130	3.59301e-08	1.00333e-19	[4, 6, 7, 8, 9]	19.4313	82	[ABR, ACTR3B, ADAM8, ADGRE2, ADGRE5, ALDOA, ANPEP, ANXA2, ANXA3, AP2A2, ARG1, ARHGAP45, ATP6V0C, B2M, C3, C5AR1, CAMP, CCT2, CD44, CDA, CEACAM1, CEACAM21, CFD, CXCR1, CXCR2, CYBB, DHRS4, DOCK2, DSP, DSPP, DYNLL1, EEF1A1, EPX, FCER1G, FPR1, GMFG, GPI, GRN, GSN, HP, HSPA8, HVCN1, IDH1, IMPDH1, ITGAL, ITGAV, ITGAX, ITGB2, JUP, LGALS3, LTA4H, MME, MMP25, MMP9, MOSPD2, NBEAL2, NCKAP1L, PGAM1, PIGR, PI…	.
GO:0036230	granulocyte activation	adaptive immune response	130	4.26595e-08	1.00333e-19	[4, 5]	19.1781	84	[ABR, ACTR3B, ADAM8, ADGRE2, ADGRE5, ALDOA, ANPEP, ANXA2, ANXA3, AP2A2, ARG1, ARHGAP45, ATP6V0C, B2M, C3, C5AR1, CAMP, CCT2, CD44, CDA, CEACAM1, CEACAM21, CFD, CXCL8, CXCR1, CXCR2, CYBB, DHRS4, DNASE1L3, DOCK2, DSP, DSPP, DYNLL1, EEF1A1, EPX, FCER1G, FPR1, GMFG, GPI, GRN, GSN, HP, HSPA8, HVCN1, IDH1, IMPDH1, ITGAL, ITGAV, ITGAX, ITGB2, JUP, LGALS3, LTA4H, MME, MMP25, MMP9, MOSPD2, NBEAL2, NCKAP1L…	.
GO:0016192	vesicle-mediated transport	adaptive immune response	130	2.13754e-07	1.00333e-19	[4]	13.9412	237	[ABCA1, ABI1, ABI2, ABL2, ABR, ACP5, ACTR3B, ADAM8, ADGRE2, ADGRE5, ADORA1, ALDOA, ANPEP, ANXA2, ANXA3, AP1B1, AP1G1, AP1S2, AP2A2, ARAP3, ARF1, ARF6, ARG1, ARHGAP27, ARHGAP45, ARL14, ARPC1B, ARPC2, ASGR1, ATP2A2, ATP6V0C, ATP6V1H, AXL, B2M, BCL2L1, C3, C5AR1, CALR, CAMP, CANX, CBL, CBLL1, CCL19, CCL2, CCL4, CCT2, CD163, CD22, CD44, CD9, CDA, CDC42, CDC42SE1, CEACAM1, CEACAM21, CEBPE, CECR2, CFD,…	.
GO:0051049	regulation of transport	adaptive immune response	130	0.000840069	1.00333e-19	[3, 4]	12.648	203	[ABCA1, ABI2, ABL2, ABR, ACP5, ADAM8, ADGRE2, ADORA1, AHNAK, ANP32B, ANPEP, ANXA2, ANXA3, AP1G1, APLNR, ARF1, ARF6, ARG1, ARG2, ASPSCR1, ATP2A2, ATP2B1, AXL, B2M, BSG, C3, CA2, CALR, CAMK2G, CBL, CBLL1, CCL19, CCL2, CCL4, CD200, CD22, CD274, CDH1, CDH2, CEACAM1, CEBPB, CFH, CHD7, CHORDC1, CLEC4E, CLIC1, CLIC2, CORO1A, CPLX1, CSTA, CXCL10, CXCL11, CYBB, DAB2, DNAJB6, DOCK2, DYNLL1, EGFR, EHD3, EIF…	.
GO:1903530	regulation of secretion by cell	adaptive immune response	130	0.00169036	1.00333e-19	[3, 4, 5, 6]	14.1123	93	[ABI2, ABR, ACP5, ADAM8, ADGRE2, ADORA1, AP1G1, ARF1, ARF6, ARG2, ATP2A2, C3, CCL19, CD200, CD22, CD274, CEACAM1, CHD7, CLEC4E, CPLX1, CSTA, DYNLL1, EGFR, ENAH, FCER1G, FES, FFAR2, FN1, FOXF1, GCG, GPI, GSK3B, GTF2H1, HCAR2, HIF1A, HK1, HRH3, HYAL2, HYAL3, IFNAR1, IGFBP1, IL11, IL17RC, IL1B, IL1RAP, IL6, INHBA, INHBB, ITGB2, LEP, MAP4K4, MAPK11, MCTP1, MIDN, MR1, MYH10, NADK, NLRP12, NLRP3, NOD2,…	.
GO:0051046	regulation of secretion	adaptive immune response	130	0.00497085	1.00333e-19	[4, 5]	13.5328	95	[ABI2, ABR, ACP5, ADAM8, ADGRE2, ADORA1, AP1G1, ARF1, ARF6, ARG2, ATP2A2, C3, CCL19, CD200, CD22, CD274, CEACAM1, CHD7, CLEC4E, CPLX1, CSTA, DYNLL1, EGFR, ENAH, FCER1G, FES, FFAR2, FN1, FOXF1, GCG, GPI, GSK3B, GTF2H1, HCAR2, HIF1A, HK1, HRH3, HYAL2, HYAL3, IFNAR1, IGFBP1, IL11, IL17RC, IL1B, IL1RAP, IL6, INHBA, INHBB, ITGB2, LEP, MAP2K6, MAP4K4, MAPK11, MCTP1, MIDN, MR1, MYH10, NADK, NLRP12, NLRP…	.
GO:0048518	positive regulation of biological process	metabolic process	131	1.26905e-10	1.60142e-05	[1, 2, 3]	12.3545	573	[ABCA1, ABI1, ABI2, ABI3BP, ABL2, ABR, ACIN1, ACOD1, ACP5, ACSL6, ACTA1, ACTR3B, ACVR1B, ADAM8, ADAMTS1, ADAR, ADCY9, ADGRE2, ADGRG1, ADM2, ADORA1, AKAP13, AKIRIN2, AKR1B1, ALOX5AP, ANGPTL4, ANP32B, ANPEP, ANXA2, ANXA3, AP1G1, APLNR, APOL3, ARAP1, ARF1, ARF6, ARG1, ARG2, ARHGAP6, ARHGDIA, ARHGEF18, ARHGEF2, ARIH1, ARPC1B, ARPC2, ASNS, ASPSCR1, ATF3, ATF6, ATP2A2, ATP2B1, ATP6V0C, ATRX, AXL, B2M, …	.
GO:0032270	positive regulation of cellular protein metabolic process	metabolic process	131	2.84276e-07	1.60142e-05	[4, 5, 6, 7]	14.4981	195	[ABI1, ABI2, ACP5, ACSL6, ACVR1B, ADAM8, ADCY9, ADORA1, AKAP13, AKIRIN2, AKR1B1, ANP32B, ANXA2, APLNR, ARHGEF2, ARIH1, ASPSCR1, BAG6, BMPR2, BUD31, C3, C5AR1, CAMP, CARD9, CCBE1, CCL19, CCL2, CCL4, CCN2, CCNB1, CCNK, CCNT2, CD200, CD44, CD80, CDC123, CDH1, CDH2, CDKN1A, CDKN1B, CHORDC1, CHTOP, CIRBP, CLCF1, CRK, CSF3, CSNK1A1, CYCS, DAB2, DDX39A, DET1, DNAAF4, DNMT1, DUSP5, DUSP7, DYNLL1, EBAG9, …	.
GO:0048522	positive regulation of cellular process	metabolic process	131	6.61423e-07	1.60142e-05	[2, 3, 4]	12.0366	500	[ABI1, ABI2, ABL2, ABR, ACIN1, ACOD1, ACP5, ACSL6, ACTR3B, ACVR1B, ADAM8, ADAMTS1, ADCY9, ADGRG1, ADORA1, AKAP13, AKIRIN2, AKR1B1, ANGPTL4, ANP32B, ANPEP, ANXA2, ANXA3, AP1G1, APLNR, APOL3, ARAP1, ARF1, ARF6, ARG1, ARG2, ARHGAP6, ARHGDIA, ARHGEF18, ARHGEF2, ARIH1, ARPC1B, ARPC2, ASNS, ASPSCR1, ATF3, ATF6, ATP6V0C, ATRX, AXL, B2M, BAG6, BATF, BCAR1, BCL2L1, BHLHA15, BMPR2, BTBD10, BUD31, C3, C5AR1…	.
GO:0051247	positive regulation of protein metabolic process	metabolic process	131	6.92526e-07	1.60142e-05	[4, 5, 6]	14.1958	203	[ABI1, ABI2, ACP5, ACSL6, ACVR1B, ADAM8, ADCY9, ADORA1, AKAP13, AKIRIN2, AKR1B1, ANP32B, ANXA2, APLNR, ARHGEF2, ARIH1, ASPSCR1, BAG6, BMPR2, BUD31, C3, C5AR1, CAMP, CARD9, CASP3, CCBE1, CCL19, CCL2, CCL4, CCN2, CCNB1, CCNK, CCNT2, CD200, CD276, CD44, CD80, CDC123, CDH1, CDH2, CDKN1A, CDKN1B, CHORDC1, CHTOP, CIRBP, CLCF1, CRK, CSF3, CSNK1A1, CYBB, CYCS, DAB2, DDX39A, DET1, DNAAF4, DNMT1, DUSP5, DU…	.
GO:0044093	positive regulation of molecular function	metabolic process	131	7.22423e-07	1.60142e-05	[3]	13.9744	218	[ABI1, ABI2, ABL2, ABR, ACP5, ACSL6, ADAM8, ADAP1, ADAP2, ADCY9, ADORA1, AKAP13, AKIRIN2, AKR1B1, ALOX5AP, ANP32B, ANPEP, ANXA2, ANXA3, ARAP1, ARAP3, ARF1, ARF6, ARHGAP15, ARHGAP27, ARHGAP45, ARHGAP6, ARHGDIA, ARHGEF2, B2M, BUD31, C5AR1, CASP3, CCL19, CCL2, CCL4, CCN2, CCNB1, CCNK, CCNT2, CCT2, CD200, CD44, CDH1, CDKN1A, CDKN1B, CHORDC1, CHTOP, CLIC2, CRK, CSF3, CSTA, CTH, CTHRC1, CXCL13, CYCS, D…	.
GO:0051174	regulation of phosphorus metabolic process	metabolic process	131	1.26094e-06	1.60142e-05	[4, 5]	13.9232	214	[ABI1, ABI2, ACP5, ACSL6, ACVR1B, ADAM8, ADAR, ADCY9, ADORA1, AKAP13, AKIRIN2, AKR1B1, ANXA2, APLNR, ARF1, ARHGEF2, ATF3, BMPR2, BTBD10, BUD31, C3, C5AR1, CAMP, CAPN2, CARD9, CASP3, CBL, CCL19, CCL2, CCL4, CCN2, CCNB1, CCNK, CCNT2, CD200, CD44, CD80, CDA, CDC25A, CDH2, CDKN1A, CDKN1B, CEACAM1, CHORDC1, CHRNA9, CHTOP, CLCF1, CRK, CSF3, CSRNP2, CXCL10, DAB2, DDIT4, DDR1, DMBT1, DNAAF4, DNAJB6, DUSP…	.
GO:0032268	regulation of cellular protein metabolic process	metabolic process	131	4.86256e-06	1.60142e-05	[4, 5, 6]	13.0032	281	[ABI1, ABI2, ACP5, ACSL6, ACVR1B, ADAM8, ADAR, ADCY9, ADORA1, AKAP13, AKIRIN2, AKR1B1, ANP32B, ANXA2, APLNR, ARHGEF2, ARIH1, ASPSCR1, ATF3, ATRX, BAG6, BMPR2, BUD31, C3, C5AR1, CALR, CAMP, CARD9, CASP3, CAST, CBL, CCBE1, CCL19, CCL2, CCL4, CCN2, CCNB1, CCNK, CCNT2, CD200, CD44, CD80, CDC123, CDC25A, CDH1, CDH2, CDKN1A, CDKN1B, CEACAM1, CHORDC1, CHRNA9, CHTOP, CIRBP, CLCF1, COL28A1, CRK, CSF3, CSN…	.
GO:0051246	regulation of protein metabolic process	metabolic process	131	7.27367e-06	1.60142e-05	[4, 5]	12.8317	295	[ABI1, ABI2, ACP5, ACSL6, ACVR1B, ADAM8, ADAR, ADCY9, ADORA1, AKAP13, AKIRIN2, AKR1B1, ANP32B, ANXA2, APLNR, ARHGEF2, ARIH1, ASPSCR1, ATF3, ATRX, BAG6, BMPR2, BUD31, C3, C5AR1, CALR, CAMP, CARD9, CASP3, CAST, CBL, CCBE1, CCL19, CCL2, CCL4, CCN2, CCNB1, CCNK, CCNT2, CD200, CD276, CD44, CD80, CDC123, CDC25A, CDH1, CDH2, CDKN1A, CDKN1B, CEACAM1, CEBPB, CHORDC1, CHRNA9, CHTOP, CIRBP, CLCF1, COL28A1, …	.
GO:0043085	positive regulation of catalytic activity	metabolic process	131	9.22523e-06	1.60142e-05	[4]	14.0476	177	[ABI1, ABI2, ABL2, ABR, ACP5, ACSL6, ADAM8, ADAP1, ADAP2, ADCY9, ADORA1, AKAP13, AKIRIN2, ALOX5AP, ANP32B, ANPEP, ARAP1, ARAP3, ARF1, ARHGAP15, ARHGAP27, ARHGAP45, ARHGAP6, ARHGDIA, BUD31, C5AR1, CASP3, CCL19, CCL2, CCL4, CCN2, CCNB1, CCNK, CCNT2, CCT2, CD200, CD44, CDH1, CDKN1A, CDKN1B, CHTOP, CRK, CXCL13, CYCS, DNAJB6, DOCK2, DUSP5, DUSP7, DYNLL1, EBAG9, EGFR, EGLN3, EGR1, EGR2, EIF5, ELMOD3, E…	.
GO:0010562	positive regulation of phosphorus metabolic process	metabolic process	131	1.41431e-05	1.60142e-05	[4, 5, 6]	14.5602	144	[ABI1, ABI2, ACP5, ACSL6, ACVR1B, ADAM8, ADCY9, ADORA1, AKAP13, AKR1B1, ANXA2, APLNR, ARHGEF2, BMPR2, BTBD10, BUD31, C3, C5AR1, CAMP, CAPN2, CARD9, CCL19, CCL2, CCL4, CCN2, CCNB1, CCNK, CCNT2, CD200, CD44, CD80, CDH2, CDKN1A, CDKN1B, CLCF1, CRK, CSF3, DAB2, DNAAF4, DUSP5, DUSP7, DYNLL1, EGFR, EGR1, EIF4E, EIF4G1, EPGN, EPX, EZH2, FGF21, FPR1, GADD45A, GADD45B, GCG, GLIPR2, GPR183, HGF, HIF1A, HIG…	.
GO:0009967	positive regulation of signal transduction	metabolic process	131	1.71258e-05	1.60142e-05	[3, 4, 5, 6]	13.63	196	[ABI2, ACP5, ACVR1B, ADAM8, ADGRG1, ADORA1, AKAP13, AKR1B1, APOL3, ARAP1, ARHGAP6, ATF3, ATF6, ATP6V0C, AXL, BCL2L1, BMPR2, BUD31, C3, C5AR1, CALR, CARD9, CBL, CCBE1, CCL19, CCL2, CCL4, CCN2, CD200, CD44, CD80, CDH2, CDKN1A, CGAS, CHSY1, CITED2, CLCF1, CRK, CSF3, CTH, DAB2, DDX5, DNAAF4, DUSP5, DUSP7, EEF1D, EGFR, EGR2, EIF4E, EPGN, EPX, EZH2, F3, FAM110C, FGF21, FGFBP1, FPR1, GADD45A, GADD45B, G…	.
GO:0023056	positive regulation of signaling	metabolic process	131	3.51294e-05	1.60142e-05	[2, 3, 4]	13.2832	212	[ABI2, ACP5, ACVR1B, ADAM8, ADGRG1, ADORA1, AKAP13, AKR1B1, ANXA2, APOL3, ARAP1, ARHGAP6, ATF3, ATF6, ATP6V0C, AXL, BCL2L1, BMPR2, BUD31, C3, C5AR1, CA2, CALR, CARD9, CBL, CCBE1, CCL19, CCL2, CCL4, CCN2, CD200, CD44, CD80, CDH2, CDKN1A, CGAS, CHSY1, CITED2, CLCF1, CRK, CSF3, CSTA, CTH, DAB2, DDX5, DNAAF4, DUSP5, DUSP7, DYNLL1, EEF1D, EGFR, EGR2, EIF4E, EPGN, EPX, EZH2, F3, FAM110C, FGF21, FGFBP1,…	.
GO:0050790	regulation of catalytic activity	metabolic process	131	4.66846e-05	1.60142e-05	[3]	12.8586	251	[ABI1, ABI2, ABL2, ABR, ACP5, ACSL6, ADAM8, ADAP1, ADAP2, ADAR, ADCY9, ADORA1, AKAP13, AKIRIN2, AKR1B1, ALOX5AP, ANGPTL4, ANP32B, ANPEP, ANXA2, ANXA3, ARAP1, ARAP3, ARF1, ARHGAP15, ARHGAP27, ARHGAP45, ARHGAP6, ARHGDIA, ATP6V1H, BUD31, C3, C5AR1, CASP3, CAST, CBL, CCL19, CCL2, CCL4, CCN2, CCNB1, CCNK, CCNT2, CCT2, CD200, CD44, CDC25A, CDC42SE1, CDH1, CDKN1A, CDKN1B, CEACAM1, CHORDC1, CHTOP, COL28A…	.
GO:0006793	phosphorus metabolic process	metabolic process	131	4.95401e-05	1.60142e-05	[3]	12.3226	330	[ABI1, ABI2, ABL2, ABR, ACBD6, ACOD1, ACP5, ACSL4, ACSL6, ACSS2, ACVR1B, ADAM8, ADAR, ADCY9, ADM2, ADORA1, AKAP13, AKIRIN2, AKR1B1, ALDOA, ANPEP, ANXA2, APLNR, ARF1, ARHGEF2, ATF3, ATP5MF, ATP6V1A, AXL, BMPR2, BPGM, BTBD10, BUD31, C3, C5AR1, CAMK2G, CAMP, CAPN2, CARD9, CASP3, CBL, CCL19, CCL2, CCL4, CCN2, CCNB1, CCNK, CCNT2, CCT2, CD200, CD44, CD80, CDA, CDC25A, CDC42BPA, CDH2, CDKN1A, CDKN1B, CE…	.
GO:0010647	positive regulation of cell communication	metabolic process	131	5.0169e-05	1.60142e-05	[3, 4, 5]	13.2242	210	[ABI2, ACP5, ACVR1B, ADAM8, ADGRG1, ADORA1, AKAP13, AKR1B1, APOL3, ARAP1, ARHGAP6, ATF3, ATF6, ATP6V0C, AXL, BCL2L1, BMPR2, BUD31, C3, C5AR1, CA2, CALR, CARD9, CBL, CCBE1, CCL19, CCL2, CCL4, CCN2, CD200, CD44, CD80, CDH2, CDKN1A, CGAS, CHSY1, CITED2, CLCF1, CRK, CSF3, CSTA, CTH, DAB2, DDX5, DNAAF4, DUSP5, DUSP7, DYNLL1, EEF1D, EGFR, EGR2, EIF4E, EPGN, EPX, EZH2, F3, FAM110C, FGF21, FGFBP1, FPR1, …	.
GO:0000165	MAPK cascade	metabolic process	131	8.83819e-05	1.60142e-05	[4, 5, 6, 8, 9]	14.5065	122	[ABI2, ACP5, ADAM8, ADORA1, AKAP13, AKR1B1, ANPEP, ATF3, BUD31, C5AR1, CARD9, CCL19, CCL2, CCL4, CCN2, CD200, CD44, CDH2, CDKN1A, CEACAM1, CHRNA9, CRK, CSF2RB, DNAAF4, DNAJB6, DUSP1, DUSP2, DUSP4, DUSP5, DUSP7, EGFR, EIF3A, EPGN, EPHA2, EPX, ERRFI1, ETF1, EZH2, FGF21, FN1, FPR1, GADD45A, GADD45B, GCG, GLIPR2, GPI, GPR183, GTF2H1, HGF, HSPA8, HYAL2, ICAM1, IFNAR1, IGFBP1, IGFBP3, IL11, IL1B, IL2RG…	.
GO:1902533	positive regulation of intracellular signal transduction	metabolic process	131	0.000100405	1.60142e-05	[4, 5, 6, 7]	14.3177	128	[ABI2, ACP5, ADAM8, ADGRG1, ADORA1, AKAP13, AKR1B1, APOL3, AXL, BCL2L1, BUD31, C5AR1, CALR, CARD9, CBL, CCL19, CCL2, CCL4, CCN2, CD200, CD44, CD80, CDH2, CDKN1A, CGAS, CRK, CSF3, CTH, DDX5, DNAAF4, DUSP5, DUSP7, EEF1D, EGFR, EPGN, EPX, EZH2, F3, FAM110C, FGF21, FPR1, GADD45A, GADD45B, GCG, GLIPR2, GPR183, GPR4, GPX1, HGF, HIP1, ICAM1, IFIT5, IGFBP1, IGFBP3, IGFBP5, IL11, IL1B, IL6, INAVA, JCAD, J…	.
GO:0051336	regulation of hydrolase activity	metabolic process	131	0.000146637	1.60142e-05	[4]	13.7615	150	[ABI2, ABL2, ABR, ADAP1, ADAP2, AKIRIN2, ANGPTL4, ANP32B, ANPEP, ARAP1, ARAP3, ARHGAP15, ARHGAP27, ARHGAP45, ARHGAP6, ARHGDIA, BUD31, C3, C5AR1, CAST, CCL19, CCL2, CCL4, CCN2, CD200, CD44, CDC42SE1, CHORDC1, CHTOP, COL28A1, CRK, CSRNP2, CSTA, CXCL13, CYCS, DMBT1, DNAJB6, DOCK2, DYNLL1, EBAG9, EGFR, EGLN3, EGR2, EIF5, ELFN2, ELMOD3, ENAH, EPHA2, ERRFI1, EZH2, F3, FGD4, FN1, FURIN, GMIP, GNAQ, GPI,…	.
GO:0010604	positive regulation of macromolecule metabolic process	metabolic process	131	0.000214327	1.60142e-05	[3, 4, 5]	12.1045	329	[ABI1, ABI2, ABL2, ACP5, ACSL6, ACTA1, ACVR1B, ADAM8, ADCY9, ADM2, ADORA1, AKAP13, AKIRIN2, AKR1B1, ANP32B, ANXA2, ANXA3, APLNR, ARAP1, ARHGEF2, ARIH1, ARPC2, ASPSCR1, ATF3, ATF6, ATRX, BAG6, BATF, BHLHA15, BMPR2, BUD31, C3, C5AR1, CALR, CAMK2G, CAMP, CARD9, CASP3, CAST, CBFB, CCBE1, CCL19, CCL2, CCL4, CCN2, CCNB1, CCNK, CCNT2, CCT2, CD200, CD276, CD44, CD80, CDC123, CDH1, CDH2, CDKN1A, CDKN1B, C…	.
GO:0051173	positive regulation of nitrogen compound metabolic process	metabolic process	131	0.000268713	1.60142e-05	[3, 4, 5]	12.1387	315	[ABI1, ABI2, ABL2, ACP5, ACSL6, ACVR1B, ADAM8, ADCY9, ADORA1, AKAP13, AKIRIN2, AKR1B1, ANP32B, ANXA2, ANXA3, APLNR, ARHGEF2, ARIH1, ARPC2, ASPSCR1, ATF3, ATF6, ATRX, BAG6, BATF, BHLHA15, BMPR2, BUD31, C3, C5AR1, CAMK2G, CAMP, CAPN2, CARD9, CASP3, CBFB, CCBE1, CCL19, CCL2, CCL4, CCN2, CCNB1, CCNK, CCNT2, CCT2, CD200, CD276, CD44, CD80, CDC123, CDH1, CDH2, CDKN1A, CDKN1B, CEBPB, CEBPE, CHD7, CHMP2B…	.
GO:0030234	enzyme regulator activity	metabolic process	131	0.000368092	1.60142e-05	[4]	13.964	124	[ABI1, ABI2, ABR, ADAP1, ADAP2, ALOX5AP, ANGPTL4, ANPEP, ANXA2, ANXA3, ARAP1, ARAP3, ARF1, ARHGAP15, ARHGAP27, ARHGAP45, ARHGAP6, ARHGDIA, ATP6V1H, C3, CASP3, CAST, CCNB1, CCNK, CCNT2, CDC42SE1, CDH1, CDKN1A, CDKN1B, CHORDC1, CHTOP, COL28A1, COX6A2, CSTA, CXCL10, DBI, DMBT1, DNAJB6, DOCK2, DYNLL1, EBAG9, EGFR, EGR2, ELFN2, ELMOD3, ENAH, EPX, ERRFI1, F3, FN1, FURIN, GADL1, GMFG, GMIP, GNAQ, HRG, H…	.
GO:0031325	positive regulation of cellular metabolic process	metabolic process	131	0.000395574	1.60142e-05	[3, 4, 5]	12.0206	326	[ABI1, ABI2, ABL2, ACOD1, ACP5, ACSL6, ACVR1B, ADAM8, ADCY9, ADORA1, AKAP13, AKIRIN2, AKR1B1, ANP32B, ANXA2, ANXA3, APLNR, ARAP1, ARHGEF2, ARIH1, ARPC2, ASPSCR1, ATF3, ATF6, ATRX, BAG6, BATF, BHLHA15, BMPR2, BTBD10, BUD31, C3, C5AR1, CAMK2G, CAMP, CAPN2, CARD9, CASP3, CBFB, CCBE1, CCL19, CCL2, CCL4, CCN2, CCNB1, CCNK, CCNT2, CCT2, CD200, CD276, CD44, CD80, CDC123, CDH1, CDH2, CDKN1A, CDKN1B, CEBP…	.
GO:0009893	positive regulation of metabolic process	metabolic process	131	0.000954313	1.60142e-05	[2, 3, 4]	11.7989	345	[ABI1, ABI2, ABL2, ACOD1, ACP5, ACSL6, ACTA1, ACVR1B, ADAM8, ADCY9, ADM2, ADORA1, AKAP13, AKIRIN2, AKR1B1, ANP32B, ANXA2, ANXA3, APLNR, ARAP1, ARHGEF2, ARIH1, ARPC2, ASPSCR1, ATF3, ATF6, ATRX, BAG6, BATF, BHLHA15, BMPR2, BTBD10, BUD31, C3, C5AR1, CALR, CAMK2G, CAMP, CAPN2, CARD9, CASP3, CAST, CBFB, CCBE1, CCL19, CCL2, CCL4, CCN2, CCNB1, CCNK, CCNT2, CCT2, CD200, CD276, CD44, CD80, CDC123, CDH1, C…	.
GO:0051248	negative regulation of protein metabolic process	metabolic process	131	0.00108972	1.60142e-05	[4, 5, 6]	13.5021	128	[ABI2, ADAR, ANXA2, ATF3, BAG6, C3, CALR, CASP3, CAST, CBL, CCNB1, CD44, CDKN1A, CDKN1B, CEACAM1, CHORDC1, CHRNA9, CHTOP, CIRBP, COL28A1, CSTA, DDIT4, DMBT1, DNAJB6, DNMT1, DUSP1, DUSP2, DUSP4, DUSP5, DUSP7, EGFR, EIF3A, EIF4E, EIF4G1, ELFN2, ENAH, ENPP1, ERLEC1, ERRFI1, ETF1, FURIN, G6PD, GADD45A, GADD45B, GADL1, GGA3, GMFG, GNAQ, GPI, GPX1, GSK3B, GTF2H1, HGF, HHEX, HRG, HYAL2, IFNAR1, IGFBP1, …	.
GO:0032269	negative regulation of cellular protein metabolic process	metabolic process	131	0.00160144	1.60142e-05	[4, 5, 6, 7]	13.4894	121	[ABI2, ADAR, ANXA2, ATF3, BAG6, C3, CALR, CASP3, CAST, CBL, CCNB1, CD44, CDKN1A, CDKN1B, CEACAM1, CHORDC1, CHRNA9, CHTOP, CIRBP, COL28A1, CSTA, DDIT4, DMBT1, DNAJB6, DNMT1, DUSP1, DUSP2, DUSP4, DUSP5, DUSP7, EIF3A, EIF4E, EIF4G1, ELFN2, ENAH, ENPP1, ERLEC1, ERRFI1, ETF1, FURIN, G6PD, GADD45A, GADD45B, GMFG, GNAQ, GPI, GPX1, GSK3B, GTF2H1, HGF, HHEX, HRG, HYAL2, IFNAR1, IGFBP1, IGFBP3, IGFBP5, IL1…	.
GO:0051338	regulation of transferase activity	metabolic process	131	0.00166547	1.60142e-05	[4]	13.4509	122	[ABI1, ABI2, ACP5, ACSL6, ADAM8, ADAR, ADCY9, ADORA1, AKAP13, BUD31, C5AR1, CASP3, CBL, CCL19, CCL4, CCNB1, CCNK, CCNT2, CCT2, CD200, CD44, CDC25A, CDH1, CDKN1A, CDKN1B, CEACAM1, CHORDC1, CHTOP, CRK, CXCL10, DDR1, DNAJB6, DUSP1, DUSP2, DUSP4, DUSP5, DUSP7, EGFR, EGR1, EIF4E, EIF4G1, EPGN, EPX, ERRFI1, EZH2, FPR1, GADD45A, GADD45B, GCG, GMFG, GNAQ, GSK3B, GTF2H1, HGF, HHEX, HIGD1A, HYAL2, IGFBP1, …	.
GO:0065009	regulation of molecular function	metabolic process	131	0.00243897	1.60142e-05	[2]	11.7239	321	[ABI1, ABI2, ABL2, ABR, ACOD1, ACP5, ACSL6, ADAM8, ADAP1, ADAP2, ADAR, ADCY9, ADM2, ADORA1, AHNAK, AKAP13, AKIRIN2, AKR1B1, ALOX5AP, ANGPTL4, ANP32B, ANPEP, ANXA2, ANXA3, ARAP1, ARAP3, ARF1, ARF6, ARHGAP15, ARHGAP27, ARHGAP45, ARHGAP6, ARHGDIA, ARHGEF18, ARHGEF2, ATP6V1H, B2M, BUD31, C3, C5AR1, CASP3, CAST, CBL, CCL19, CCL2, CCL4, CCN2, CCNB1, CCNK, CCNT2, CCT2, CD200, CD44, CDC25A, CDC42SE1, CDH…	.
GO:0098772	molecular function regulator	metabolic process	131	0.00544756	1.60142e-05	[3]	12.3431	177	[ABI1, ABI2, ABR, ACP5, ADAP1, ADAP2, ADM2, AKAP13, ALOX5AP, ANGPTL4, ANP32B, ANPEP, ANXA2, ANXA3, ARAP1, ARAP3, ARF1, ARHGAP15, ARHGAP27, ARHGAP45, ARHGAP6, ARHGDIA, ARHGEF18, ARHGEF2, ATP6V1H, C3, CASP3, CAST, CCL19, CCL2, CCL4, CCN2, CCNB1, CCNK, CCNT2, CDC42SE1, CDH1, CDKN1A, CDKN1B, CHORDC1, CHTOP, CLCF1, CLEC12B, COL28A1, COX6A2, CSF3, CSTA, CXCL10, CXCL11, CXCL13, CXCL8, CYTH4, DBI, DENND3…	.
GO:0080090	regulation of primary metabolic process	metabolic process	131	0.00692025	1.60142e-05	[3, 4]	11.1035	484	[ABCA1, ABI1, ABI2, ABL2, ACADVL, ACOD1, ACP5, ACSL6, ACVR1B, ADAM8, ADAR, ADCY9, ADORA1, AHNAK, AKAP13, AKIRIN2, AKR1B1, ALAS1, ANGPTL4, ANP32B, ANXA2, ANXA3, APLNR, ARF1, ARHGEF2, ARID5A, ARIH1, ARPC2, ASPSCR1, ATF3, ATF6, ATRX, ATXN1, BACH2, BAG6, BATF, BHLHA15, BMPR2, BSG, BUD31, C3, C5AR1, CALR, CAMK2G, CAMP, CAPN2, CAPN5, CARD9, CASP3, CAST, CBFB, CBL, CCBE1, CCL19, CCL2, CCL4, CCN2, CCNB1,…	.
GO:0002376	immune system process	immune response	132	1.90955e-33	2.02051e-31	[1]	17.6868	393	[ABCF3, ABI1, ABI2, ABR, ACIN1, ACOD1, ACP5, ACTR3B, ACVR1B, ADAM8, ADAR, ADGRE1, ADGRE2, ADGRE5, ADORA1, AKIRIN2, ALCAM, ALDOA, ANP32B, ANPEP, ANXA2, ANXA3, AP1B1, AP1G1, AP1S2, AP2A2, ARF1, ARG1, ARG2, ARHGAP45, ARHGEF2, ARID5A, ARPC1B, ARPC2, ATP6V0C, AXL, B2M, BAG6, BATF, BCAR1, BPGM, BSG, BTN1A1, C1QB, C3, C5AR1, C7, CA2, CALR, CAMK2G, CAMP, CANX, CARD9, CASP3, CBFB, CBL, CCL19, CCL2, CCL4, …	.
GO:0006955	immune response	immune response	132	6.24471e-31	2.02051e-31	[2]	19.4993	296	[ABI1, ABI2, ABR, ACOD1, ACP5, ACTR3B, ADAM8, ADAR, ADGRE1, ADGRE2, ADGRE5, AKIRIN2, ALCAM, ALDOA, ANP32B, ANPEP, ANXA2, ANXA3, AP1G1, AP2A2, ARG1, ARG2, ARHGAP45, ARHGEF2, ARID5A, ARPC1B, ARPC2, ATP6V0C, AXL, B2M, BAG6, BATF, BCAR1, BTN1A1, C1QB, C3, C5AR1, C7, CAMK2G, CAMP, CARD9, CBFB, CBL, CCL19, CCL2, CCL4, CCT2, CD200, CD22, CD274, CD276, CD300E, CD300LD, CD44, CD80, CD83, CDA, CDC42, CEACA…	.
GO:0002682	regulation of immune system process	immune response	132	1.25518e-20	2.02051e-31	[2, 3]	18.8322	229	[ABI1, ABI2, ABR, ACIN1, ACOD1, ACP5, ACVR1B, ADAM8, ADGRE2, ADORA1, ANP32B, AP1G1, ARG1, ARG2, ARPC1B, ARPC2, AXL, B2M, BAG6, BCAR1, BSG, BTN1A1, C1QB, C3, C5AR1, C7, CA2, CALR, CAMK2G, CARD9, CASP3, CBFB, CCL19, CCL2, CCL4, CD200, CD22, CD274, CD276, CD300E, CD300LD, CD80, CD83, CD9, CDC42, CEACAM1, CEBPB, CFD, CFH, CGAS, CITED2, CLCF1, CLEC12B, CLEC4E, CLEC4F, CORO1A, CRK, CSE1L, CSF3, CTNND1,…	.
GO:0006952	defense response	immune response	132	4.56959e-19	2.02051e-31	[3]	18.6125	220	[ABCF3, ABI2, ABR, ACOD1, ACP5, ADAM8, ADAR, ADGRE2, ADGRE5, ADORA1, AKIRIN2, ALOX5AP, ANXA3, AP1G1, APOL3, ARG1, ARG2, ARHGEF2, ARID5A, AXL, B2M, BATF, C1QB, C3, C5AR1, C7, CAMK2G, CAMP, CARD9, CCL19, CCL2, CCL4, CD163, CD200, CD300E, CD44, CD83, CDO1, CEACAM1, CEBPB, CEBPE, CFD, CFH, CGAS, CLEC12B, CLEC4E, CLEC4F, CLEC4M, CORO1A, CRK, CTSK, CXCL10, CXCL11, CXCL13, CXCL8, CXCR2, CXCR3, CYBB, CYB…	.
GO:0002684	positive regulation of immune system process	immune response	132	1.25362e-18	2.02051e-31	[2, 3, 4]	20.2781	175	[ABI1, ABI2, ACIN1, ACOD1, ACP5, ACVR1B, ADAM8, ADGRE2, ANP32B, AP1G1, ARG1, ARPC1B, ARPC2, AXL, B2M, BAG6, BCAR1, BTN1A1, C1QB, C3, C5AR1, C7, CA2, CALR, CARD9, CBFB, CCL19, CCL2, CCL4, CD22, CD274, CD276, CD80, CD83, CDC42, CEACAM1, CFD, CFH, CGAS, CLCF1, CLEC4E, CLEC4F, CORO1A, CRK, CSE1L, CSF3, CTNND1, CTSK, CXCL10, CXCL13, CXCL8, CXCR2, DBI, DHRS4, DMBT1, DNAAF4, DUSP7, EGR3, EIF4E, ELMO1, E…	.
GO:0002252	immune effector process	immune response	132	1.28624e-17	2.02051e-31	[2]	19.6685	178	[ABCF3, ABI1, ABR, ACP5, ACTR3B, ADAM8, ADAR, ADGRE2, ADGRE5, ALDOA, ANP32B, ANPEP, ANXA2, ANXA3, AP1G1, AP2A2, ARG1, ARHGAP45, ARPC1B, ARPC2, ATP6V0C, B2M, BATF, C1QB, C3, C5AR1, C7, CAMP, CARD9, CBL, CCL19, CCT2, CD22, CD44, CD80, CDA, CDC42, CEACAM1, CEACAM21, CFD, CFH, CGAS, CLCF1, CLEC12B, CLEC4E, CORO1A, CRK, CXCL10, CXCL8, CXCR1, CXCR2, CYBB, CYBC1, DBI, DDIT4, DHRS4, DMBT1, DNASE1L3, DOCK…	.
GO:0001775	cell activation	immune response	132	1.46862e-17	2.02051e-31	[2]	18.3319	211	[ABR, ACP5, ACTR3B, ADAM8, ADGRE2, ADGRE5, AKIRIN2, ALDOA, ANP32B, ANPEP, ANXA2, ANXA3, AP1G1, AP2A2, ARG1, ARG2, ARHGAP45, ATP6V0C, AXL, B2M, BAG6, BATF, BSG, C3, C5AR1, CAMK2G, CAMP, CASP3, CBFB, CBL, CCL19, CCL2, CCL4, CCN2, CCT2, CD200, CD22, CD274, CD276, CD44, CD80, CD83, CD9, CDA, CDC42, CEACAM1, CEACAM21, CEBPB, CFD, CGAS, CHD7, CLCF1, CLEC4E, CLIC1, CORO1A, CTPS1, CXCL10, CXCL8, CXCR1, C…	.
GO:0045321	leukocyte activation	immune response	132	1.10712e-16	2.02051e-31	[2, 3]	18.7008	190	[ABR, ACP5, ACTR3B, ADAM8, ADGRE2, ADGRE5, AKIRIN2, ALDOA, ANP32B, ANPEP, ANXA2, ANXA3, AP1G1, AP2A2, ARG1, ARG2, ARHGAP45, ATP6V0C, AXL, B2M, BAG6, BATF, C3, C5AR1, CAMK2G, CAMP, CASP3, CBFB, CBL, CCL19, CCL2, CCL4, CCT2, CD200, CD22, CD274, CD276, CD44, CD80, CD83, CDA, CDC42, CEACAM1, CEACAM21, CEBPB, CFD, CGAS, CHD7, CLCF1, CLEC4E, CORO1A, CTPS1, CXCL8, CXCR1, CXCR2, CYBB, DHRS4, DNASE1L3, DO…	.
GO:0050776	regulation of immune response	immune response	132	3.42376e-16	2.02051e-31	[3, 4]	19.8992	158	[ABI1, ABI2, ABR, ACOD1, ACP5, ADAM8, ADGRE2, ANP32B, AP1G1, ARG1, ARG2, ARPC1B, ARPC2, B2M, BAG6, BCAR1, BTN1A1, C1QB, C3, C5AR1, C7, CARD9, CBFB, CCL19, CD200, CD22, CD274, CD276, CD300E, CD300LD, CD80, CDC42, CEACAM1, CFD, CFH, CGAS, CLCF1, CLEC12B, CLEC4E, CLEC4F, CRK, CSE1L, CTNND1, CTSK, CXCL10, CXCL13, CXCL8, DBI, DHRS4, DMBT1, DNAAF4, DUSP7, EIF4E, ELMO1, FAM49B, FCER1G, FCGR1A, FERMT2, F…	.
GO:0006954	inflammatory response	immune response	132	6.36611e-15	2.02051e-31	[4]	21.4411	122	[ABI2, ABR, ACOD1, ACP5, ADAM8, ADGRE2, ADGRE5, ADORA1, ALOX5AP, APOL3, AXL, C3, C5AR1, CAMK2G, CCL19, CCL2, CCL4, CD163, CD200, CD44, CDO1, CEBPB, CXCL10, CXCL11, CXCL13, CXCL8, CXCR2, CXCR3, CYBB, DNASE1L3, DPYSL5, EGFR, EPHA2, EPX, F3, F8, FCER1G, FFAR2, FN1, FOS, FOXF1, FPR1, FUS, GGT5, GPX1, GRN, HCK, HGF, HIF1A, HMGB2, HP, HSPG2, HYAL2, HYAL3, ICAM1, IGFBP1, IL17RC, IL1B, IL1RAP, IL31RA, IL…	.
GO:0048584	positive regulation of response to stimulus	immune response	132	4.21142e-14	2.02051e-31	[2, 3, 4]	15.2656	296	[ABI1, ABI2, ACOD1, ACP5, ACVR1B, ADAM8, ADGRG1, ADORA1, AKAP13, AKR1B1, ALOX5AP, ANP32B, AP1G1, APOL3, ARAP1, ARG1, ARG2, ARHGAP6, ARPC1B, ARPC2, ATF3, ATF6, ATP6V0C, AXL, B2M, BAG6, BCAR1, BCL2L1, BMPR2, BTN1A1, BUD31, C1QB, C3, C5AR1, C7, CALR, CARD9, CBFB, CBL, CCBE1, CCL19, CCL2, CCL4, CCN2, CD200, CD22, CD274, CD276, CD44, CD80, CDC42, CDH2, CDKN1A, CEACAM1, CEBPB, CFD, CFH, CGAS, CHSY1, CI…	.
GO:0002443	leukocyte mediated immunity	immune response	132	2.26829e-13	2.02051e-31	[3]	20.0949	127	[ABR, ACP5, ACTR3B, ADAM8, ADGRE2, ADGRE5, ALDOA, ANP32B, ANPEP, ANXA2, ANXA3, AP1G1, AP2A2, ARG1, ARHGAP45, ATP6V0C, B2M, BATF, C1QB, C3, C5AR1, C7, CAMP, CBL, CCT2, CD44, CDA, CEACAM1, CEACAM21, CFD, CLCF1, CLEC12B, CORO1A, CRK, CXCL10, CXCR1, CXCR2, CYBB, DHRS4, DNASE1L3, DOCK2, DSP, DSPP, DUSP7, DYNLL1, EEF1A1, EPX, FAM49B, FCER1G, FERMT2, FES, FOXF1, FPR1, FUS, GMFG, GPI, GRN, GSN, GTF2F2, H…	.
GO:0050865	regulation of cell activation	immune response	132	2.71934e-13	2.02051e-31	[3, 4]	21.9616	103	[ABR, ACP5, ADAM8, ADGRE2, ANP32B, AP1G1, ARG1, ARG2, AXL, C5AR1, CAMK2G, CASP3, CBFB, CCL19, CCL2, CCL4, CCN2, CD200, CD22, CD274, CD276, CD80, CD83, CD9, CDC42, CEACAM1, CEBPB, CGAS, CLCF1, CORO1A, DHRS4, DUSP7, EGR3, EIF4E, EPX, ETF1, FAM49B, FCER1G, FES, FOXF1, GPR183, GRAP2, GRN, GSN, GTF2H1, HRG, HSPD1, IGFBP1, IL1B, IL31RA, IL6, IL6R, IL6ST, INHBA, ITGB2, LEP, LGALS3, MAL, MMP14, NCKAP1L, …	.
GO:0002694	regulation of leukocyte activation	immune response	132	6.69529e-13	2.02051e-31	[3, 4, 5]	22.3776	96	[ABR, ACP5, ADAM8, ADGRE2, ANP32B, AP1G1, ARG1, ARG2, AXL, C5AR1, CAMK2G, CASP3, CBFB, CCL19, CCL2, CCL4, CD200, CD22, CD274, CD276, CD80, CD83, CDC42, CEACAM1, CEBPB, CGAS, CLCF1, CORO1A, DHRS4, DUSP7, EGR3, EIF4E, EPX, ETF1, FAM49B, FCER1G, FES, FOXF1, GPR183, GRAP2, GRN, GSN, GTF2H1, HSPD1, IGFBP1, IL1B, IL31RA, IL6, IL6R, IL6ST, INHBA, ITGB2, LEP, LGALS3, MAL, MMP14, NCKAP1L, NLRP3, NOD2, NR4…	.
GO:0050778	positive regulation of immune response	immune response	132	1.94459e-12	2.02051e-31	[3, 4, 5]	19.7138	124	[ABI1, ABI2, ACOD1, ADAM8, ANP32B, AP1G1, ARPC1B, ARPC2, B2M, BAG6, BCAR1, BTN1A1, C1QB, C3, C5AR1, C7, CARD9, CBFB, CCL19, CD22, CD274, CD276, CD80, CDC42, CEACAM1, CFD, CFH, CGAS, CLCF1, CLEC4E, CLEC4F, CRK, CSE1L, CTNND1, CTSK, CXCL10, CXCL8, DBI, DHRS4, DMBT1, DNAAF4, DUSP7, EIF4E, ELMO1, FAM49B, FCER1G, FCGR1A, FERMT2, FFAR2, FPR1, FYB1, GRAP2, GTF2F2, GTF2H1, HCK, HK1, HMGB2, HRG, HSPD1, IL…	.
GO:0045087	innate immune response	immune response	132	3.25651e-12	2.02051e-31	[3, 4]	19.4444	126	[ABI2, ACOD1, ADAM8, ADAR, AKIRIN2, AP1G1, ARG1, ARG2, ARHGEF2, ARID5A, AXL, B2M, C1QB, C3, C7, CAMK2G, CAMP, CARD9, CCL19, CCL2, CCL4, CD300E, CD44, CEACAM1, CFD, CFH, CGAS, CLEC12B, CLEC4E, CLEC4F, CLEC4M, CORO1A, CRK, CTSK, CXCL10, CYBB, CYBC1, DHRS4, DMBT1, EGR1, EIF4E, FCER1G, FCGR1A, FERMT2, FFAR2, GRN, GSN, HCK, HIF1A, HMGB2, HSPD1, ICAM1, IFIT5, IFITM3, IFNAR1, IFNAR2, IFNGR1, IL1RAP, IL3…	.
GO:0032101	regulation of response to external stimulus	immune response	132	1.16769e-09	2.02051e-31	[3, 4]	18.0995	120	[ABR, ACOD1, ACP5, ADAM8, ADORA1, ALOX5AP, ANXA2, ARG1, ARG2, BMPR2, BUD31, C3, C5AR1, CALR, CCL19, CCL2, CCL4, CD200, CD9, CDKN1A, CDKN1B, CEACAM1, CEBPB, CGAS, CRK, CXCL10, CXCL13, CXCL8, CXCR2, DHRS4, DMBT1, DNASE1L3, DUSP1, EGFR, ENAH, F3, FCER1G, FFAR2, FOXF1, GK, GPR183, GPX1, GRN, HCK, HGF, HRG, HYAL2, IGFBP1, IL17RC, IL1B, IL6, IL6R, IL6ST, ITGA2, ITGB2, LEP, LRIG2, MAGI1, MAL, METAP1, MM…	.
GO:0002697	regulation of immune effector process	immune response	132	1.65067e-09	2.02051e-31	[3, 4]	22.5914	68	[ABR, ACP5, ADGRE2, ANP32B, AP1G1, ARG1, B2M, C1QB, C3, C5AR1, C7, CCL19, CD22, CD80, CEACAM1, CFH, CGAS, CLCF1, CLEC12B, CRK, CXCL10, DBI, DHRS4, DNASE1L3, DUSP7, FAM49B, FCER1G, FES, FFAR2, FOXF1, GPI, GRN, HK1, HSPD1, IL1B, IL6, IRAK3, ITGB2, LEP, LGALS3, NLRP3, NOD2, NR4A3, PCBP2, PGLYRP2, PPIP5K1, PTAFR, PTPN6, PYCARD, RAP1A, RARA, RASGRP1, RIPK3, RPSA, RSAD2, S1PR4, SASH3, SEMA7A, SLAMF8, T…	.
GO:0002253	activation of immune response	immune response	132	2.75545e-09	2.02051e-31	[2, 4, 5, 6]	19.0751	99	[ABI1, ABI2, ACOD1, ARPC1B, ARPC2, BAG6, BCAR1, BTN1A1, C1QB, C3, C5AR1, C7, CARD9, CBFB, CD22, CD276, CDC42, CEACAM1, CFD, CFH, CGAS, CLEC4E, CLEC4F, CRK, CSE1L, CTNND1, CTSK, CXCL10, CXCL8, DBI, DHRS4, DMBT1, DNAAF4, DUSP7, EIF4E, ELMO1, FCER1G, FCGR1A, FERMT2, FFAR2, FPR1, FYB1, GRAP2, GTF2F2, GTF2H1, HCK, HSPD1, INAVA, IRAK3, ITGB2, LGALS3, LIMK1, LPXN, MAL, MAP2K6, MAPKAPK2, MATR3, MOG, MUC1…	.
GO:0002764	immune response-regulating signaling pathway	immune response	132	2.52491e-08	2.02051e-31	[3, 4, 5]	18.8406	91	[ABI1, ABI2, ACOD1, ARPC1B, ARPC2, BAG6, BCAR1, BTN1A1, C5AR1, CARD9, CBFB, CD22, CD276, CDC42, CEACAM1, CLEC12B, CLEC4E, CLEC4F, CRK, CSE1L, CTNND1, CTSK, CXCL8, DMBT1, DNAAF4, DUSP7, EIF4E, ELMO1, FCER1G, FCGR1A, FERMT2, FFAR2, FOS, FPR1, FYB1, GRAP2, GTF2F2, GTF2H1, HCK, HSPD1, INAVA, IRAK3, ITGB2, JUN, LGALS3, LIMK1, LPXN, MAL, MAP2K4, MAP2K6, MAPKAPK2, MOG, MUC12, MUC2, MUC5AC, MYO1C, MYO1G,…	.
GO:0080134	regulation of response to stress	immune response	132	6.43591e-08	2.02051e-31	[3, 4]	14.948	187	[ABI2, ABR, ACOD1, ACP5, ADAM8, ADORA1, ALOX5AP, ANXA2, AP1G1, ARG1, ARG2, ARHGEF2, ATF6, BAG6, BCL2L1, BSG, C3, C5AR1, CAMK2G, CARD9, CCL19, CCN2, CD200, CD44, CD9, CDKN1A, CDKN1B, CEACAM1, CEBPB, CGAS, CHORDC1, CLEC12B, CLEC4E, CLEC4F, CRK, CSTA, CTSK, DDIAS, DDX39A, DDX5, DMBT1, DNAJB6, DNASE1L3, DUSP1, DUSP7, EGFR, EIF4E, EIF4G1, EPX, ERLEC1, ERRFI1, F3, FCER1G, FERMT2, FFAR2, FOXF1, FUS, GAD…	.
GO:0002757	immune response-activating signal transduction	immune response	132	1.39476e-07	2.02051e-31	[3, 4, 5, 6, 7]	18.5996	85	[ABI1, ABI2, ACOD1, ARPC1B, ARPC2, BAG6, BCAR1, BTN1A1, C5AR1, CARD9, CBFB, CD22, CD276, CDC42, CEACAM1, CLEC4E, CLEC4F, CRK, CSE1L, CTNND1, CTSK, CXCL8, DMBT1, DNAAF4, DUSP7, EIF4E, ELMO1, FCER1G, FCGR1A, FERMT2, FFAR2, FPR1, FYB1, GRAP2, GTF2F2, GTF2H1, HCK, HSPD1, INAVA, IRAK3, ITGB2, LGALS3, LIMK1, LPXN, MAL, MAP2K6, MAPKAPK2, MOG, MUC12, MUC2, MUC5AC, MYO1C, MYO1G, NCKAP1L, NOD1, NOD2, NR4A3…	.
GO:0031347	regulation of defense response	immune response	132	6.07757e-07	2.02051e-31	[4, 5]	16.9717	102	[ABI2, ABR, ACOD1, ACP5, ADAM8, ADORA1, ALOX5AP, AP1G1, ARG1, ARG2, C3, C5AR1, CARD9, CD200, CEACAM1, CEBPB, CGAS, CLEC12B, CLEC4E, CLEC4F, CRK, CTSK, DMBT1, DNASE1L3, EGFR, EIF4E, FCER1G, FERMT2, FFAR2, FOXF1, GPX1, GRN, HCK, HGF, HMGB2, HSPD1, HYAL2, IFNAR2, IFNGR1, IGFBP1, IL17RC, IL1B, IL6, IL6ST, INAVA, IRAK3, ITGA2, ITGB2, LEP, MAGI1, MAL, MAP2K6, MAPKAPK2, MATR3, MMP9, MUC12, MUC2, MUC5AC,…	.
GO:0002768	immune response-regulating cell surface receptor signaling pathway	immune response	132	2.31568e-06	2.02051e-31	[4, 5, 6]	18.9655	66	[ABI1, ARPC1B, ARPC2, BAG6, BCAR1, BTN1A1, C5AR1, CARD9, CBFB, CD22, CD276, CDC42, CEACAM1, CLEC12B, CLEC4E, CLEC4F, CRK, CSE1L, CTNND1, CXCL8, DNAAF4, DUSP7, EIF4E, ELMO1, FCER1G, FCGR1A, FERMT2, FFAR2, FOS, FPR1, FYB1, GRAP2, GTF2F2, GTF2H1, HCK, JUN, LGALS3, LIMK1, LPXN, MAP2K4, MOG, MUC12, MUC2, MUC5AC, MYO1C, MYO1G, NCKAP1L, NR4A3, PDE4B, PIGR, PLEKHA1, PPP3R1, PSMB7, PSMD1, PSMD4, PTK2, PTP…	.
GO:0050727	regulation of inflammatory response	immune response	132	5.25867e-06	2.02051e-31	[4, 5, 6]	20.0758	53	[ABR, ACOD1, ACP5, ADAM8, ADORA1, ALOX5AP, C3, C5AR1, CD200, CEBPB, DNASE1L3, EGFR, FCER1G, FFAR2, FOXF1, GPX1, GRN, HCK, HGF, HYAL2, IGFBP1, IL17RC, IL1B, IL6, IL6ST, ITGA2, ITGB2, LEP, MAGI1, MMP9, NLRC3, NLRP12, NLRP3, NOD2, PGLYRP2, PPARD, PTGIS, PTGS2, PYCARD, RPSA, S1PR4, SBNO2, SELE, SEMA7A, SERPINE1, SLAMF8, SNCA, SOCS3, TGM2, TNF, TNFAIP3, TNFAIP6, TNIP1]	.
GO:0002429	immune response-activating cell surface receptor signaling pathway	immune response	132	1.36081e-05	2.02051e-31	[4, 5, 6, 7, 8]	18.5759	60	[ABI1, ARPC1B, ARPC2, BAG6, BCAR1, BTN1A1, C5AR1, CARD9, CBFB, CD22, CD276, CDC42, CEACAM1, CLEC4E, CLEC4F, CRK, CSE1L, CTNND1, CXCL8, DNAAF4, DUSP7, EIF4E, ELMO1, FCER1G, FCGR1A, FERMT2, FFAR2, FPR1, FYB1, GRAP2, GTF2F2, GTF2H1, HCK, LGALS3, LIMK1, LPXN, MOG, MUC12, MUC2, MUC5AC, MYO1C, MYO1G, NCKAP1L, NR4A3, PDE4B, PLEKHA1, PSMB7, PSMD1, PSMD4, PTK2, PTPN6, RAP1A, RPS3, SPPL3, TEC, THEMIS2, TNF…	.
GO:0045088	regulation of innate immune response	immune response	132	4.78395e-05	2.02051e-31	[4, 5, 6]	17.4387	64	[ABI2, ACOD1, ADAM8, AP1G1, ARG1, CARD9, CEACAM1, CGAS, CLEC12B, CLEC4E, CLEC4F, CRK, CTSK, DMBT1, EIF4E, FCER1G, FERMT2, FFAR2, GRN, HCK, HMGB2, HSPD1, IFNAR2, IFNGR1, INAVA, IRAK3, ITGB2, LEP, MAL, MAP2K6, MAPKAPK2, MATR3, MUC12, MUC2, MUC5AC, MYO1C, NLRC3, NOD1, NOD2, NONO, PGLYRP2, PPIP5K1, PSMB7, PSMD1, PSMD4, PTAFR, PTPN11, PTPN6, PYCARD, RASGRP1, RPS6KA3, RPSA, RSAD2, S100A1, SLAMF8, SOCS3…	.
GO:0031349	positive regulation of defense response	immune response	132	4.97843e-05	2.02051e-31	[3, 4, 5, 6]	17.0854	68	[ABI2, ACOD1, ADAM8, ALOX5AP, AP1G1, ARG1, C3, CARD9, CEBPB, CGAS, CLEC4E, CLEC4F, CTSK, DMBT1, EGFR, EIF4E, FCER1G, FERMT2, FFAR2, GRN, HCK, HMGB2, HSPD1, HYAL2, IL17RC, IL1B, IL6, IL6ST, INAVA, IRAK3, ITGA2, ITGB2, MAL, MAP2K6, MAPKAPK2, MATR3, MUC12, MUC2, MUC5AC, NLRP12, NOD1, NOD2, NONO, PGLYRP2, PPIP5K1, PSMB7, PSMD1, PSMD4, PTAFR, PTGS2, PYCARD, RASGRP1, RPS6KA3, RPSA, RSAD2, S100A1, SERPI…	.
GO:0050729	positive regulation of inflammatory response	immune response	132	0.000202962	2.02051e-31	[4, 5, 6, 7]	24	24	[ADAM8, ALOX5AP, C3, CEBPB, EGFR, FCER1G, FFAR2, GRN, HYAL2, IL17RC, IL1B, IL6, IL6ST, ITGA2, ITGB2, NLRP12, NOD2, PTGS2, RPSA, SERPINE1, SNCA, TGM2, TNF, TNIP1]	.
GO:0002218	activation of innate immune response	immune response	132	0.00117385	2.02051e-31	[3, 5, 6, 7, 8]	17.0455	45	[ABI2, ACOD1, CARD9, CGAS, CLEC4E, CLEC4F, CTSK, DMBT1, EIF4E, FCER1G, FERMT2, FFAR2, HCK, HSPD1, INAVA, IRAK3, ITGB2, MAL, MAP2K6, MAPKAPK2, MATR3, MUC12, MUC2, MUC5AC, NOD1, NOD2, NONO, PGLYRP2, PPIP5K1, PSMB7, PSMD1, PSMD4, PTAFR, PYCARD, RPS6KA3, RPSA, RSAD2, S100A1, TIFA, TIRAP, TNFAIP3, TNIP1, TNIP2, TRAF6, UNC93B1]	.
GO:0045089	positive regulation of innate immune response	immune response	132	0.00142	2.02051e-31	[4, 5, 6, 7]	16.3934	50	[ABI2, ACOD1, ADAM8, AP1G1, CARD9, CGAS, CLEC4E, CLEC4F, CTSK, DMBT1, EIF4E, FCER1G, FERMT2, FFAR2, HCK, HMGB2, HSPD1, INAVA, IRAK3, ITGB2, MAL, MAP2K6, MAPKAPK2, MATR3, MUC12, MUC2, MUC5AC, NOD1, NOD2, NONO, PGLYRP2, PPIP5K1, PSMB7, PSMD1, PSMD4, PTAFR, PYCARD, RASGRP1, RPS6KA3, RPSA, RSAD2, S100A1, TIFA, TIRAP, TNFAIP3, TNIP1, TNIP2, TRAF6, UNC93B1, VAV1]	.
GO:0002758	innate immune response-activating signal transduction	immune response	132	0.00599129	2.02051e-31	[4, 5, 6, 7, 8, 9]	16.0643	40	[ABI2, ACOD1, CARD9, CLEC4E, CLEC4F, CTSK, DMBT1, EIF4E, FCER1G, FERMT2, FFAR2, HCK, HSPD1, INAVA, IRAK3, ITGB2, MAL, MAP2K6, MAPKAPK2, MUC12, MUC2, MUC5AC, NOD1, NOD2, PGLYRP2, PSMB7, PSMD1, PSMD4, PTAFR, RPS6KA3, RPSA, RSAD2, S100A1, TIFA, TIRAP, TNFAIP3, TNIP1, TNIP2, TRAF6, UNC93B1]	.
GO:0002682	regulation of immune system process	adaptive immune response	133	1.25518e-20	2.17891e-24	[2, 3]	18.8322	229	[ABI1, ABI2, ABR, ACIN1, ACOD1, ACP5, ACVR1B, ADAM8, ADGRE2, ADORA1, ANP32B, AP1G1, ARG1, ARG2, ARPC1B, ARPC2, AXL, B2M, BAG6, BCAR1, BSG, BTN1A1, C1QB, C3, C5AR1, C7, CA2, CALR, CAMK2G, CARD9, CASP3, CBFB, CCL19, CCL2, CCL4, CD200, CD22, CD274, CD276, CD300E, CD300LD, CD80, CD83, CD9, CDC42, CEACAM1, CEBPB, CFD, CFH, CGAS, CITED2, CLCF1, CLEC12B, CLEC4E, CLEC4F, CORO1A, CRK, CSE1L, CSF3, CTNND1,…	.
GO:0002684	positive regulation of immune system process	adaptive immune response	133	1.25362e-18	2.17891e-24	[2, 3, 4]	20.2781	175	[ABI1, ABI2, ACIN1, ACOD1, ACP5, ACVR1B, ADAM8, ADGRE2, ANP32B, AP1G1, ARG1, ARPC1B, ARPC2, AXL, B2M, BAG6, BCAR1, BTN1A1, C1QB, C3, C5AR1, C7, CA2, CALR, CARD9, CBFB, CCL19, CCL2, CCL4, CD22, CD274, CD276, CD80, CD83, CDC42, CEACAM1, CFD, CFH, CGAS, CLCF1, CLEC4E, CLEC4F, CORO1A, CRK, CSE1L, CSF3, CTNND1, CTSK, CXCL10, CXCL13, CXCL8, CXCR2, DBI, DHRS4, DMBT1, DNAAF4, DUSP7, EGR3, EIF4E, ELMO1, E…	.
GO:0001775	cell activation	adaptive immune response	133	1.46862e-17	2.17891e-24	[2]	18.3319	211	[ABR, ACP5, ACTR3B, ADAM8, ADGRE2, ADGRE5, AKIRIN2, ALDOA, ANP32B, ANPEP, ANXA2, ANXA3, AP1G1, AP2A2, ARG1, ARG2, ARHGAP45, ATP6V0C, AXL, B2M, BAG6, BATF, BSG, C3, C5AR1, CAMK2G, CAMP, CASP3, CBFB, CBL, CCL19, CCL2, CCL4, CCN2, CCT2, CD200, CD22, CD274, CD276, CD44, CD80, CD83, CD9, CDA, CDC42, CEACAM1, CEACAM21, CEBPB, CFD, CGAS, CHD7, CLCF1, CLEC4E, CLIC1, CORO1A, CTPS1, CXCL10, CXCL8, CXCR1, C…	.
GO:0045321	leukocyte activation	adaptive immune response	133	1.10712e-16	2.17891e-24	[2, 3]	18.7008	190	[ABR, ACP5, ACTR3B, ADAM8, ADGRE2, ADGRE5, AKIRIN2, ALDOA, ANP32B, ANPEP, ANXA2, ANXA3, AP1G1, AP2A2, ARG1, ARG2, ARHGAP45, ATP6V0C, AXL, B2M, BAG6, BATF, C3, C5AR1, CAMK2G, CAMP, CASP3, CBFB, CBL, CCL19, CCL2, CCL4, CCT2, CD200, CD22, CD274, CD276, CD44, CD80, CD83, CDA, CDC42, CEACAM1, CEACAM21, CEBPB, CFD, CGAS, CHD7, CLCF1, CLEC4E, CORO1A, CTPS1, CXCL8, CXCR1, CXCR2, CYBB, DHRS4, DNASE1L3, DO…	.
GO:0050865	regulation of cell activation	adaptive immune response	133	2.71934e-13	2.17891e-24	[3, 4]	21.9616	103	[ABR, ACP5, ADAM8, ADGRE2, ANP32B, AP1G1, ARG1, ARG2, AXL, C5AR1, CAMK2G, CASP3, CBFB, CCL19, CCL2, CCL4, CCN2, CD200, CD22, CD274, CD276, CD80, CD83, CD9, CDC42, CEACAM1, CEBPB, CGAS, CLCF1, CORO1A, DHRS4, DUSP7, EGR3, EIF4E, EPX, ETF1, FAM49B, FCER1G, FES, FOXF1, GPR183, GRAP2, GRN, GSN, GTF2H1, HRG, HSPD1, IGFBP1, IL1B, IL31RA, IL6, IL6R, IL6ST, INHBA, ITGB2, LEP, LGALS3, MAL, MMP14, NCKAP1L, …	.
GO:0002694	regulation of leukocyte activation	adaptive immune response	133	6.69529e-13	2.17891e-24	[3, 4, 5]	22.3776	96	[ABR, ACP5, ADAM8, ADGRE2, ANP32B, AP1G1, ARG1, ARG2, AXL, C5AR1, CAMK2G, CASP3, CBFB, CCL19, CCL2, CCL4, CD200, CD22, CD274, CD276, CD80, CD83, CDC42, CEACAM1, CEBPB, CGAS, CLCF1, CORO1A, DHRS4, DUSP7, EGR3, EIF4E, EPX, ETF1, FAM49B, FCER1G, FES, FOXF1, GPR183, GRAP2, GRN, GSN, GTF2H1, HSPD1, IGFBP1, IL1B, IL31RA, IL6, IL6R, IL6ST, INHBA, ITGB2, LEP, LGALS3, MAL, MMP14, NCKAP1L, NLRP3, NOD2, NR4…	.
GO:0022610	biological adhesion	adaptive immune response	133	4.56505e-12	2.17891e-24	[1]	16.3477	205	[ABI3BP, ABL2, ACP5, ADAM8, ADGRE1, ADGRE2, ADGRE5, ADGRG1, ALCAM, ANPEP, ANXA2, ANXA3, ARF6, ARG1, ARG2, ARHGAP6, ARHGDIA, ARPC2, ATP2A2, AXL, BCAR1, BSG, CALR, CASP3, CBFB, CBLL1, CCL19, CCL2, CCL4, CCN2, CD200, CD22, CD274, CD276, CD44, CD80, CD83, CD9, CDC42, CDH1, CDH2, CEACAM1, CEBPB, CITED2, CLEC4M, CLIC1, COL15A1, COL28A1, COL6A1, COL6A6, CORO1A, CRK, CSE1L, CSTA, CTNND1, CXCL13, CXCL8, C…	.
GO:0046649	lymphocyte activation	adaptive immune response	133	2.24085e-11	2.17891e-24	[3, 4]	19.823	112	[ACP5, ADAM8, AKIRIN2, ANP32B, AP1G1, ARG1, ARG2, AXL, B2M, BAG6, BATF, C3, CAMK2G, CASP3, CBFB, CCL19, CCL2, CCL4, CD22, CD274, CD276, CD44, CD80, CD83, CDC42, CEACAM1, CEBPB, CGAS, CHD7, CLCF1, CLEC4E, CORO1A, CTPS1, CXCL8, DHRS4, DOCK2, DUSP7, EGR1, EGR3, EIF4E, EPX, ETF1, FAM49B, FCER1G, FUS, GPR183, GRAP2, GSN, GTF2H1, HHEX, HSPD1, ICAM1, IGFBP1, IL11, IL1B, IL6, IL6R, IL6ST, IMPDH1, INHBA, …	.
GO:0051249	regulation of lymphocyte activation	adaptive immune response	133	3.87294e-11	2.17891e-24	[4, 5, 6]	22.7273	80	[ACP5, ADAM8, ANP32B, AP1G1, ARG1, ARG2, AXL, CAMK2G, CASP3, CBFB, CCL19, CCL2, CCL4, CD22, CD274, CD276, CD80, CD83, CDC42, CEACAM1, CEBPB, CGAS, CLCF1, CORO1A, DHRS4, DUSP7, EGR3, EIF4E, EPX, ETF1, FAM49B, GPR183, GRAP2, GSN, GTF2H1, HSPD1, IGFBP1, IL1B, IL6, IL6R, IL6ST, INHBA, LEP, LGALS3, MAL, MMP14, NCKAP1L, NLRP3, NOD2, ODR4, PGLYRP2, PRDM1, PRELID1, PTK2B, PTPN11, PTPN6, PYCARD, RARA, RAS…	.
GO:0030155	regulation of cell adhesion	adaptive immune response	133	4.83222e-10	2.17891e-24	[2, 3]	18.4211	119	[ABI3BP, ABL2, ACP5, ADAM8, ADGRG1, ARG1, ARG2, ARHGAP6, ARHGDIA, ARPC2, CALR, CASP3, CBFB, CBLL1, CCL19, CCL2, CCL4, CD274, CD276, CD44, CD80, CD83, CD9, CDC42, CDH1, CEACAM1, CEBPB, CITED2, CORO1A, CRK, CXCL13, CXCL8, CXCR3, DDR1, DHRS4, DUSP1, DUSP7, DYNLL1, EGR3, EIF4E, EPCAM, EPHA2, EPX, FAM49B, FERMT3, FES, FN1, FOXF1, FSTL3, GRAP2, GSK3B, GSN, GTF2H1, HAS2, HRG, HSPD1, ICAM1, IGFBP1, IL1B,…	.
GO:0007159	leukocyte cell-cell adhesion	adaptive immune response	133	5.90006e-10	2.17891e-24	[4]	23	69	[ACP5, ADAM8, ARG1, ARG2, CASP3, CBFB, CCL19, CCL2, CCL4, CD274, CD276, CD44, CD80, CD83, CDC42, CEACAM1, CEBPB, CLEC4M, CORO1A, DHRS4, DUSP7, EGR3, EIF4E, EPX, FAM49B, FERMT3, GRAP2, GTF2H1, HAS2, HSPD1, ICAM1, IGFBP1, IL1B, IL6, IL6R, IL6ST, ITGAL, ITGB2, LEP, LGALS3, MIA3, NCKAP1L, NLRP3, NOD2, NR4A3, PTAFR, PTK2B, PTPN11, PTPN6, PYCARD, RARA, RASGRP1, RIPOR2, RPS3, S1PR4, SASH3, SELE, SELP, S…	.
GO:0002697	regulation of immune effector process	adaptive immune response	133	1.65067e-09	2.17891e-24	[3, 4]	22.5914	68	[ABR, ACP5, ADGRE2, ANP32B, AP1G1, ARG1, B2M, C1QB, C3, C5AR1, C7, CCL19, CD22, CD80, CEACAM1, CFH, CGAS, CLCF1, CLEC12B, CRK, CXCL10, DBI, DHRS4, DNASE1L3, DUSP7, FAM49B, FCER1G, FES, FFAR2, FOXF1, GPI, GRN, HK1, HSPD1, IL1B, IL6, IRAK3, ITGB2, LEP, LGALS3, NLRP3, NOD2, NR4A3, PCBP2, PGLYRP2, PPIP5K1, PTAFR, PTPN6, PYCARD, RAP1A, RARA, RASGRP1, RIPK3, RPSA, RSAD2, S1PR4, SASH3, SEMA7A, SLAMF8, T…	.
GO:0042110	T cell activation	adaptive immune response	133	1.66383e-09	2.17891e-24	[4, 5]	20.4819	85	[ACP5, ADAM8, ARG1, ARG2, B2M, BATF, C3, CAMK2G, CASP3, CBFB, CCL19, CCL2, CCL4, CD274, CD276, CD44, CD80, CD83, CDC42, CEACAM1, CEBPB, CGAS, CHD7, CLCF1, CLEC4E, CORO1A, CTPS1, CXCL8, DHRS4, DOCK2, DUSP7, EGR1, EGR3, EIF4E, EPX, ETF1, FAM49B, FCER1G, GPR183, GRAP2, GSN, GTF2H1, HSPD1, ICAM1, IGFBP1, IL1B, IL6, IL6R, IL6ST, ITGAL, LEP, LGALS3, MAL, NCKAP1L, NLRC3, NLRP3, NOD2, ODR4, POSTN, PRDM1,…	.
GO:1903039	positive regulation of leukocyte cell-cell adhesion	adaptive immune response	133	1.67523e-09	2.17891e-24	[4, 5, 6]	26.1538	51	[ACP5, ADAM8, CBFB, CCL19, CCL2, CCL4, CD274, CD276, CD44, CD80, CD83, CDC42, CORO1A, DHRS4, EGR3, EPX, FAM49B, GRAP2, GTF2H1, HAS2, HSPD1, ICAM1, IGFBP1, IL1B, IL6, IL6R, IL6ST, LEP, NCKAP1L, NLRP3, NOD2, NR4A3, PTAFR, PTK2B, PTPN11, PTPN6, PYCARD, RARA, RASGRP1, RPS3, S1PR4, SASH3, SNCA, TEC, TFRC, TGFB1, TNF, TRAF6, UMOD, VAV1, VCAM1]	.
GO:0050867	positive regulation of cell activation	adaptive immune response	133	1.80003e-09	2.17891e-24	[3, 4, 5]	23.1884	64	[ACP5, ADAM8, ANP32B, AP1G1, AXL, CBFB, CCL19, CCL2, CCL4, CCN2, CD274, CD276, CD80, CD83, CDC42, CLCF1, CORO1A, DHRS4, EGR3, EPX, FAM49B, FCER1G, GPR183, GRAP2, GTF2H1, HSPD1, IGFBP1, IL1B, IL6, IL6R, IL6ST, ITGB2, LEP, MAL, MMP14, NCKAP1L, NLRP3, NOD2, NR4A3, PLEK, PTAFR, PTK2B, PTPN11, PTPN6, PYCARD, RARA, RASGRP1, RPS3, RPSA, S1PR4, SASH3, SELP, SNCA, TEC, TFRC, TGFB1, THBS1, TIRAP, TNIP2, TR…	.
GO:0022409	positive regulation of cell-cell adhesion	adaptive immune response	133	2.09597e-09	2.17891e-24	[3, 4, 5]	24.4635	57	[ACP5, ADAM8, CBFB, CCL19, CCL2, CCL4, CD274, CD276, CD44, CD80, CD83, CDC42, CITED2, CORO1A, CXCL13, DHRS4, EGR3, EPX, FAM49B, FSTL3, GRAP2, GTF2H1, HAS2, HSPD1, ICAM1, IGFBP1, IL1B, IL6, IL6R, IL6ST, LEP, MPP1, NCKAP1L, NLRP3, NOD2, NR4A3, PTAFR, PTK2B, PTPN11, PTPN6, PTPRO, PTPRU, PYCARD, RARA, RASGRP1, RPS3, S1PR4, SASH3, SNCA, TEC, TFRC, TGFB1, TNF, TRAF6, UMOD, VAV1, VCAM1]	.
GO:1903037	regulation of leukocyte cell-cell adhesion	adaptive immune response	133	5.66071e-09	2.17891e-24	[4, 5]	22.8782	62	[ACP5, ADAM8, ARG1, ARG2, CASP3, CBFB, CCL19, CCL2, CCL4, CD274, CD276, CD44, CD80, CD83, CDC42, CEACAM1, CEBPB, CORO1A, DHRS4, DUSP7, EGR3, EIF4E, EPX, FAM49B, GRAP2, GTF2H1, HAS2, HSPD1, ICAM1, IGFBP1, IL1B, IL6, IL6R, IL6ST, LEP, LGALS3, MIA3, NCKAP1L, NLRP3, NOD2, NR4A3, PTAFR, PTK2B, PTPN11, PTPN6, PYCARD, RARA, RASGRP1, RIPOR2, RPS3, S1PR4, SASH3, SNCA, TEC, TFRC, TGFB1, TNF, TNFRSF21, TRAF…	.
GO:0002696	positive regulation of leukocyte activation	adaptive immune response	133	5.99685e-09	2.17891e-24	[3, 4, 5, 6]	23.0189	61	[ACP5, ADAM8, ANP32B, AP1G1, AXL, CBFB, CCL19, CCL2, CCL4, CD274, CD276, CD80, CD83, CDC42, CLCF1, CORO1A, DHRS4, EGR3, EPX, FAM49B, FCER1G, GPR183, GRAP2, GTF2H1, HSPD1, IGFBP1, IL1B, IL6, IL6R, IL6ST, ITGB2, LEP, MAL, MMP14, NCKAP1L, NLRP3, NOD2, NR4A3, PTAFR, PTK2B, PTPN11, PTPN6, PYCARD, RARA, RASGRP1, RPS3, RPSA, S1PR4, SASH3, SNCA, TEC, TFRC, TGFB1, THBS1, TIRAP, TNIP2, TRAF6, UMOD, VAV1, V…	.
GO:0051251	positive regulation of lymphocyte activation	adaptive immune response	133	7.2434e-09	2.17891e-24	[4, 5, 6, 7]	24.3243	54	[ACP5, ADAM8, ANP32B, AP1G1, AXL, CBFB, CCL19, CCL2, CCL4, CD274, CD276, CD80, CD83, CDC42, CLCF1, CORO1A, DHRS4, EGR3, EPX, FAM49B, GPR183, GRAP2, GTF2H1, HSPD1, IGFBP1, IL1B, IL6, IL6R, IL6ST, LEP, MAL, MMP14, NCKAP1L, NLRP3, NOD2, PTK2B, PTPN11, PTPN6, PYCARD, RARA, RASGRP1, RPS3, S1PR4, SASH3, SNCA, TFRC, TGFB1, TIRAP, TNIP2, TRAF6, UMOD, VAV1, VCAM1, ZNF335]	.
GO:0022407	regulation of cell-cell adhesion	adaptive immune response	133	8.29744e-09	2.17891e-24	[3, 4]	20.7084	76	[ACP5, ADAM8, ARG1, ARG2, CASP3, CBFB, CCL19, CCL2, CCL4, CD274, CD276, CD44, CD80, CD83, CD9, CDC42, CDH1, CEACAM1, CEBPB, CITED2, CORO1A, CXCL13, DHRS4, DUSP7, EGR3, EIF4E, EPCAM, EPX, FAM49B, FERMT3, FSTL3, GRAP2, GTF2H1, HAS2, HSPD1, ICAM1, IGFBP1, IL1B, IL6, IL6R, IL6ST, LEP, LGALS3, MIA3, MPP1, NCKAP1L, NLRP3, NOD2, NR4A3, PTAFR, PTK2, PTK2B, PTPN11, PTPN6, PTPRO, PTPRU, PYCARD, RARA, RASGR…	.
GO:0002520	immune system development	adaptive immune response	133	1.18211e-08	2.17891e-24	[2, 4, 5]	16.6466	138	[ABI1, ACIN1, ACOD1, ACP5, ACVR1B, ADAM8, AKIRIN2, ANP32B, ANXA2, AXL, B2M, BATF, BPGM, C3, CA2, CAMK2G, CASP3, CBFB, CCL19, CD200, CD274, CD80, CD83, CDC42, CEACAM1, CEBPB, CEBPE, CHD7, CHMP2B, CITED2, CLCF1, CLEC4E, CSF3, CXCL8, DHRS4, DOCK2, EGR1, EGR3, EIF3A, EIF4E, EPHA2, EPX, ETF1, FCER1G, FES, FOS, FSTL3, FUS, G6PD, GAB3, GPR183, GTF2H1, HHEX, HIF1A, HMGB2, HSPD1, HYAL2, IL11, IL31RA, IL34…	.
GO:0045785	positive regulation of cell adhesion	adaptive immune response	133	2.66571e-08	2.17891e-24	[2, 3, 4]	20.0521	77	[ABI3BP, ACP5, ADAM8, ADGRG1, ARPC2, CALR, CBFB, CCL19, CCL2, CCL4, CD274, CD276, CD44, CD80, CD83, CDC42, CITED2, CORO1A, CRK, CXCL13, DHRS4, EGR3, EPX, FAM49B, FN1, FOXF1, FSTL3, GRAP2, GSK3B, GTF2H1, HAS2, HRG, HSPD1, ICAM1, IGFBP1, IL1B, IL6, IL6R, IL6ST, INHBA, ITGA2, ITGAV, JUP, LEP, MAP4K4, MMRN2, MPP1, NCKAP1L, NINJ1, NLRP3, NOD2, NR4A3, PTAFR, PTK2B, PTPN11, PTPN6, PTPRO, PTPRU, PYCARD, …	.
GO:0098609	cell-cell adhesion	adaptive immune response	133	3.1767e-08	2.17891e-24	[3]	16.8691	125	[ACP5, ADAM8, ALCAM, ANPEP, ANXA2, ANXA3, ARG1, ARG2, BSG, CASP3, CBFB, CBLL1, CCL19, CCL2, CCL4, CD200, CD274, CD276, CD44, CD80, CD83, CD9, CDC42, CDH1, CDH2, CEACAM1, CEBPB, CITED2, CLEC4M, CLIC1, CORO1A, CSTA, CTNND1, CXCL13, DHRS4, DNAJB6, DSP, DSPP, DUSP7, EGFR, EGR3, EIF4E, EPCAM, EPX, ETF1, FAM49B, FERMT3, FOXF1, FSTL3, GRAP2, GTF2H1, HAS2, HSPA8, HSPD1, ICAM1, IGFBP1, IL1B, IL1RAP, IL6, …	.
GO:0002521	leukocyte differentiation	adaptive immune response	133	8.58555e-08	2.17891e-24	[4, 5, 6, 7, 8]	18.8053	85	[ACIN1, ACP5, ADAM8, AKIRIN2, ANXA2, AXL, B2M, BATF, C3, CA2, CAMK2G, CBFB, CCL19, CD80, CD83, CDC42, CEACAM1, CEBPB, CEBPE, CHD7, CITED2, CLCF1, CLEC4E, CSF3, CXCL8, DHRS4, DOCK2, EGR1, EGR3, EPHA2, ETF1, FCER1G, FES, FOS, FSTL3, FUS, GAB3, GPR183, GTF2H1, HHEX, IL11, IL31RA, IL34, IL6, INHBA, JUN, JUNB, LEP, MAL, MFNG, MITF, MMP14, MMP9, NCKAP1L, NLRP3, PGLYRP2, POSTN, PRDM1, PRELID1, PTK2B, PT…	.
GO:0048534	hematopoietic or lymphoid organ development	adaptive immune response	133	1.1514e-07	2.17891e-24	[3, 4, 5, 6]	16.3112	130	[ABI1, ACIN1, ACP5, ACVR1B, ADAM8, AKIRIN2, ANXA2, AXL, B2M, BATF, BPGM, C3, CA2, CAMK2G, CASP3, CBFB, CCL19, CD200, CD80, CD83, CDC42, CEACAM1, CEBPB, CEBPE, CHD7, CHMP2B, CITED2, CLCF1, CLEC4E, CSF3, CXCL8, DHRS4, DOCK2, EGR1, EGR3, EIF3A, EIF4E, EPHA2, EPX, ETF1, FCER1G, FES, FOS, FSTL3, FUS, G6PD, GAB3, GPR183, GTF2H1, HHEX, HIF1A, HMGB2, HYAL2, IL11, IL31RA, IL34, IL6, INHBA, IRF8, JUN, JUNB…	.
GO:0002821	positive regulation of adaptive immune response	adaptive immune response	133	1.43454e-06	2.17891e-24	[4, 5, 6]	32.8571	23	[ANP32B, B2M, C3, CCL19, CD274, CD80, CLCF1, FAM49B, FCER1G, HSPD1, IL1B, IL6, IL6R, IL6ST, NLRP3, PYCARD, RSAD2, S1PR4, SASH3, TFRC, TGFB1, TNF, TRAF6]	.
GO:0070663	regulation of leukocyte proliferation	adaptive immune response	133	3.65336e-06	2.17891e-24	[3, 4, 5]	22.4599	42	[ACP5, ARG1, ARG2, CASP3, CCL19, CD22, CD274, CD276, CD80, CEBPB, CLCF1, CORO1A, DHRS4, EPX, GPR183, GTF2H1, HHEX, IGFBP1, IL1B, IL6, IL6R, IL6ST, LEP, LGALS3, MAL, NCKAP1L, ODR4, PTPN6, PYCARD, RIPK3, RPS3, S1PR4, SASH3, SOX11, TFRC, TGFB1, TIRAP, TNFAIP3, TNFRSF21, TRAF6, VCAM1, ZNF335]	.
GO:0032944	regulation of mononuclear cell proliferation	adaptive immune response	133	6.31361e-06	2.17891e-24	[4, 5, 6]	22.4719	40	[ACP5, ARG1, ARG2, CASP3, CCL19, CD22, CD274, CD276, CD80, CEBPB, CLCF1, CORO1A, DHRS4, EPX, GPR183, GTF2H1, IGFBP1, IL1B, IL6, IL6R, IL6ST, LEP, LGALS3, MAL, NCKAP1L, ODR4, PTPN6, PYCARD, RIPK3, RPS3, S1PR4, SASH3, SOX11, TFRC, TGFB1, TIRAP, TNFRSF21, TRAF6, VCAM1, ZNF335]	.
GO:0070661	leukocyte proliferation	adaptive immune response	133	1.11204e-05	2.17891e-24	[2]	20.1646	49	[ACP5, ARG1, ARG2, CASP3, CCL19, CD22, CD274, CD276, CD80, CEBPB, CLCF1, CORO1A, CTPS1, CXCL8, DHRS4, DOCK2, EPX, GPR183, GTF2H1, HHEX, HSPD1, IGFBP1, IL1B, IL34, IL6, IL6R, IL6ST, IMPDH1, LEP, LGALS3, MAL, NCKAP1L, NPR3, ODR4, PTPN6, PYCARD, RIPK3, RPS3, S1PR4, SASH3, SOX11, TFRC, TGFB1, TIRAP, TNFAIP3, TNFRSF21, TRAF6, VCAM1, ZNF335]	.
GO:0032946	positive regulation of mononuclear cell proliferation	adaptive immune response	133	1.59595e-05	2.17891e-24	[4, 5, 6, 7]	26.2136	27	[ACP5, CCL19, CD274, CD276, CD80, CLCF1, CORO1A, DHRS4, EPX, GPR183, IGFBP1, IL1B, IL6, IL6R, IL6ST, LEP, MAL, NCKAP1L, PYCARD, RPS3, S1PR4, SASH3, TFRC, TIRAP, TRAF6, VCAM1, ZNF335]	.
GO:0046651	lymphocyte proliferation	adaptive immune response	133	2.58522e-05	2.17891e-24	[4, 5]	20.1794	45	[ACP5, ARG1, ARG2, CASP3, CCL19, CD22, CD274, CD276, CD80, CEBPB, CLCF1, CORO1A, CTPS1, CXCL8, DHRS4, DOCK2, EPX, GPR183, GTF2H1, HSPD1, IGFBP1, IL1B, IL6, IL6R, IL6ST, IMPDH1, LEP, LGALS3, MAL, NCKAP1L, ODR4, PTPN6, PYCARD, RIPK3, RPS3, S1PR4, SASH3, SOX11, TFRC, TGFB1, TIRAP, TNFRSF21, TRAF6, VCAM1, ZNF335]	.
GO:0030098	lymphocyte differentiation	adaptive immune response	133	3.51962e-05	2.17891e-24	[4, 5, 6, 7, 8, 9]	18.5185	55	[ACP5, ADAM8, AKIRIN2, AXL, B2M, BATF, C3, CAMK2G, CBFB, CCL19, CD80, CD83, CHD7, CLCF1, CLEC4E, DOCK2, EGR1, EGR3, ETF1, FCER1G, FUS, GPR183, GTF2H1, HHEX, IL11, IL6, INHBA, LEP, MAL, MFNG, MMP14, NCKAP1L, NLRP3, PGLYRP2, POSTN, PRDM1, PRELID1, PTK2B, PTPN6, RARA, RASGRP1, RIPK3, RSAD2, S1PR4, SASH3, SEMA4A, SLAMF8, SLC46A2, SPI1, TGFB1, TPD52, TPM3, UMOD, VAV1, VCAM1]	.
GO:0050896	response to stimulus	immune response	134	1.64388e-23	2.78109e-08	[1]	12.6163	773	[ABCA1, ABCD3, ABCF3, ABI1, ABI2, ABL2, ABR, ACADVL, ACOD1, ACP5, ACSL4, ACSL6, ACTA1, ACTR3B, ACVR1B, ACY3, ADAM8, ADAMTS1, ADAP1, ADAR, ADCY9, ADGRE1, ADGRE2, ADGRE5, ADGRG1, ADGRG4, ADM2, ADORA1, AKAP13, AKIRIN2, AKR1B1, ALCAM, ALDOA, ALOX5AP, ALOXE3, ANGPTL4, ANGPTL7, ANP32B, ANPEP, ANXA2, ANXA3, AP1G1, AP2A2, APCDD1, APLNR, APOL3, ARAP1, ARAP3, ARF1, ARF6, ARG1, ARG2, ARHGAP15, ARHGAP27, ARH…	.
GO:0002682	regulation of immune system process	immune response	134	1.25518e-20	2.78109e-08	[2, 3]	18.8322	229	[ABI1, ABI2, ABR, ACIN1, ACOD1, ACP5, ACVR1B, ADAM8, ADGRE2, ADORA1, ANP32B, AP1G1, ARG1, ARG2, ARPC1B, ARPC2, AXL, B2M, BAG6, BCAR1, BSG, BTN1A1, C1QB, C3, C5AR1, C7, CA2, CALR, CAMK2G, CARD9, CASP3, CBFB, CCL19, CCL2, CCL4, CD200, CD22, CD274, CD276, CD300E, CD300LD, CD80, CD83, CD9, CDC42, CEACAM1, CEBPB, CFD, CFH, CGAS, CITED2, CLCF1, CLEC12B, CLEC4E, CLEC4F, CORO1A, CRK, CSE1L, CSF3, CTNND1,…	.
GO:0002684	positive regulation of immune system process	immune response	134	1.25362e-18	2.78109e-08	[2, 3, 4]	20.2781	175	[ABI1, ABI2, ACIN1, ACOD1, ACP5, ACVR1B, ADAM8, ADGRE2, ANP32B, AP1G1, ARG1, ARPC1B, ARPC2, AXL, B2M, BAG6, BCAR1, BTN1A1, C1QB, C3, C5AR1, C7, CA2, CALR, CARD9, CBFB, CCL19, CCL2, CCL4, CD22, CD274, CD276, CD80, CD83, CDC42, CEACAM1, CFD, CFH, CGAS, CLCF1, CLEC4E, CLEC4F, CORO1A, CRK, CSE1L, CSF3, CTNND1, CTSK, CXCL10, CXCL13, CXCL8, CXCR2, DBI, DHRS4, DMBT1, DNAAF4, DUSP7, EGR3, EIF4E, ELMO1, E…	.
GO:0042221	response to chemical	immune response	134	1.38802e-17	2.78109e-08	[2]	13.9562	484	[ABCA1, ABCD3, ABI2, ABL2, ABR, ACADVL, ACOD1, ACP5, ACSL4, ACSL6, ACTA1, ACVR1B, ACY3, ADAM8, ADAR, ADCY9, ADGRE2, AKAP13, AKIRIN2, AKR1B1, ALCAM, ALOX5AP, ANP32B, ANXA2, ANXA3, ARF1, ARF6, ARG1, ARHGDIA, ARHGEF18, ARHGEF2, ARID5A, ARPC1B, ASNS, ATF3, ATF6, ATP2A2, ATP2B1, ATP6V0C, ATP6V0D1, ATP6V1A, ATP6V1E1, ATP6V1H, ATP7B, ATRX, AXL, B2M, BAG6, BATF, BCAR1, BCL2L1, BHLHA15, BMPR2, BSG, BUD31,…	.
GO:0070887	cellular response to chemical stimulus	immune response	134	7.32217e-17	2.78109e-08	[3]	14.7158	391	[ABCA1, ABI2, ABL2, ACADVL, ACOD1, ACP5, ACSL6, ACTA1, ACVR1B, ACY3, ADAM8, ADAR, ADCY9, ADGRE2, AKAP13, AKIRIN2, AKR1B1, ALOX5AP, ANP32B, ANXA2, ARF1, ARF6, ARG1, ARHGDIA, ARHGEF18, ARHGEF2, ARID5A, ASNS, ATF3, ATF6, ATP2A2, ATP2B1, ATP6V0C, ATP6V0D1, ATP6V1A, ATP6V1E1, ATP6V1H, ATRX, AXL, B2M, BAG6, BATF, BCAR1, BCL2L1, BHLHA15, BMPR2, BSG, BUD31, C3, C5AR1, CA2, CALR, CAMK2G, CAMP, CANX, CAPN2…	.
GO:0010033	response to organic substance	immune response	134	1.75264e-16	2.78109e-08	[3]	14.6097	393	[ABCA1, ABCD3, ABI2, ABL2, ABR, ACADVL, ACOD1, ACP5, ACSL4, ACSL6, ACTA1, ACVR1B, ADAR, ADCY9, AKAP13, AKIRIN2, AKR1B1, ANP32B, ANXA2, ANXA3, ARF1, ARF6, ARG1, ARHGDIA, ARHGEF18, ARHGEF2, ARPC1B, ASNS, ATF3, ATF6, ATP2A2, ATP2B1, ATP6V0C, ATP6V0D1, ATP6V1A, ATP6V1E1, ATP6V1H, ATRX, AXL, B2M, BAG6, BATF, BCAR1, BCL2L1, BHLHA15, BMPR2, BSG, BUD31, C3, C5AR1, CA2, CALR, CAMK2G, CAMP, CANX, CAPN2, CA…	.
GO:0050776	regulation of immune response	immune response	134	3.42376e-16	2.78109e-08	[3, 4]	19.8992	158	[ABI1, ABI2, ABR, ACOD1, ACP5, ADAM8, ADGRE2, ANP32B, AP1G1, ARG1, ARG2, ARPC1B, ARPC2, B2M, BAG6, BCAR1, BTN1A1, C1QB, C3, C5AR1, C7, CARD9, CBFB, CCL19, CD200, CD22, CD274, CD276, CD300E, CD300LD, CD80, CDC42, CEACAM1, CFD, CFH, CGAS, CLCF1, CLEC12B, CLEC4E, CLEC4F, CRK, CSE1L, CTNND1, CTSK, CXCL10, CXCL13, CXCL8, DBI, DHRS4, DMBT1, DNAAF4, DUSP7, EIF4E, ELMO1, FAM49B, FCER1G, FCGR1A, FERMT2, F…	.
GO:0007154	cell communication	immune response	134	5.92977e-16	2.78109e-08	[2]	12.8677	608	[ABCA1, ABI1, ABI2, ABL2, ABR, ACADVL, ACOD1, ACP5, ACSL6, ACVR1B, ADAM8, ADAMTS1, ADAP1, ADAR, ADCY9, ADGRE1, ADGRE2, ADGRE5, ADGRG1, ADGRG4, ADM2, ADORA1, AKAP13, AKIRIN2, AKR1B1, ALCAM, ALOXE3, ANP32B, ANPEP, ANXA2, ANXA3, AP2A2, APCDD1, APLNR, APOL3, ARAP1, ARAP3, ARF1, ARF6, ARG1, ARHGAP15, ARHGAP27, ARHGAP45, ARHGAP6, ARHGDIA, ARHGEF18, ARHGEF2, ARPC1B, ARPC2, ASGR1, ASNS, ATF3, ATF6, ATP2A…	.
GO:0048583	regulation of response to stimulus	immune response	134	8.94188e-16	2.78109e-08	[2, 3]	13.7911	466	[ABCA1, ABI1, ABI2, ABL2, ABR, ACOD1, ACP5, ACVR1B, ADAM8, ADGRE2, ADGRG1, ADM2, ADORA1, AKAP13, AKIRIN2, AKR1B1, ALOX5AP, ANP32B, ANPEP, ANXA2, ANXA3, AP1G1, APCDD1, APLNR, APOL3, ARAP1, ARAP3, ARF6, ARG1, ARG2, ARHGAP15, ARHGAP45, ARHGAP6, ARHGDIA, ARHGEF18, ARHGEF2, ARPC1B, ARPC2, ATF3, ATF6, ATP2A2, ATP2B1, ATP6V0C, AXL, B2M, BAG6, BCAR1, BCL2L1, BMPR2, BSG, BTN1A1, BUD31, C1QB, C3, C5AR1, C7…	.
GO:0023052	signaling	immune response	134	2.83853e-15	2.78109e-08	[1]	12.802	604	[ABCA1, ABI1, ABI2, ABL2, ABR, ACADVL, ACOD1, ACP5, ACSL6, ACVR1B, ADAM8, ADAMTS1, ADAP1, ADAR, ADCY9, ADGRE1, ADGRE2, ADGRE5, ADGRG1, ADGRG4, ADM2, ADORA1, AKAP13, AKIRIN2, AKR1B1, ALCAM, ALOXE3, ANP32B, ANPEP, ANXA2, ANXA3, AP2A2, APCDD1, APLNR, APOL3, ARAP1, ARAP3, ARF1, ARF6, ARG1, ARHGAP15, ARHGAP27, ARHGAP45, ARHGAP6, ARHGDIA, ARHGEF18, ARHGEF2, ARPC1B, ARPC2, ASNS, ATF3, ATF6, ATP2A2, ATP2…	.
GO:0034097	response to cytokine	immune response	134	3.10062e-15	2.78109e-08	[4]	18.4536	179	[ABI2, ACOD1, ACP5, ACSL4, ACSL6, ADAR, ANP32B, ANXA2, ARF1, ARG1, ARHGEF2, AXL, B2M, BATF, BCL2L1, CAMK2G, CAMP, CANX, CAPN2, CASP3, CBFB, CBL, CCL19, CCL2, CCL4, CD274, CD44, CD80, CDC34, CDC42, CDKN1A, CEACAM1, CEBPB, CLCF1, CORO1A, CRK, CSF2RB, CSF3, CSTA, CTH, CXCL10, CXCL11, CXCL13, CXCL8, CXCR1, CXCR2, CXCR3, DPYSL5, DUSP1, EGR1, EIF4E, EIF4G1, ENAH, EPX, ETF1, F3, FCER1G, FCGR1A, FN1, FOS…	.
GO:0051716	cellular response to stimulus	immune response	134	3.19544e-15	2.78109e-08	[2]	12.5288	653	[ABCA1, ABI1, ABI2, ABL2, ABR, ACADVL, ACOD1, ACP5, ACSL6, ACTA1, ACVR1B, ACY3, ADAM8, ADAMTS1, ADAP1, ADAR, ADCY9, ADGRE1, ADGRE2, ADGRE5, ADGRG1, ADGRG4, ADM2, ADORA1, AKAP13, AKIRIN2, AKR1B1, ALCAM, ALOX5AP, ALOXE3, ANGPTL4, ANP32B, ANPEP, ANXA2, ANXA3, AP1G1, AP2A2, APCDD1, APLNR, APOL3, ARAP1, ARAP3, ARF1, ARF6, ARG1, ARG2, ARHGAP15, ARHGAP27, ARHGAP45, ARHGAP6, ARHGDIA, ARHGEF18, ARHGEF2, A…	.
GO:0007165	signal transduction	immune response	134	7.13867e-15	2.78109e-08	[2, 3, 4]	12.9706	565	[ABCA1, ABI1, ABI2, ABL2, ABR, ACADVL, ACOD1, ACP5, ACSL6, ACVR1B, ADAM8, ADAMTS1, ADAP1, ADAR, ADCY9, ADGRE1, ADGRE2, ADGRE5, ADGRG1, ADGRG4, ADM2, ADORA1, AKAP13, AKIRIN2, AKR1B1, ALCAM, ALOXE3, ANP32B, ANPEP, ANXA2, ANXA3, AP2A2, APCDD1, APLNR, APOL3, ARAP1, ARAP3, ARF1, ARF6, ARG1, ARHGAP15, ARHGAP27, ARHGAP45, ARHGAP6, ARHGDIA, ARHGEF18, ARHGEF2, ARPC1B, ARPC2, ASNS, ATF3, ATF6, ATP2A2, ATP6…	.
GO:0071310	cellular response to organic substance	immune response	134	1.20767e-14	2.78109e-08	[4]	14.8927	333	[ABCA1, ABI2, ABL2, ACADVL, ACOD1, ACP5, ACSL6, ACTA1, ACVR1B, ADAR, ADCY9, AKAP13, AKIRIN2, AKR1B1, ANP32B, ANXA2, ARF1, ARF6, ARG1, ARHGDIA, ARHGEF18, ARHGEF2, ASNS, ATF3, ATF6, ATP2B1, ATP6V0C, ATP6V0D1, ATP6V1A, ATP6V1E1, ATP6V1H, AXL, B2M, BAG6, BATF, BCAR1, BCL2L1, BHLHA15, BMPR2, BUD31, C3, CA2, CALR, CAMK2G, CAMP, CANX, CAPN2, CAPN5, CASP3, CBFB, CBL, CCBE1, CCL19, CCL2, CCL4, CCN2, CCNB1…	.
GO:0048584	positive regulation of response to stimulus	immune response	134	4.21142e-14	2.78109e-08	[2, 3, 4]	15.2656	296	[ABI1, ABI2, ACOD1, ACP5, ACVR1B, ADAM8, ADGRG1, ADORA1, AKAP13, AKR1B1, ALOX5AP, ANP32B, AP1G1, APOL3, ARAP1, ARG1, ARG2, ARHGAP6, ARPC1B, ARPC2, ATF3, ATF6, ATP6V0C, AXL, B2M, BAG6, BCAR1, BCL2L1, BMPR2, BTN1A1, BUD31, C1QB, C3, C5AR1, C7, CALR, CARD9, CBFB, CBL, CCBE1, CCL19, CCL2, CCL4, CCN2, CD200, CD22, CD274, CD276, CD44, CD80, CDC42, CDH2, CDKN1A, CEACAM1, CEBPB, CFD, CFH, CGAS, CHSY1, CI…	.
GO:0050778	positive regulation of immune response	immune response	134	1.94459e-12	2.78109e-08	[3, 4, 5]	19.7138	124	[ABI1, ABI2, ACOD1, ADAM8, ANP32B, AP1G1, ARPC1B, ARPC2, B2M, BAG6, BCAR1, BTN1A1, C1QB, C3, C5AR1, C7, CARD9, CBFB, CCL19, CD22, CD274, CD276, CD80, CDC42, CEACAM1, CFD, CFH, CGAS, CLCF1, CLEC4E, CLEC4F, CRK, CSE1L, CTNND1, CTSK, CXCL10, CXCL8, DBI, DHRS4, DMBT1, DNAAF4, DUSP7, EIF4E, ELMO1, FAM49B, FCER1G, FCGR1A, FERMT2, FFAR2, FPR1, FYB1, GRAP2, GTF2F2, GTF2H1, HCK, HK1, HMGB2, HRG, HSPD1, IL…	.
GO:0007166	cell surface receptor signaling pathway	immune response	134	8.82288e-11	2.78109e-08	[3, 4, 5]	13.84	346	[ABCA1, ABI1, ABI2, ACOD1, ACP5, ACSL6, ACVR1B, ADAMTS1, ADAP1, ADAR, ADGRE1, ADGRE2, ADGRE5, ADGRG1, ADGRG4, ADORA1, AKIRIN2, AKR1B1, ANP32B, ANPEP, ANXA2, ANXA3, AP2A2, APCDD1, ARAP1, ARF1, ARG1, ARHGDIA, ARHGEF18, ARHGEF2, ARPC1B, ARPC2, ATF3, ATP6V0C, ATP6V0D1, ATP6V1A, ATP6V1E1, ATP6V1H, AXL, B2M, BAG6, BATF, BCAR1, BCL2L1, BMPR2, BSG, BTN1A1, C3, C5AR1, CAMK2G, CANX, CAPN5, CARD9, CASP3, CA…	.
GO:0035556	intracellular signal transduction	immune response	134	4.86221e-09	2.78109e-08	[3, 4, 5]	13.5551	326	[ABCA1, ABI2, ABL2, ABR, ACP5, ADAM8, ADCY9, ADGRE1, ADGRE2, ADGRE5, ADGRG1, ADGRG4, ADM2, ADORA1, AKAP13, AKR1B1, ANPEP, APLNR, APOL3, ARAP1, ARAP3, ARF6, ARHGAP15, ARHGAP45, ARHGAP6, ARHGDIA, ARHGEF18, ARHGEF2, ATF3, ATP2A2, ATRX, AXL, BAG6, BATF, BCL2L1, BHLHA15, BUD31, C5AR1, CALR, CAMK2G, CARD9, CASP3, CBL, CCL19, CCL2, CCL4, CCN2, CCNB1, CD200, CD22, CD44, CD80, CDC34, CDC42, CDC42BPA, CDC4…	.
GO:0023051	regulation of signaling	immune response	134	1.05989e-08	2.78109e-08	[2, 3]	12.9563	394	[ABCA1, ABI2, ABL2, ABR, ACOD1, ACP5, ACVR1B, ADAM8, ADGRG1, ADM2, ADORA1, AKAP13, AKIRIN2, AKR1B1, ANP32B, ANPEP, ANXA2, ANXA3, APCDD1, APLNR, APOL3, ARAP1, ARAP3, ARF1, ARF6, ARG1, ARHGAP15, ARHGAP45, ARHGAP6, ARHGDIA, ARHGEF18, ARHGEF2, ATF3, ATF6, ATP2A2, ATP2B1, ATP6V0C, AXL, BCL2L1, BMPR2, BSG, BUD31, C3, C5AR1, CA2, CALR, CAPN5, CARD9, CBFB, CBL, CCBE1, CCL19, CCL2, CCL4, CCN2, CD200, CD22…	.
GO:0010646	regulation of cell communication	immune response	134	2.00522e-08	2.78109e-08	[3, 4]	12.9236	389	[ABCA1, ABI2, ABL2, ABR, ACOD1, ACP5, ACVR1B, ADAM8, ADGRG1, ADM2, ADORA1, AKAP13, AKIRIN2, AKR1B1, ANP32B, ANPEP, ANXA3, APCDD1, APLNR, APOL3, ARAP1, ARAP3, ARF1, ARF6, ARG1, ARHGAP15, ARHGAP45, ARHGAP6, ARHGDIA, ARHGEF18, ARHGEF2, ATF3, ATF6, ATP2A2, ATP6V0C, AXL, BCL2L1, BMPR2, BSG, BUD31, C3, C5AR1, CA2, CALR, CAPN5, CARD9, CBFB, CBL, CCBE1, CCL19, CCL2, CCL4, CCN2, CD200, CD22, CD44, CD80, C…	.
GO:1901700	response to oxygen-containing compound	immune response	134	3.78272e-08	2.78109e-08	[3]	14.6006	212	[ABCA1, ABI2, ABL2, ABR, ACOD1, ACP5, ACSL6, ADCY9, AKIRIN2, AKR1B1, ARG1, ARHGEF2, ARPC1B, ASNS, ATP2A2, ATP2B1, ATP6V0C, ATP6V0D1, ATP6V1A, ATP6V1E1, ATP6V1H, AXL, BCAR1, BCL2L1, BSG, BUD31, C5AR1, CA2, CALR, CAMP, CAPN2, CARD9, CASP3, CBL, CCL19, CCL2, CCL4, CCN2, CCNB1, CD274, CD80, CD9, CDH1, CDKN1A, CDKN1B, CDO1, CEACAM1, CEBPB, CEBPE, COL6A1, CRK, CSE1L, CSF2RB, CSF3, CSTA, CTNND1, CXCL10,…	.
GO:0009966	regulation of signal transduction	immune response	134	1.27774e-07	2.78109e-08	[3, 4, 5]	12.9712	351	[ABCA1, ABI2, ABL2, ABR, ACOD1, ACP5, ACVR1B, ADAM8, ADGRG1, ADM2, ADORA1, AKAP13, AKIRIN2, AKR1B1, ANP32B, ANPEP, ANXA3, APCDD1, APLNR, APOL3, ARAP1, ARAP3, ARF6, ARG1, ARHGAP15, ARHGAP45, ARHGAP6, ARHGDIA, ARHGEF18, ARHGEF2, ATF3, ATF6, ATP6V0C, AXL, BCL2L1, BMPR2, BUD31, C3, C5AR1, CALR, CAPN5, CARD9, CBFB, CBL, CCBE1, CCL19, CCL2, CCL4, CCN2, CD200, CD22, CD44, CD80, CDC34, CDC42, CDC42SE1, C…	.
GO:0032270	positive regulation of cellular protein metabolic process	immune response	134	2.84276e-07	2.78109e-08	[4, 5, 6, 7]	14.4981	195	[ABI1, ABI2, ACP5, ACSL6, ACVR1B, ADAM8, ADCY9, ADORA1, AKAP13, AKIRIN2, AKR1B1, ANP32B, ANXA2, APLNR, ARHGEF2, ARIH1, ASPSCR1, BAG6, BMPR2, BUD31, C3, C5AR1, CAMP, CARD9, CCBE1, CCL19, CCL2, CCL4, CCN2, CCNB1, CCNK, CCNT2, CD200, CD44, CD80, CDC123, CDH1, CDH2, CDKN1A, CDKN1B, CHORDC1, CHTOP, CIRBP, CLCF1, CRK, CSF3, CSNK1A1, CYCS, DAB2, DDX39A, DET1, DNAAF4, DNMT1, DUSP5, DUSP7, DYNLL1, EBAG9, …	.
GO:0048585	negative regulation of response to stimulus	immune response	134	6.66951e-07	2.78109e-08	[2, 3, 4]	14.2652	199	[ABI2, ABL2, ABR, ACOD1, ACP5, ADORA1, AKIRIN2, AKR1B1, ANXA2, APCDD1, APLNR, ARG1, ARG2, ARHGEF2, ATF3, BCL2L1, BSG, BUD31, CALR, CAPN5, CBL, CCL2, CCL4, CD200, CD22, CD44, CD9, CDC34, CDC42, CDH2, CDKN1A, CDKN1B, CEACAM1, CGAS, CHORDC1, CHRNA9, CHST11, CILP, CLEC12B, CLIC2, CRK, CSNK1A1, CSTA, CTH, CTHRC1, CTNND1, CXCL13, CXCL8, CYP7B1, DAB2, DDIAS, DDIT4, DDX39A, DHRS4, DNAJB6, DUSP1, DUSP2, D…	.
GO:0051247	positive regulation of protein metabolic process	immune response	134	6.92526e-07	2.78109e-08	[4, 5, 6]	14.1958	203	[ABI1, ABI2, ACP5, ACSL6, ACVR1B, ADAM8, ADCY9, ADORA1, AKAP13, AKIRIN2, AKR1B1, ANP32B, ANXA2, APLNR, ARHGEF2, ARIH1, ASPSCR1, BAG6, BMPR2, BUD31, C3, C5AR1, CAMP, CARD9, CASP3, CCBE1, CCL19, CCL2, CCL4, CCN2, CCNB1, CCNK, CCNT2, CD200, CD276, CD44, CD80, CDC123, CDH1, CDH2, CDKN1A, CDKN1B, CHORDC1, CHTOP, CIRBP, CLCF1, CRK, CSF3, CSNK1A1, CYBB, CYCS, DAB2, DDX39A, DET1, DNAAF4, DNMT1, DUSP5, DU…	.
GO:0051174	regulation of phosphorus metabolic process	immune response	134	1.26094e-06	2.78109e-08	[4, 5]	13.9232	214	[ABI1, ABI2, ACP5, ACSL6, ACVR1B, ADAM8, ADAR, ADCY9, ADORA1, AKAP13, AKIRIN2, AKR1B1, ANXA2, APLNR, ARF1, ARHGEF2, ATF3, BMPR2, BTBD10, BUD31, C3, C5AR1, CAMP, CAPN2, CARD9, CASP3, CBL, CCL19, CCL2, CCL4, CCN2, CCNB1, CCNK, CCNT2, CD200, CD44, CD80, CDA, CDC25A, CDH2, CDKN1A, CDKN1B, CEACAM1, CHORDC1, CHRNA9, CHTOP, CLCF1, CRK, CSF3, CSRNP2, CXCL10, DAB2, DDIT4, DDR1, DMBT1, DNAAF4, DNAJB6, DUSP…	.
GO:1902531	regulation of intracellular signal transduction	immune response	134	1.40717e-06	2.78109e-08	[4, 5, 6]	13.8125	221	[ABCA1, ABI2, ABL2, ABR, ACP5, ADAM8, ADGRG1, ADORA1, AKAP13, AKR1B1, APLNR, APOL3, ARAP1, ARAP3, ARF6, ARHGAP15, ARHGAP45, ARHGAP6, ARHGDIA, ARHGEF18, ARHGEF2, ATF3, AXL, BCL2L1, BUD31, C5AR1, CALR, CARD9, CBL, CCL19, CCL2, CCL4, CCN2, CD200, CD22, CD44, CD80, CDC34, CDC42, CDC42SE1, CDH2, CDKN1A, CEACAM1, CEP55, CGAS, CHD4, CHORDC1, CHRNA9, CLIC2, CRK, CSF3, CSTA, CTH, CYTH4, DDIAS, DDIT4, DDX5…	.
GO:0050794	regulation of cellular process	immune response	134	3.01001e-06	2.78109e-08	[2, 3]	11.0907	783	[ABCA1, ABI1, ABI2, ABL2, ABR, ACADVL, ACIN1, ACOD1, ACP5, ACSL6, ACTR3B, ACVR1B, ADAM8, ADAMTS1, ADAP1, ADAR, ADCY9, ADGRE1, ADGRE2, ADGRE5, ADGRG1, ADGRG4, ADM2, ADORA1, AHNAK, AKAP13, AKIRIN2, AKR1B1, ALCAM, ALDOA, ALOXE3, ANGPTL4, ANP32B, ANPEP, ANXA2, ANXA3, AP1G1, AP2A2, APCDD1, APLNR, APOL3, ARAP1, ARAP3, ARF1, ARF6, ARG1, ARG2, ARHGAP15, ARHGAP27, ARHGAP45, ARHGAP6, ARHGDIA, ARHGEF18, ARH…	.
GO:0050789	regulation of biological process	immune response	134	7.19499e-06	2.78109e-08	[1, 2]	10.9651	818	[ABCA1, ABI1, ABI2, ABI3BP, ABL2, ABR, ACADVL, ACIN1, ACOD1, ACP5, ACSL6, ACTA1, ACTR3B, ACVR1B, ADAM8, ADAMTS1, ADAP1, ADAR, ADCY9, ADGRE1, ADGRE2, ADGRE5, ADGRG1, ADGRG4, ADM2, ADORA1, AHNAK, AKAP13, AKIRIN2, AKR1B1, ALAS1, ALCAM, ALDOA, ALOX5AP, ALOXE3, ANGPTL4, ANP32B, ANPEP, ANXA2, ANXA3, AP1G1, AP2A2, APCDD1, APLNR, APOL3, ARAP1, ARAP3, ARF1, ARF6, ARG1, ARG2, ARHGAP15, ARHGAP27, ARHGAP45, …	.
GO:0009719	response to endogenous stimulus	immune response	134	8.27933e-06	2.78109e-08	[2]	13.6454	207	[ABCA1, ABI2, ACOD1, ACSL6, ACTA1, ACVR1B, ADCY9, AKAP13, AKIRIN2, AKR1B1, ANXA2, ANXA3, ARF6, ARG1, ARHGEF18, ARHGEF2, ARPC1B, ASNS, ATP2B1, ATP6V0C, ATP6V0D1, ATP6V1A, ATP6V1E1, ATP6V1H, BCAR1, BCL2L1, BMPR2, BSG, C3, CA2, CALR, CAMP, CAPN2, CAPN5, CASP3, CBFB, CBL, CCL19, CCL2, CCL4, CCN2, CD44, CD9, CDH1, CDKN1A, CDKN1B, CDO1, CEACAM1, CEBPB, CHST11, CILP, CITED2, COL6A1, CORO1A, CRK, CSE1L, …	.
GO:0043085	positive regulation of catalytic activity	immune response	134	9.22523e-06	2.78109e-08	[4]	14.0476	177	[ABI1, ABI2, ABL2, ABR, ACP5, ACSL6, ADAM8, ADAP1, ADAP2, ADCY9, ADORA1, AKAP13, AKIRIN2, ALOX5AP, ANP32B, ANPEP, ARAP1, ARAP3, ARF1, ARHGAP15, ARHGAP27, ARHGAP45, ARHGAP6, ARHGDIA, BUD31, C5AR1, CASP3, CCL19, CCL2, CCL4, CCN2, CCNB1, CCNK, CCNT2, CCT2, CD200, CD44, CDH1, CDKN1A, CDKN1B, CHTOP, CRK, CXCL13, CYCS, DNAJB6, DOCK2, DUSP5, DUSP7, DYNLL1, EBAG9, EGFR, EGLN3, EGR1, EGR2, EIF5, ELMOD3, E…	.
GO:0010562	positive regulation of phosphorus metabolic process	immune response	134	1.41431e-05	2.78109e-08	[4, 5, 6]	14.5602	144	[ABI1, ABI2, ACP5, ACSL6, ACVR1B, ADAM8, ADCY9, ADORA1, AKAP13, AKR1B1, ANXA2, APLNR, ARHGEF2, BMPR2, BTBD10, BUD31, C3, C5AR1, CAMP, CAPN2, CARD9, CCL19, CCL2, CCL4, CCN2, CCNB1, CCNK, CCNT2, CD200, CD44, CD80, CDH2, CDKN1A, CDKN1B, CLCF1, CRK, CSF3, DAB2, DNAAF4, DUSP5, DUSP7, DYNLL1, EGFR, EGR1, EIF4E, EIF4G1, EPGN, EPX, EZH2, FGF21, FPR1, GADD45A, GADD45B, GCG, GLIPR2, GPR183, HGF, HIF1A, HIG…	.
GO:0065007	biological regulation	immune response	134	1.59722e-05	2.78109e-08	[1]	10.8532	851	[ABCA1, ABI1, ABI2, ABI3BP, ABL2, ABR, ACADVL, ACIN1, ACOD1, ACP5, ACSL6, ACTA1, ACTR3B, ACVR1B, ADAM8, ADAMTS1, ADAP1, ADAP2, ADAR, ADCY9, ADGRE1, ADGRE2, ADGRE5, ADGRG1, ADGRG4, ADM2, ADORA1, AHNAK, AKAP13, AKIRIN2, AKR1B1, ALAS1, ALCAM, ALDOA, ALOX5AP, ALOXE3, ANGPTL4, ANKRD11, ANP32B, ANPEP, ANXA2, ANXA3, AP1G1, AP2A2, APCDD1, APLNR, APOL3, ARAP1, ARAP3, ARF1, ARF6, ARG1, ARG2, ARHGAP15, ARHG…	.
GO:0009967	positive regulation of signal transduction	immune response	134	1.71258e-05	2.78109e-08	[3, 4, 5, 6]	13.63	196	[ABI2, ACP5, ACVR1B, ADAM8, ADGRG1, ADORA1, AKAP13, AKR1B1, APOL3, ARAP1, ARHGAP6, ATF3, ATF6, ATP6V0C, AXL, BCL2L1, BMPR2, BUD31, C3, C5AR1, CALR, CARD9, CBL, CCBE1, CCL19, CCL2, CCL4, CCN2, CD200, CD44, CD80, CDH2, CDKN1A, CGAS, CHSY1, CITED2, CLCF1, CRK, CSF3, CTH, DAB2, DDX5, DNAAF4, DUSP5, DUSP7, EEF1D, EGFR, EGR2, EIF4E, EPGN, EPX, EZH2, F3, FAM110C, FGF21, FGFBP1, FPR1, GADD45A, GADD45B, G…	.
GO:0023056	positive regulation of signaling	immune response	134	3.51294e-05	2.78109e-08	[2, 3, 4]	13.2832	212	[ABI2, ACP5, ACVR1B, ADAM8, ADGRG1, ADORA1, AKAP13, AKR1B1, ANXA2, APOL3, ARAP1, ARHGAP6, ATF3, ATF6, ATP6V0C, AXL, BCL2L1, BMPR2, BUD31, C3, C5AR1, CA2, CALR, CARD9, CBL, CCBE1, CCL19, CCL2, CCL4, CCN2, CD200, CD44, CD80, CDH2, CDKN1A, CGAS, CHSY1, CITED2, CLCF1, CRK, CSF3, CSTA, CTH, DAB2, DDX5, DNAAF4, DUSP5, DUSP7, DYNLL1, EEF1D, EGFR, EGR2, EIF4E, EPGN, EPX, EZH2, F3, FAM110C, FGF21, FGFBP1,…	.
GO:0050790	regulation of catalytic activity	immune response	134	4.66846e-05	2.78109e-08	[3]	12.8586	251	[ABI1, ABI2, ABL2, ABR, ACP5, ACSL6, ADAM8, ADAP1, ADAP2, ADAR, ADCY9, ADORA1, AKAP13, AKIRIN2, AKR1B1, ALOX5AP, ANGPTL4, ANP32B, ANPEP, ANXA2, ANXA3, ARAP1, ARAP3, ARF1, ARHGAP15, ARHGAP27, ARHGAP45, ARHGAP6, ARHGDIA, ATP6V1H, BUD31, C3, C5AR1, CASP3, CAST, CBL, CCL19, CCL2, CCL4, CCN2, CCNB1, CCNK, CCNT2, CCT2, CD200, CD44, CDC25A, CDC42SE1, CDH1, CDKN1A, CDKN1B, CEACAM1, CHORDC1, CHTOP, COL28A…	.
GO:0010647	positive regulation of cell communication	immune response	134	5.0169e-05	2.78109e-08	[3, 4, 5]	13.2242	210	[ABI2, ACP5, ACVR1B, ADAM8, ADGRG1, ADORA1, AKAP13, AKR1B1, APOL3, ARAP1, ARHGAP6, ATF3, ATF6, ATP6V0C, AXL, BCL2L1, BMPR2, BUD31, C3, C5AR1, CA2, CALR, CARD9, CBL, CCBE1, CCL19, CCL2, CCL4, CCN2, CD200, CD44, CD80, CDH2, CDKN1A, CGAS, CHSY1, CITED2, CLCF1, CRK, CSF3, CSTA, CTH, DAB2, DDX5, DNAAF4, DUSP5, DUSP7, DYNLL1, EEF1D, EGFR, EGR2, EIF4E, EPGN, EPX, EZH2, F3, FAM110C, FGF21, FGFBP1, FPR1, …	.
GO:0000165	MAPK cascade	immune response	134	8.83819e-05	2.78109e-08	[4, 5, 6, 8, 9]	14.5065	122	[ABI2, ACP5, ADAM8, ADORA1, AKAP13, AKR1B1, ANPEP, ATF3, BUD31, C5AR1, CARD9, CCL19, CCL2, CCL4, CCN2, CD200, CD44, CDH2, CDKN1A, CEACAM1, CHRNA9, CRK, CSF2RB, DNAAF4, DNAJB6, DUSP1, DUSP2, DUSP4, DUSP5, DUSP7, EGFR, EIF3A, EPGN, EPHA2, EPX, ERRFI1, ETF1, EZH2, FGF21, FN1, FPR1, GADD45A, GADD45B, GCG, GLIPR2, GPI, GPR183, GTF2H1, HGF, HSPA8, HYAL2, ICAM1, IFNAR1, IGFBP1, IGFBP3, IL11, IL1B, IL2RG…	.
GO:1902533	positive regulation of intracellular signal transduction	immune response	134	0.000100405	2.78109e-08	[4, 5, 6, 7]	14.3177	128	[ABI2, ACP5, ADAM8, ADGRG1, ADORA1, AKAP13, AKR1B1, APOL3, AXL, BCL2L1, BUD31, C5AR1, CALR, CARD9, CBL, CCL19, CCL2, CCL4, CCN2, CD200, CD44, CD80, CDH2, CDKN1A, CGAS, CRK, CSF3, CTH, DDX5, DNAAF4, DUSP5, DUSP7, EEF1D, EGFR, EPGN, EPX, EZH2, F3, FAM110C, FGF21, FPR1, GADD45A, GADD45B, GCG, GLIPR2, GPR183, GPR4, GPX1, HGF, HIP1, ICAM1, IFIT5, IGFBP1, IGFBP3, IGFBP5, IL11, IL1B, IL6, INAVA, JCAD, J…	.
GO:0071495	cellular response to endogenous stimulus	immune response	134	0.000753813	2.78109e-08	[3]	13.0606	166	[ABI2, ACOD1, ACSL6, ACTA1, ACVR1B, ADCY9, AKAP13, AKIRIN2, AKR1B1, ARF6, ARG1, ARHGEF18, ARHGEF2, ASNS, ATP2B1, ATP6V0C, ATP6V0D1, ATP6V1A, ATP6V1E1, ATP6V1H, BCAR1, BCL2L1, BMPR2, C3, CA2, CALR, CAMP, CAPN2, CAPN5, CASP3, CBFB, CBL, CCL2, CCL4, CCN2, CD44, CDH1, CEACAM1, CEBPB, CHST11, CILP, CITED2, COL6A1, CORO1A, CRK, CSE1L, CTNND1, CXCL13, CXCL8, CYBB, CYP7B1, DAB2, DDIT4, DDR1, DDX5, DNAAF4…	.
GO:0051338	regulation of transferase activity	immune response	134	0.00166547	2.78109e-08	[4]	13.4509	122	[ABI1, ABI2, ACP5, ACSL6, ADAM8, ADAR, ADCY9, ADORA1, AKAP13, BUD31, C5AR1, CASP3, CBL, CCL19, CCL4, CCNB1, CCNK, CCNT2, CCT2, CD200, CD44, CDC25A, CDH1, CDKN1A, CDKN1B, CEACAM1, CHORDC1, CHTOP, CRK, CXCL10, DDR1, DNAJB6, DUSP1, DUSP2, DUSP4, DUSP5, DUSP7, EGFR, EGR1, EIF4E, EIF4G1, EPGN, EPX, ERRFI1, EZH2, FPR1, GADD45A, GADD45B, GCG, GMFG, GNAQ, GSK3B, GTF2H1, HGF, HHEX, HIGD1A, HYAL2, IGFBP1, …	.
1 GO terms (Biological Process; UniProt: 27.02.2019) enriched (p < 0.01) in M. viscosa-induced transcripts differentially expressed between the Mv-At vs. Control group (i.e. 2790 DETs; Fig. 1A), compared to the whole RNA-Seq dataset (Reference). The skin samples of M. viscosa-infected Atlantic salmon at the lesion (Mv-At) and away (Mv-Aw) sites, as well as the skin samples of non-infected control…
2 Functional themes that the enriched GO terms were classified based on, as determined by Gene Ontology Browser (http://www.informatics.jax.org). Cell colour represents GO terms associated with the same functional theme; adaptive immune response (19.7%), cellular process, localisation, and structure (14.3%), development (12.2%), immune response (39.3%), metabolic process (7.1%), response to stres…
3 Grouping of the enriched GO terms, linked using Cohen’s kappa statistics.
4 GO terms and grouping p-values corrected with Benjamini-Hochberg test (p < 0.01).
5 The GO levels associated with each term.
6 The proportion of the genes associated with each GO term in the reference (i.e. the whole RNA-Seq dataset) that were present in the gene list subjected to the enrichment analysis.
7 Number of the genes associated with each GO term.
8 Symbol of the genes associated with each GO term.

## Sheet: Supplemental Table S3B
Supplemental Table S3B
The pathway enrichment analyses of M. viscosa-responsive transcripts down-regulated in the Mv-At group compared to the Control group.
GO ID	GO Term 1	Theme2	GO grouping3	Term p-value4	Group p-value4	GO Levels 5	% Associated Genes 6	Number of Genes7	Associated Genes 8
GO:0021700	developmental maturation	development	0	0.00697572	0.0018889	[2]	15.8845	44	[ANKRD27, ANKS1A, APP, ASIP, BCL11A, BMP2, CCL19, CDH11, CDKN1A, CEBPA, CRH, DEFB1, DLD, DSPP, EDNRB, FAM20C, FEV, GAMT, GATA3, GREM1, ID2, IRX5, LLGL1, NEURL1, NFIA, NPPC, NRXN1, NTN4, PALM, PDCD6IP, PHOSPHO1, PKD1, POSTN, PTCH1, PTK2B, RAB38, RAC3, RERE, RND1, SOX8, TGFB2, UNC13B, UNC13C, WNT5A]	.
GO:0032963	collagen metabolic process	metabolic process	1	0.000427613	0.000114724	[2]	23.9583	23	[ADAMTS2, BMP4, CCN2, COL15A1, COL1A1, COL1A2, COL5A1, CTSL, ITGB1, MMP11, MMP16, MMP19, MMP23B, MMP28, NPPC, P3H3, P3H4, PLOD2, RPL36A, SERPINH1, TGFB3, TNS2, TNXB]	.
GO:0033688	regulation of osteoblast proliferation	cellular process, localisation, and structure	2	0.000191522	5.1113e-05	[3, 4, 5]	38.7097	12	[BMP2, CCN1, EPHB6, FGFR2, FSTL1, GAMT, GREM1, NPR3, SFRP1, SOX8, TMEM119, TNN]	.
GO:0042060	wound healing	response to stress	3	0.00988298	0.00266896	[4]	14.0594	71	[ADRA2A, ANXA2, APOD, ARFGEF1, ARHGEF19, B4GALT1, BCL9, C1QTNF1, CAV1, CAV2, CCN1, CD151, CD34, CD59, CD81, CDKN1A, CDKN1B, COL1A1, COL1A2, COL26A1, COL5A1, DCN, DDR1, DGKZ, DSPP, DST, EDN1, EGFR, EHD2, ENO3, ENTPD2, EPHB6, ERBB3, F2RL1, FGFR2, FN1, GATA3, HIST2H3D, HSPB1, ITGA5, KANK1, LOX, MACF1, MCAM, MIA3, MOK, MUSTN1, MYH10, MYH9, MYOZ1, NDNF, P2RY1, PAWR, PLEC, PLPP3, PLXNA1, POSTN, PRKG1, …	.
GO:0042476	odontogenesis	development	4	3.77877e-08	5.93078e-09	[4, 5, 6, 7]	30	36	[ALPL, ANGPTL1, ANKRD11, AQP1, ASPN, ATF2, BCL11B, BMP2, BMP4, CD34, COL1A1, COL1A2, CTNNA1, DSPP, EDN1, FAM20A, FAM20C, FGFR2, GLI2, HTRA1, LEF1, LRP4, MSX1, NF2, OSR1, PHEX, POSTN, ROGDI, SOSTDC1, SSUH2, TGFB2, TGFB3, TNC, TNNC1, TP63, WNT6]	.
GO:0002026	regulation of the force of heart contraction	cellular process, localisation, and structure	5	0.009139	0.00245681	[3, 6, 7]	27.7778	10	[CAMK2D, CAV1, CAV2, GAA, GLRX3, MUC2, MYH7, NANOS1, PKD1, PLN]	.
GO:0043627	response to estrogen	cellular process, localisation, and structure	6	0.00139314	0.000410395	[2]	24.0506	19	[CAV1, CAV2, CHERP, CRH, CTNNA1, FSTL1, GATA3, KRT19, LDHA, MEIS2, PELP1, SFRP1, SMAD6, SMAD9, TEK, TGFB3, TGFBR2, TRIM25, ZNF366]	.
GO:0048384	retinoic acid receptor signaling pathway	cellular process, localisation, and structure	7	0.009139	0.00245681	[4, 5, 6]	27.7778	10	[CALR, CRABP2, CRKL, CTBP2, CYP26B1, RARG, RXRA, TNFRSF14, TRIM16, ZNF536]	.
GO:0050794	regulation of cellular process	cellular process, localisation, and structure	8	0.00402748	0.00114502	[2, 3]	10.779	761	[AAK1, AAMDC, ABCC1, ABCC4, ABLIM3, ACADVL, ACE, ACHE, ACSL1, ACTA2, ACVR2A, ADAM10, ADAMTS7, ADD3, ADGRF3, ADGRG3, ADGRG5, ADGRL2, ADRA2A, AHNAK, AHR, AK1, AKAP12, ALCAM, ALK, ALX4, ANAPC1, ANGPTL1, ANK1, ANK3, ANKRD27, ANKS1A, ANOS1, ANTXR1, ANXA2, APBB2, APCDD1, APOD, APOL3, APP, AQP1, ARAP1, ARF1, ARFGAP1, ARFGEF1, ARHGAP12, ARHGAP17, ARHGAP20, ARHGAP22, ARHGEF1, ARHGEF19, ASB2, ASGR2, ASIP, …	.
GO:0030199	collagen fibril organization	cellular process, localisation, and structure	9	2.21077e-11	2.96565e-12	[4, 5]	52.0833	25	[ADAMTS2, ANXA2, COL11A1, COL12A1, COL14A1, COL1A1, COL1A2, COL2A1, COL5A1, COL5A2, COL5A3, CSPG4, DDR2, FMOD, GAMT, GREM1, LOX, LOXL4, MMP11, P3H4, PLOD2, SERPINH1, SLC25A12, TGFB2, TNXB]	.
GO:0060021	roof of mouth development	development	10	0.000511242	0.000138876	[3]	24.1758	22	[ALX4, ASPH, CD200, COL2A1, DLX6, EPHB3, FZD1, LEF1, MMP28, MSX1, OSR1, PKDCC, SATB2, SNAI1, TBX3, TGFB2, TGFB3, TGFBR2, TGFBR3, WNT11, WNT5A, WNT9B]	.
GO:0003009	skeletal muscle contraction	cellular process, localisation, and structure	11	0.00174027	0.000501914	[4, 6]	32.3529	11	[ATP2A1, CASQ1, EEF2, GAA, MYH7, SYNM, TNNC1, TNNC2, TNNI2, TNNT2, TNNT3]	.
GO:0072132	mesenchyme morphogenesis	development	12	0.0032896	0.000924525	[4, 5, 6, 7]	27.0833	13	[ACTA2, BMP2, HEY2, HEYL, LEF1, MSX1, NR3C1, OSR1, SNAI1, TGFB2, TGFBR2, WNT11, WNT5A]	.
GO:0110111	negative regulation of animal organ morphogenesis	development	13	0.00106496	0.00030804	[3, 4, 5, 6, 7, 8]	34.375	11	[ASPN, BMP4, CHAD, GAMT, GATA3, GREM1, NFIB, STAT1, TGFB2, THRB, WNT5A]	.
GO:1901861	regulation of muscle tissue development	development	14	0.00413121	0.0011456	[3, 4, 5]	19.0141	27	[BMP2, BMP4, CDKN1A, CENPF, CREB1, CYP26B1, DDX17, EDN1, ERBB3, FGF3, FGFR2, FLOT1, GAMT, GREM1, HEY2, IGFBP5, JPH2, LEF1, LOX, MAPK14, MEIS1, NR3C1, RBFOX1, SIX4, SLC6A2, TGFBR2, TGFBR3]	.
GO:0009605	response to external stimulus	response to stress	15	0.00309737	0.00087566	[2]	12.2181	233	[ABCC1, ACSL1, ACTA2, ADAM10, ALCAM, ALK, ALPL, ANKRD27, ANOS1, ANXA2, APBB2, APOD, APP, AQP1, ARF1, ASIP, ATF2, BCL11A, BCL11B, BMP2, BMP4, BMPR1B, BNIP3, BOC, C1QTNF1, CALCOCO2, CALR, CAPN2, CAPNS1, CAV1, CAV2, CBL, CCDC130, CCDC80, CCL17, CCL19, CCL20, CCL25, CCL3, CCL4, CCN1, CD200, CD34, CD81, CDH11, CDH4, CDKN1A, CDKN1B, CEBPA, CHST2, COL11A1, COL1A1, CREB1, CREBZF, CRKL, CRY1, CSPG4, CTNNA…	.
GO:0030856	regulation of epithelial cell differentiation	cellular process, localisation, and structure	16	0.00446182	0.00123482	[4, 5, 6]	18.6667	28	[ATOH8, BMP4, CAV1, CAV2, CDKN1B, CTSL, DSPP, ESRP1, FSTL1, GATA3, HEY2, JAG1, NR3C1, OSR1, PKD1, PTCH1, RAC3, RP9, RPL36A, SFRP1, STAT1, SULT2B1, TBX3, TP63, TRIM16, WNT9B, ZBTB7C, ZEB2]	.
GO:0009954	proximal/distal pattern formation	cellular process, localisation, and structure	17	0.00223	0.000630564	[4, 5, 6]	31.4286	11	[CAPNS1, CYP26B1, GAMT, GLI2, GREM1, HOXA10, IRX1, LRP4, OSR1, PBX1, TP63]	.
GO:0010463	mesenchymal cell proliferation	cellular process, localisation, and structure	18	0.00461448	0.00126616	[2]	27.2727	12	[BMP2, BMP4, FGFR2, LRP5, MSX1, NFIB, OSR1, PTN, STAT1, TGFBR2, WNT11, WNT5A]	.
GO:0010628	positive regulation of gene expression	cellular process, localisation, and structure	19	0.00215323	0.000612765	[4, 5, 6]	12.4559	212	[ABLIM3, ACTA2, ACVR2A, AHR, ALX4, ANGPTL1, ANK3, APP, ATF2, ATOH8, ATP1B4, AVPR2, BAMBI, BCL11A, BCL11B, BCL9, BMP2, BMP4, BMPR1B, BRD1, C1QTNF1, CALR, CAMK2G, CAPG, CAV1, CAV2, CCBE1, CCL3, CCN1, CCN2, CD200, CD34, CD38, CD81, CDH1, CDKN1A, CEBPA, CKAP2, CLEC3B, COL1A1, CPAMD8, CREB1, CRH, CTBP2, CXXC1, CYP26B1, DAB2, DCN, DDR1, DDX17, DLX6, EDF1, EDN1, EEF2, EGFR, EIF2AK4, EIF3A, EIF3D, ELAVL1…	.
GO:0014888	striated muscle adaptation	cellular process, localisation, and structure	20	0.00800642	0.00216147	[3, 5]	25.5319	12	[CAMK2G, HEY2, IGFBP5, KLF15, MYH7, MYOZ1, MYOZ2, NR3C1, RPL36A, TNNC1, TNNI1, VPS52]	.
GO:0016043	cellular component organization	cellular process, localisation, and structure	21	0.00411241	0.00115455	[2]	11.1551	535	[AAK1, ABCC1, ABCC4, ABI3BP, ABLIM3, ACE, ACHE, ADAM10, ADAMTS2, ADD3, ADRA2A, AHNAK, ALCAM, ANAPC1, ANGPTL1, ANK1, ANK3, ANKRD27, ANOS1, ANTXR1, ANXA2, APBB2, APOD, APP, AQP1, ARAP1, ARF1, ARFGAP1, ARFGEF1, ARHGAP12, ARHGAP17, ARHGAP22, ARHGEF19, ASIP, ASPH, ATAD1, ATF2, ATP2A1, ATP5F1C, ATP6V0D1, AVIL, AVPR2, B4GALT1, BAMBI, BCL11A, BCL11B, BCL9, BGN, BIK, BMF, BMP4, BMPR1B, BNIP3, BOC, BRD1, C…	.
GO:0031669	cellular response to nutrient levels	cellular process, localisation, and structure	22	0.00735819	0.00198317	[4, 5]	16.4502	38	[ASIP, ATF2, BCL11A, CBL, CDH11, CDKN1A, COL1A1, DAP, DSC2, EIF2AK4, EIF4G1, FSTL1, HSPA8, INHBB, JUN, LPL, MTMR3, P2RY1, PELP1, PHEX, PKD1, PLP1, POSTN, PTN, RYR3, SESN1, SESN3, SFRP1, SLC2A1, SLC6A2, SREBF1, TESC, TNC, TNNC1, UCP2, USF2, WIPI2, WNT9B]	.
GO:0030198	extracellular matrix organization	cellular process, localisation, and structure	23	6.33998e-18	3.9815e-17	[4]	28.0488	92	[ABI3BP, ADAM10, ADAMTS2, ANTXR1, ANXA2, APBB2, APP, B4GALT1, BGN, CAPN1, CAPN2, CAPNS1, CCDC80, CCN1, CCN2, CD200, CDH1, COL10A1, COL11A1, COL12A1, COL14A1, COL15A1, COL16A1, COL18A1, COL1A1, COL1A2, COL22A1, COL27A1, COL28A1, COL2A1, COL5A1, COL5A2, COL5A3, COL6A1, COL6A2, COL6A3, COL7A1, COL8A1, CSPG4, CTSL, CXXC1, DCN, DDR1, DDR2, DNAJB6, DSPP, ECM2, ELF3, ELN, FBLN2, FBN1, FGFR4, FLOT1, FMOD…	.
GO:0043062	extracellular structure organization	cellular process, localisation, and structure	23	5.4964e-16	3.9815e-17	[3]	25.3927	97	[ABI3BP, ADAM10, ADAMTS2, ANTXR1, ANXA2, APBB2, APP, ARF1, B4GALT1, BGN, CAPN1, CAPN2, CAPNS1, CCDC80, CCN1, CCN2, CD200, CD34, CDH1, COL10A1, COL11A1, COL12A1, COL14A1, COL15A1, COL16A1, COL18A1, COL1A1, COL1A2, COL22A1, COL27A1, COL28A1, COL2A1, COL5A1, COL5A2, COL5A3, COL6A1, COL6A2, COL6A3, COL7A1, COL8A1, CSPG4, CTSL, CXXC1, DCN, DDR1, DDR2, DNAJB6, DSPP, ECM2, ELF3, ELN, FBLN2, FBN1, FGFR4,…	.
GO:0043588	skin development	development	24	0.000123999	5.91117e-06	[4, 5, 6]	18.8976	48	[ADAMTS2, ALX4, APCDD1, BCL11B, CAPN1, CAPNS1, CARD14, CLDN4, COL1A1, COL1A2, COL5A1, COL5A2, COL5A3, CTSL, CYP26B1, DSC2, DSG2, DSPP, EGFR, EPHB6, FGFR2, FOXQ1, IGFBP5, JAG1, KRT13, KRT19, KRT8, KRTAP10-6, LRP4, PKD1, PKP1, PKP3, PLOD2, PPHLN1, RAC3, RP9, RPL36A, SNAI1, SOSTDC1, STMN1, TCF15, TCHH, TGFB2, TNFRSF19, TP63, TRIM16, TXNIP, WNT5A]	.
GO:0008544	epidermis development	development	24	0.000426483	5.91117e-06	[4]	17.3203	53	[ALX4, ANGPTL1, APCDD1, BCL11B, BMP4, BTN1A1, CAPN1, CAPNS1, CCN2, COL7A1, CRABP2, CTSL, CYP26B1, DSC2, DSG2, DSPP, EGFR, ELF3, EPHB6, ESRP1, FGFR2, FOXQ1, HEY2, IGFBP5, JAG1, KRT13, KRT19, KRT8, KRTAP10-6, LAMA3, LRP4, NR3C1, PKD1, PKP1, PKP3, PLOD2, POU2F3, PPHLN1, PTCH1, RAC3, RP9, RPL36A, SNAI1, SOSTDC1, SULT2B1, TCHH, TGFB2, TNFRSF19, TP63, TRIM16, TRIOBP, TXNIP, WNT5A]	.
GO:0016055	Wnt signaling pathway	cellular process, localisation, and structure	25	0.00110985	0.000319941	[4, 5, 6, 7]	15.4013	71	[APCDD1, APP, ARHGEF19, BAMBI, BCL7B, BCL9, BMP2, CAV1, CAV2, CMAHP, COL1A1, CPZ, CXXC1, CYLD, DAB2, DACT1, DKK3, EGFR, FBXW11, FGFR2, FSTL1, FZD1, GAMT, GATA3, GREM1, GRK5, HBP1, HIC1, IFT80, KANK1, LEF1, LRP4, LRP5, MACF1, MAPK14, MDFI, NKD1, NKD2, PAPLN, PDCD6IP, PFDN5, PKD1, PLPP3, PPP3R1, PSMA7, RAB5A, RARG, RASGRF2, RBM39, RSPO3, RYK, SEMA4C, SEMA5A, SFRP1, SHISA2, SMARCA4, SOSTDC1, SOX4, S…	.
GO:0030111	regulation of Wnt signaling pathway	cellular process, localisation, and structure	25	0.00161043	0.000319941	[4, 5, 6, 7, 8]	16.3077	53	[APCDD1, APP, BAMBI, BMP2, CAV1, CAV2, CMAHP, COL1A1, CXXC1, CYLD, DAB2, DACT1, DKK3, EGFR, FGFR2, FSTL1, FZD1, GAMT, GREM1, HIC1, IFT80, KANK1, LEF1, LRP4, MACF1, MAPK14, MDFI, NKD1, NKD2, PDCD6IP, PFDN5, PLPP3, PSMA7, RASGRF2, RBM39, RSPO3, SEMA4C, SEMA5A, SFRP1, SHISA2, SMARCA4, SOSTDC1, SOX4, SPIN1, TMEM198, TNKS2, TNN, WNT11, WNT3, WNT5A, WNT5B, ZEB2, ZNF703]	.
GO:0048518	positive regulation of biological process	cellular process, localisation, and structure	26	7.61455e-06	1.71871e-06	[1, 2, 3]	11.7723	546	[AAK1, AAMDC, ABCC1, ABCC4, ABI3BP, ABLIM3, ACE, ACHE, ACSL1, ACTA2, ACVR2A, ADAM10, ADRA2A, AHR, AKAP12, ALK, ALX4, ANGPTL1, ANK1, ANK3, ANKRD27, ANTXR1, ANXA2, APBB2, APOL3, APP, AQP1, ARAP1, ARF1, ARFGEF1, ARHGEF1, ARHGEF19, ASIP, ASPH, ATAD1, ATF2, ATOH8, ATP1B4, ATP2A1, AVIL, AVPR2, B4GALT1, BAMBI, BCAR3, BCL11A, BCL11B, BCL9, BIK, BMF, BMP2, BMP3, BMP4, BMPER, BMPR1B, BNIP3, BOC, BRD1, BTN1…	.
GO:0048522	positive regulation of cellular process	cellular process, localisation, and structure	26	7.79308e-06	1.71871e-06	[2, 3, 4]	11.9403	496	[AAK1, AAMDC, ABCC1, ABCC4, ABLIM3, ACE, ACHE, ACSL1, ACTA2, ACVR2A, ADAM10, ADRA2A, AHR, AKAP12, ALK, ALX4, ANGPTL1, ANK1, ANK3, ANKRD27, ANTXR1, ANXA2, APBB2, APOL3, APP, AQP1, ARAP1, ARF1, ARFGEF1, ARHGEF1, ARHGEF19, ASIP, ASPH, ATAD1, ATF2, ATOH8, ATP1B4, AVIL, AVPR2, B4GALT1, BAMBI, BCAR3, BCL11B, BCL9, BIK, BMF, BMP2, BMP3, BMP4, BMPER, BMPR1B, BNIP3, BOC, BRD1, C1QTNF1, C1QTNF2, CAB39, CAC…	.
GO:0060541	respiratory system development	development	27	0.0014458	0.000419269	[4, 5]	18.617	35	[ADAMTS2, BMP4, CCN2, CEBPA, CREB1, CRH, EGFR, EIF4G1, FGF18, FGFR2, FLT4, GLI2, IGFBP5, LEF1, LOX, NFIB, NR1D1, PHEX, PKD1, PKDCC, PTN, RARG, RPL36A, SIX4, SLC23A1, SPARC, SREBF1, TGFB3, TGFBR2, THRB, TNC, TNNC1, TNS3, WNT11, WNT5A]	.
GO:0030324	lung development	development	27	0.00149807	0.000419269	[4, 5, 6, 7]	19.1617	32	[ADAMTS2, BMP4, CCN2, CEBPA, CREB1, CRH, EGFR, EIF4G1, FGF18, FGFR2, FLT4, GLI2, IGFBP5, LOX, NFIB, NR1D1, PHEX, PKD1, PKDCC, PTN, RPL36A, SLC23A1, SPARC, SREBF1, TGFB3, TGFBR2, THRB, TNC, TNNC1, TNS3, WNT11, WNT5A]	.
GO:0060343	trabecula formation	development	28	0.000191522	0.00126952	[3, 4, 5, 6, 7]	38.7097	12	[CHAD, COL1A1, FHL2, FSTL1, GAMT, GREM1, HEY2, NR3C1, SFRP1, SLC40A1, TEK, TGFBR3]	.
GO:0061383	trabecula morphogenesis	development	28	0.00468125	0.00126952	[3, 4]	25	14	[CHAD, COL1A1, FHL2, FSTL1, GAMT, GREM1, HEY2, NR3C1, PKD1, SFRP1, SLC40A1, TEK, TGFB2, TGFBR3]	.
GO:0070268	cornification	development	29	0.00461448	0.00237116	[3, 4, 7, 8, 9]	27.2727	12	[CAPN1, CAPNS1, CYP26B1, DSC2, DSG2, DSPP, KRT13, KRT19, KRT8, PKP1, PKP3, TCHH]	.
GO:0031424	keratinization	development	29	0.00874223	0.00237116	[2, 6, 7, 8]	23.3333	14	[CAPN1, CAPNS1, CYP26B1, DSC2, DSG2, DSPP, KRT13, KRT19, KRT8, KRTAP10-6, PKP1, PKP3, PPHLN1, TCHH]	.
GO:0046888	negative regulation of hormone secretion	cellular process, localisation, and structure	30	0.00166777	0.000486283	[3, 4, 5, 6, 7, 8, 9]	26.7857	15	[ADRA2A, CDH11, CRH, CRY1, EDN1, FSTL1, GPNMB, HADHA, INHBB, KALRN, PLXNA1, SFRP1, SREBF1, UCP2, ZBTB7C]	.
GO:0090278	negative regulation of peptide hormone secretion	cellular process, localisation, and structure	30	0.00534939	0.000486283	[4, 5, 6, 7, 8, 9, 10]	28.2051	11	[ADRA2A, CDH11, CRH, FSTL1, HADHA, INHBB, KALRN, PLXNA1, SFRP1, SREBF1, UCP2]	.
GO:0010469	regulation of signaling receptor activity	cellular process, localisation, and structure	31	0.000368685	9.98923e-05	[3, 4, 5, 6]	15.7676	76	[ADRA2A, ANGPTL1, APP, BMP2, BMP3, BMP4, C1QTNF1, CACNG6, CAPN1, CBL, CCL17, CCL19, CCL20, CCL25, CCL3, CCL4, CCN2, CDC42EP2, CDH11, CPAMD8, CRH, CXXC1, DKK3, EDN1, FAM3C, FBN1, FGF18, FGF3, GAMT, GOLGA4, GPNMB, GREM1, HSPA8, IL1R1, INHBB, ITGB1, JAG1, KITLG, KLHL24, LGALS3, LLGL1, MAPT, MICOS10-NBL1, NBL1, NEURL1, NLRP3, NPPC, NRXN1, OGN, P2RY1, PKD1, PLXNA1, PSCA, PTK2B, PTN, RAC3, RERE, RPL36A…	.
GO:0030545	receptor regulator activity	cellular process, localisation, and structure	31	0.000584996	9.98923e-05	[4, 5, 6, 7]	16.4835	60	[ANGPTL1, APP, BMP2, BMP3, BMP4, C1QTNF1, CCL17, CCL19, CCL20, CCL25, CCL3, CCL4, CCN2, CDC42EP2, CDH11, CPAMD8, CRH, CXXC1, DKK3, EDN1, FAM3C, FBN1, FGF18, FGF3, GAMT, GOLGA4, GPNMB, GREM1, IL1R1, INHBB, JAG1, KITLG, LGALS3, MAPT, MICOS10-NBL1, NBL1, NLRP3, NPPC, OGN, PLXNA1, PTN, RERE, SEMA3A, SEMA3D, SEMA3F, SEMA4C, SEMA5A, SEMA5B, SEMA6A, TGFB2, TGFB3, TNFSF10, TNFSF12, TRH, UCMA, WNT3, WNT5A…	.
GO:0045600	positive regulation of fat cell differentiation	development	32	0.00534458	0.001727	[4, 5, 6]	23.8095	15	[AAMDC, BMP2, CCDC3, CEBPA, CREB1, FSTL1, ID2, LPL, LRP5, MAPK14, PTK2B, SFRP1, WNT5B, ZBTB7C, ZNF385A]	.
GO:0045444	fat cell differentiation	development	32	0.00636782	0.001727	[4]	16.9903	35	[AAMDC, ATF2, BMP2, BNIP3, CCDC3, CDH11, CEBPA, CREB1, CTBP2, FAM120B, FBXO9, FSTL1, GATA3, GRK5, ID2, INHBB, JAG1, JDP2, LPL, LRP5, MAPK14, MMP11, NR1D1, PKD1, PTK2B, SFRP1, SMAD6, SMAD9, SOX8, SREBF1, WNT5A, WNT5B, ZBTB7C, ZNF385A, ZNF516]	.
GO:0045598	regulation of fat cell differentiation	development	32	0.0093401	0.001727	[4, 5]	18.8525	23	[AAMDC, BMP2, CCDC3, CDH11, CEBPA, CREB1, FSTL1, GATA3, ID2, JAG1, JDP2, LPL, LRP5, MAPK14, MMP11, NR1D1, PKD1, PTK2B, SFRP1, WNT5A, WNT5B, ZBTB7C, ZNF385A]	.
GO:0048662	negative regulation of smooth muscle cell proliferation	development	33	0.00658352	0.00243016	[3, 4, 5, 6]	27.5	11	[APOD, CDKN1A, CDKN1B, CPAMD8, IGFBP5, NPR3, OGN, PRKG1, TGFB3, TPM1, ZBTB7C]	.
GO:0048659	smooth muscle cell proliferation	development	33	0.00702847	0.00243016	[3]	19.0476	24	[ABCC4, APOD, BMP4, CD200, CDKN1A, CDKN1B, CPAMD8, EDN1, EGFR, FGFR2, ID2, IGFBP5, JUN, NPPC, NPR3, OGN, PLXNA1, PRKG1, PTK2B, STAT1, TGFB3, TGFBR2, TPM1, ZBTB7C]	.
GO:0033002	muscle cell proliferation	development	33	0.00900016	0.00243016	[2]	17.0213	32	[ABCC4, APOD, BMP4, CD200, CDKN1A, CDKN1B, CPAMD8, EDN1, EGFR, FGFR2, HEY2, ID2, IGFBP5, JUN, MAPK14, MEIS1, NPPC, NPR3, NR3C1, OGN, PLXNA1, PRKG1, PTK2B, RXRA, SLC6A2, STAT1, TGFB2, TGFB3, TGFBR2, TGFBR3, TPM1, ZBTB7C]	.
GO:0035108	limb morphogenesis	development	34	1.27535e-05	3.3013e-05	[4, 5, 6]	24.2857	34	[ALX4, ASPH, BMP4, BMPR1B, CHST11, COL2A1, CRABP2, CYP26B1, DLX6, FGFR2, FMN1, FREM2, GAMT, GLI2, GREM1, HOXA10, LEF1, LRP4, MBNL1, MSX1, OSR1, PBX1, PKD1, PKDCC, POSTN, PTCH1, RARG, SOX4, TBX3, TGFB2, TP63, WNT3, WNT5A, ZNF219]	.
GO:0060173	limb development	development	34	0.000120692	3.3013e-05	[4, 5]	21.1765	36	[ALX4, ANGPTL1, ASPH, BMP4, BMPR1B, CD200, CHST11, COL2A1, CRABP2, CYP26B1, DLX6, FGFR2, FMN1, FREM2, GAMT, GLI2, GREM1, HOXA10, LEF1, LRP4, MBNL1, MSX1, OSR1, PBX1, PKD1, PKDCC, POSTN, PTCH1, RARG, SOX4, TBX3, TGFB2, TP63, WNT3, WNT5A, ZNF219]	.
GO:0035113	embryonic appendage morphogenesis	development	34	0.00104458	3.3013e-05	[4, 5, 6]	21.3115	26	[ALX4, BMP4, CHST11, CRABP2, CYP26B1, DLX6, FREM2, GAMT, GLI2, GREM1, HOXA10, LEF1, LRP4, MBNL1, MSX1, OSR1, PBX1, PKD1, POSTN, PTCH1, RARG, TBX3, TGFB2, TP63, WNT3, WNT5A]	.
GO:0006936	muscle contraction	cellular process, localisation, and structure	35	0.000755013	6.78972e-05	[4]	16.7173	55	[ACTA2, ADRA2A, ASPH, ATP2A1, CALD1, CAMK2D, CASQ1, CAV1, CAV2, CCN2, CD38, CKMT2, DPYSL3, DSC2, DSG2, DSPP, DTNA, EDN1, EDNRB, EEF2, EHD2, GAA, GAMT, HRC, HSBP1, ITGB5, KCNMA1, KIT, MAP2K6, MUC2, MYBPC1, MYBPC2, MYBPC3, MYBPH, MYH4, MYH7, NANOS1, NPNT, PLCL1, PLN, PPP1R12B, PRKG1, SCN1B, SMAD6, SMTN, SYNM, TMEM38A, TNNC1, TNNC2, TNNI1, TNNI2, TNNT2, TNNT3, TPM1, TTN]	.
GO:0030048	actin filament-based movement	cellular process, localisation, and structure	35	0.0013056	6.78972e-05	[3]	20.9677	26	[CAMK2D, CAV1, CAV2, DSC2, DSG2, DSPP, MYBPC1, MYBPC2, MYBPC3, MYH10, MYH4, MYH7, MYH9, MYO1C, MYO6, PLN, SCN1B, SYNE2, TNNC1, TNNC2, TNNI1, TNNI2, TNNT2, TNNT3, TPM1, TTN]	.
GO:0070252	actin-mediated cell contraction	cellular process, localisation, and structure	35	0.00709124	6.78972e-05	[4]	20	21	[CAMK2D, CAV1, CAV2, DSC2, DSG2, DSPP, MYBPC1, MYBPC2, MYBPC3, MYH4, MYH7, PLN, SCN1B, TNNC1, TNNC2, TNNI1, TNNI2, TNNT2, TNNT3, TPM1, TTN]	.
GO:0007423	sensory organ development	development	36	7.50023e-05	1.73331e-05	[4, 5, 6]	16.1597	85	[ACHE, ANGPTL1, ASIP, BCAR3, BCL11B, BMP2, BMP4, BMPER, BMPR1B, BTN1A1, C1QB, CCN1, CD200, CDH1, CDKN1B, CEBPA, COL11A1, COL2A1, COL5A1, COL5A2, COL8A1, CPAMD8, CTNS, CYP26B1, DDR1, DLX6, EDN1, EGFR, ESRP1, FBN1, FGFR2, FREM2, FSTL1, GATA3, GLI2, HEY2, IRX5, JAG1, JUN, KIT, LAMC3, LEF1, LRP4, LRP5, MEIS1, MEIS2, MSX1, MYH10, NECTIN3, NF2, NKD1, NR3C1, NTN1, NTRK2, OSR1, PFDN5, PKD1, PLOD2, PTCH1,…	.
GO:0090596	sensory organ morphogenesis	development	36	0.00432952	1.73331e-05	[4, 5, 6, 7]	16.7364	40	[ANGPTL1, BCAR3, BMP4, COL11A1, COL2A1, COL5A1, COL5A2, COL8A1, CYP26B1, DLX6, EDN1, FBN1, FGFR2, FSTL1, GATA3, GLI2, IRX5, JAG1, LRP5, MEIS1, MSX1, NECTIN3, NKD1, NTN1, NTRK2, OSR1, PTN, RARG, RORB, RPE65, SFRP1, SIX4, SLC6A2, SOX8, SRSF11, STOX1, THRB, TRIOBP, TRPM1, WNT5A]	.
GO:0048880	sensory system development	development	36	0.00493727	1.73331e-05	[4, 5]	15.4519	53	[ACHE, ANGPTL1, BCAR3, BCL11B, BMP4, BMPR1B, CDH1, CDKN1B, COL5A1, COL5A2, COL8A1, CPAMD8, CTNS, EGFR, FBN1, FREM2, GATA3, IRX5, JAG1, JUN, LAMC3, LRP5, MEIS1, MEIS2, MYH10, NECTIN3, NF2, NKD1, NTRK2, PFDN5, PKD1, PLOD2, PTCH1, PTN, RARG, RORB, RPE65, RXRA, SEMA3A, SLC6A2, SMARCA4, SOX8, SRSF11, TGFB2, TGFBR2, THRB, TRPM1, TWSG1, WNT5A, WNT5B, WNT6, WNT9B, ZEB2]	.
GO:0034330	cell junction organization	cellular process, localisation, and structure	37	0.0023291	0.000652079	[3]	16.1905	51	[ACE, APOD, CADM2, CAMSAP3, CAV1, CAV2, CD151, CDH1, CDH11, CDH4, CLDN19, COL16A1, CTNNA1, DSG2, DSPP, DST, EPHA3, F2RL1, FLOT1, FMN1, FN1, FSTL1, GAMT, GPM6B, GREM1, ITGA5, LAMA3, LIMCH1, MACF1, MPP7, MYO1C, NECTIN3, NECTIN4, NF2, PDCD6IP, PKP1, PKP3, PLEC, PTK2B, RASGRF2, RCC2, SFRP1, SMAD6, SNAI1, TEK, TESC, TGFB2, TGFB3, WNT11, XIRP2, ZNF703]	.
GO:1901888	regulation of cell junction assembly	cellular process, localisation, and structure	37	0.00326045	0.000652079	[3, 4, 5]	20.9524	22	[ACE, APOD, CAMSAP3, CAV1, CAV2, COL16A1, EPHA3, FLOT1, FMN1, FSTL1, GAMT, GPM6B, GREM1, LIMCH1, MACF1, MYO1C, RASGRF2, RCC2, SFRP1, SNAI1, TEK, TESC]	.
GO:0034329	cell junction assembly	cellular process, localisation, and structure	37	0.00915155	0.000652079	[4]	15.8915	41	[ACE, APOD, CAMSAP3, CAV1, CAV2, CD151, CDH1, CDH11, CDH4, CLDN19, COL16A1, CTNNA1, DST, EPHA3, FLOT1, FMN1, FN1, FSTL1, GAMT, GPM6B, GREM1, ITGA5, LAMA3, LIMCH1, MACF1, MPP7, MYO1C, PDCD6IP, PKP1, PKP3, PLEC, PTK2B, RASGRF2, RCC2, SFRP1, SMAD6, SNAI1, TEK, TESC, WNT11, ZNF703]	.
GO:2000027	regulation of animal organ morphogenesis	development	38	0.000338941	3.5526e-05	[4, 5, 6, 7]	18.4426	45	[ARHGEF19, ASPN, BMP2, BMP4, CD34, CHAD, DAB2, DACT1, DSPP, EDN1, FGFR2, FSTL1, FZD1, GAMT, GATA3, GNG5, GREM1, JAG1, MEIS2, MSX1, NFIB, NKD1, NTN4, PDCD6IP, PKD1, POR, POSTN, PSMA7, PTN, RSPO3, RXRA, RYK, SFRP1, SIX4, SOX8, STAT1, STOX1, TGFB2, TGFBR2, THRB, VDAC2, WNT11, WNT5A, WNT6, WNT9B]	.
GO:0110110	positive regulation of animal organ morphogenesis	development	38	0.00165072	3.5526e-05	[3, 4, 5, 6, 7, 8]	24.3243	18	[BMP2, BMP4, CD34, DSPP, EDN1, FGFR2, GAMT, GATA3, GREM1, JAG1, PKD1, PTN, SIX4, SOX8, STOX1, TGFB2, TGFBR2, WNT6]	.
GO:0002009	morphogenesis of an epithelium	development	38	0.00310818	3.5526e-05	[4, 5]	14.6535	74	[ARHGAP12, ARHGEF19, BMP2, BMP4, CAMSAP3, CCN1, CD151, COL5A1, DAB2, DACT1, DDR1, EDN1, EGFR, EPHA4, FGFR2, FMN1, FOXD1, FOXQ1, FREM2, FSTL1, FZD1, GAMT, GATA3, GLI2, GREM1, IGFBP5, IRX1, ITGA5, JAG1, KLHL3, LEF1, LRP5, MTSS1, NKD1, NPNT, NTN1, NTN4, OSR1, PBX1, PDCD6IP, PKD1, PLOD2, PLXNA1, PSMA7, PTCH1, RARG, RGMA, RSPO3, RXRA, RYK, SEMA3A, SEMA4C, SFRP1, SIX4, SLIT2, SNAI1, SOSTDC1, SOX4, SOX8…	.
GO:0040012	regulation of locomotion	cellular process, localisation, and structure	39	2.06402e-06	2.58129e-07	[2, 3]	15.4013	142	[ACE, ADAM10, ADGRG3, ADRA2A, ANGPTL1, APOD, APP, ATOH8, BMP2, BMP4, BMPER, CALR, CAMSAP3, CAV1, CAV2, CCAR1, CCL19, CCL20, CCL25, CCL3, CCL4, CCN1, CD151, CD200, CD81, CDH1, COL18A1, COL1A1, CRKL, CTNNA1, CTNNA2, DAB2, DCN, DDR2, DEFB1, DPYSL3, DTNA, ECM1, EDN1, EGFR, ELP1, EMILIN3, ERBB3, F2RL1, FAM83H, FER, FGF18, FLT4, FN1, FSTL1, GAMT, GATA3, GPNMB, GREM1, HSPB1, IGFBP5, IL1R1, ITGA5, JAG1, …	.
GO:0050922	negative regulation of chemotaxis	cellular process, localisation, and structure	39	5.46015e-05	2.58129e-07	[3, 4, 5, 6]	31.1475	19	[CCL4, GAMT, GREM1, MICOS10-NBL1, MMP28, NBL1, PLXNA1, RYK, SEMA3A, SEMA3D, SEMA3F, SEMA4C, SEMA5A, SEMA5B, SEMA6A, SLAMF8, SLIT2, WNT3, WNT5A]	.
GO:0040013	negative regulation of locomotion	cellular process, localisation, and structure	39	0.000260954	2.58129e-07	[2, 3, 4]	17.3913	56	[ANGPTL1, APOD, CALR, CCL25, CCL4, CD200, CDH1, CTNNA1, DCN, DPYSL3, DTNA, EMILIN3, FSTL1, GAMT, GATA3, GREM1, IGFBP5, JAG1, KANK1, LIMCH1, MEIS2, MIA3, MICOS10-NBL1, MID2, MMP28, NBL1, NF2, PDCD6IP, PLXNA1, PODN, PRKG1, PTK2B, PTN, RNF41, RYK, SEMA3A, SEMA3D, SEMA3F, SEMA4C, SEMA5A, SEMA5B, SEMA6A, SFRP1, SLAMF8, SLIT2, SMAD6, SRGAP3, TNN, TPM1, TRIM25, TRIM27, TRIM35, WNT11, WNT3, WNT5A, ZBTB7C]	.
GO:0051271	negative regulation of cellular component movement	cellular process, localisation, and structure	39	0.000378042	2.58129e-07	[3, 4, 5]	17.3077	54	[ANGPTL1, APOD, CALR, CCL25, CCL4, CD200, CDH1, CDKN1B, CTNNA1, DCN, DPYSL3, DTNA, EMILIN3, FSTL1, GAMT, GATA3, GREM1, IGFBP5, JAG1, KANK1, LIMCH1, MEIS2, MIA3, MICOS10-NBL1, MMP28, NBL1, NF2, PDCD6IP, PLXNA1, PODN, PRKG1, PTK2B, PTN, RNF41, RYK, SEMA3A, SEMA3D, SEMA3F, SEMA4C, SEMA5A, SEMA5B, SEMA6A, SFRP1, SLAMF8, SLIT2, SMAD6, SRGAP3, TGFBR3, TNN, TPM1, WNT11, WNT3, WNT5A, ZBTB7C]	.
GO:0042127	regulation of cell population proliferation	development	40	2.41477e-07	9.44684e-07	[2, 3, 4]	14.5341	209	[ABCC1, ABCC4, ACE, ADAM10, ADRA2A, AHR, ALK, ANGPTL1, ANXA2, APOD, APP, AQP1, ASPH, ATF2, ATOH8, AVPR2, B4GALT1, BAMBI, BCL11B, BMP2, BMP4, BMPR1B, CALR, CAPG, CAPN1, CAPNS1, CARD14, CAV1, CAV2, CCAR1, CCL19, CCL4, CCN1, CCN2, CD200, CD276, CD38, CD81, CDH1, CDH11, CDH4, CDKN1A, CDKN1B, CEBPA, CGREF1, CGRRF1, CHERP, CHST11, CNMD, COL18A1, CPAMD8, CREB1, CRH, CRIP2, CRKL, CTBP2, CTNNA1, DDR1, DDR…	.
GO:0008283	cell population proliferation	development	40	3.96188e-06	9.44684e-07	[1]	13.5823	240	[ABCC1, ABCC4, ACE, ACHE, ACVR2A, ADAM10, ADRA2A, AHR, ALK, ANGPTL1, ANXA2, APOD, APP, AQP1, ARHGEF1, ASPH, ATF2, ATOH8, AVPR2, B4GALT1, BAMBI, BCL11B, BMP2, BMP4, BMPER, BMPR1B, CALR, CAPG, CAPN1, CAPNS1, CARD14, CAV1, CAV2, CCAR1, CCL19, CCL4, CCN1, CCN2, CD151, CD200, CD276, CD34, CD38, CD81, CDH1, CDH11, CDH4, CDKN1A, CDKN1B, CEBPA, CENPF, CGREF1, CGRRF1, CHERP, CHST11, CNMD, COL18A1, COL8A1,…	.
GO:0008284	positive regulation of cell population proliferation	development	40	0.000120223	9.44684e-07	[2, 3, 4, 5]	14.6489	121	[ABCC1, ABCC4, ADAM10, ADRA2A, ANXA2, AQP1, ATF2, AVPR2, B4GALT1, BAMBI, BMP2, BMP4, CALR, CAPG, CAPN1, CAPNS1, CAV2, CCAR1, CCL19, CCN1, CCN2, CD200, CD276, CD38, CD81, CDH1, CDH11, CDH4, CDKN1A, CDKN1B, COL18A1, CPAMD8, CRH, CRIP2, CRKL, DDR1, DDR2, DLX6, ECM1, EDN1, EDNRB, EGFR, EIF4G1, EPHB6, ERBB3, FER, FGF18, FGF3, FGFR2, FGFR4, FLT4, FN1, FSTL1, GAB2, GAMT, GLI2, GNG5, GPNMB, GREM1, GRK5, …	.
GO:0008285	negative regulation of cell population proliferation	development	40	0.000337118	9.44684e-07	[2, 3, 4, 5]	14.8936	98	[ADAM10, ANGPTL1, APOD, APP, ASPH, ATF2, ATOH8, B4GALT1, BCL11B, BMP2, BMP4, BMPR1B, CARD14, CAV1, CAV2, CCL4, CD200, CDKN1A, CDKN1B, CEBPA, CGREF1, CGRRF1, CHERP, CNMD, COL18A1, CPAMD8, CTBP2, CTNNA1, DDR1, FGFR2, FSTL1, GAMT, GATA3, GPNMB, GREM1, ID2, IFT80, IGFBP5, JUN, KALRN, KLF11, MEIS1, MNT, MSX1, MTSS1, MXD1, NDRG1, NEURL1, NF2, NFIB, NLRC3, NPPC, NPR3, NUPR1, OGN, P3H3, PAWR, PDCD6IP, PK…	.
GO:0048608	reproductive structure development	development	41	0.000184605	0.00164761	[3, 4, 5, 6]	16.7939	66	[ACVR2A, ANGPTL1, BIK, BMP4, BMPR1B, CBL, CCN1, CDH11, CDKN1B, CEBPA, CRIP2, CRKL, CTDSP2, CTNNA1, CXXC1, DCN, DNAJB6, EGFR, FGFR2, FSTL1, GATA3, GLI2, HEY2, HOXA10, HSD17B3, HTRA1, INHBB, IRX5, KIT, KITLG, KRT19, KRT8, LEF1, MAPK14, MDFI, MEIS2, MGST1, MIA3, MMP19, NR3C1, NUPR1, OSR1, PKD1, PLCD3, PTCH1, PTK2B, RARG, RSPO3, RXRA, SEMA3A, SFRP1, SIX4, SLIT1, SLIT2, SNAI1, SOX8, TBX3, TESC, TGFB2,…	.
GO:0000003	reproduction	development	41	0.000927672	0.00164761	[1]	13.3752	149	[ACE, ACVR2A, ADAM10, ADAMTS2, ALPL, ANGPTL1, ANTXR1, ANTXR2, APP, ASIP, B4GALT1, BIK, BMP4, BMPR1B, C1QTNF1, CALR, CAPG, CAPN2, CBL, CCDC136, CCN1, CD38, CDH1, CDH11, CDKN1A, CDKN1B, CEBPA, CLDN4, COL16A1, CPAMD8, CRH, CRIP2, CRKL, CSPG4, CTDSP2, CTNNA1, CXXC1, CYP26B1, DCN, DDR1, DEFB1, DLD, DNAJB6, DNMT3A, DSG2, EDN1, EDNRB, EGFR, EHMT1, FGFR2, FSTL1, GALNT14, GAMT, GATA3, GGT1, GLI2, GOLGA4, …	.
GO:0003006	developmental process involved in reproduction	development	41	0.0014656	0.00164761	[2, 3]	14.7163	83	[ACVR2A, ALPL, ANGPTL1, ASIP, B4GALT1, BIK, BMP4, BMPR1B, CBL, CCDC136, CCN1, CDH11, CDKN1B, CEBPA, CRIP2, CRKL, CTDSP2, CTNNA1, CXXC1, DCN, DEFB1, DLD, DNAJB6, EGFR, EHMT1, FGFR2, FSTL1, GALNT14, GATA3, GLI2, HEY2, HOXA10, HSD17B3, HTRA1, INHBB, IRX5, KALRN, KIT, KITLG, KRT19, KRT8, LEF1, MAPK14, MDFI, MEIS2, MGST1, MIA3, MMP19, NECTIN3, NEURL1, NPPC, NR3C1, NUPR1, OSBP2, OSR1, PBX1, PKD1, PLCD3…	.
GO:0048568	embryonic organ development	development	41	0.00886246	0.00164761	[4, 5, 6]	14.7668	57	[ALX4, ANGPTL1, BMP4, CCN1, CEBPA, CHST11, COL11A1, COL2A1, COL5A2, DLX6, DNAJB6, EDN1, EGFR, FBN1, FGFR2, FSTL1, GATA3, GLI2, HEY2, ID2, IRX5, KIT, KITLG, KRT19, KRT8, LEF1, MDFI, MEIS2, MIA3, MMP16, MSX1, NR3C1, NTN1, OSR1, PBX1, PKD1, PKDCC, PLCD3, POSTN, PTCH1, PTK2B, RARG, RSPO3, SATB2, SFRP1, SIX4, SNAI1, STOX1, TBX3, TGFB2, TGFB3, TGFBR2, TRIOBP, VPS52, WNT11, WNT5A, WNT9B]	.
GO:0048523	negative regulation of cellular process	metabolic process	42	2.01627e-05	0.000422669	[2, 3, 4]	12.0258	447	[ACADVL, ACE, ACHE, ADAM10, ADAMTS7, ADD3, ADGRG3, ADRA2A, AHR, AK1, ANGPTL1, ANKRD27, ANOS1, ANTXR1, ANXA2, APBB2, APCDD1, APOD, APP, AQP1, ARAP1, ARF1, ARFGEF1, ARHGAP12, ASIP, ASPH, ASPN, ATAD1, ATF2, ATOH8, AVIL, B4GALT1, BAMBI, BCL11A, BCL11B, BMF, BMP2, BMP4, BMPER, BMPR1B, BNIP3, C1QTNF1, CAB39, CALR, CAMK2D, CAMSAP3, CAPG, CARD14, CARD19, CASQ1, CAV1, CAV2, CBL, CBLN1, CCAR1, CCDC3, CCL17…	.
GO:0048519	negative regulation of biological process	metabolic process	42	0.00146813	0.000422669	[1, 2, 3]	11.4265	471	[ACADVL, ACE, ACHE, ADAM10, ADAMTS7, ADD3, ADGRG3, ADRA2A, AHR, AK1, ANGPTL1, ANK3, ANKRD27, ANOS1, ANTXR1, ANXA2, APBB2, APCDD1, APOD, APP, AQP1, ARAP1, ARF1, ARFGEF1, ARHGAP12, ASIP, ASPH, ASPN, ATAD1, ATF2, ATOH8, AVIL, AVPR2, B4GALT1, BAMBI, BCL11A, BCL11B, BMF, BMP2, BMP4, BMPER, BMPR1B, BNIP3, C1QTNF1, CAB39, CALR, CAMK2D, CAMSAP3, CAPG, CAPNS1, CARD14, CARD19, CASQ1, CAV1, CAV2, CBL, CBLN1…	.
GO:0051172	negative regulation of nitrogen compound metabolic process	metabolic process	42	0.00264478	0.000422669	[3, 4, 5]	12.2239	238	[ADAM10, AHR, ANGPTL1, ANOS1, ANTXR1, ANXA2, APOD, APP, AQP1, ASIP, ATF2, ATOH8, BCL11A, BMP2, BMP4, CALR, CARD14, CAV1, CAV2, CBL, CCAR1, CCL4, CD34, CD38, CDH11, CDH4, CDKN1A, CDKN1B, CEBPA, CENPF, CEP85, COL28A1, COL6A3, COL7A1, CPAMD8, CREB1, CREBZF, CRIM1, CRKL, CRY1, CTBP2, CTDSP2, CYLD, DAB2, DACT1, DAP, DEDD2, DEPTOR, DKK3, DNAJB6, DNMT3A, ECM1, EDN1, EDNRB, EGFR, EHMT1, EIF2AK4, EIF3A, E…	.
GO:0031324	negative regulation of cellular metabolic process	metabolic process	42	0.00310544	0.000422669	[3, 4, 5]	12.1037	252	[ACADVL, ADAM10, AHR, ANGPTL1, ANOS1, ANTXR1, ANXA2, APOD, APP, AQP1, ASIP, ATF2, ATOH8, BCL11A, BMF, BMP2, BMP4, BNIP3, CALR, CAMSAP3, CARD14, CAV1, CAV2, CBL, CCAR1, CCL4, CD2, CD34, CD38, CDH11, CDH4, CDKN1A, CDKN1B, CEBPA, CENPF, CEP85, COL28A1, COL6A3, COL7A1, CPAMD8, CREB1, CREBZF, CRIM1, CRKL, CRY1, CSPG4, CTBP2, CTDSP2, CTNS, CYLD, CYP7A1, DAB2, DACT1, DAP, DEDD2, DEPTOR, DKK3, DNAJB6, DN…	.
GO:0030514	negative regulation of BMP signaling pathway	development	43	0.00015778	0.000729187	[4, 5, 6, 7, 8, 9, 10, 11, 12, 13, 14]	32	16	[BMPER, FBN1, FSTL1, FZD1, GAMT, GREM1, HTRA1, MICOS10-NBL1, NBL1, SFRP1, SMAD6, SMAD9, SOSTDC1, TOB1, TWSG1, WNT5A]	.
GO:0003002	regionalization	development	43	0.00191419	0.000729187	[3, 4, 5]	16.3462	51	[ACVR2A, ALX4, ANGPTL1, BMP2, BMP4, BMPR1B, CAPNS1, CD200, CRKL, CYP26B1, EDN1, FGFR2, FOXD1, FSTL1, GAMT, GLI2, GREM1, HEY2, HOXA10, IRX1, LEF1, LRP4, LRP5, MDFI, MEIS2, MICOS10-NBL1, MSX1, NBL1, NELL2, NKD1, NKX6-2, NR3C1, OSR1, PBX1, PLOD2, PTCH1, RARG, RBM39, SEMA3A, SEMA3F, SFRP1, SMAD6, SMAD9, SNAI1, SOSTDC1, TBX3, TCF15, TP63, WNT3, WNT5A, ZEB2]	.
GO:0009953	dorsal/ventral pattern formation	development	43	0.00773409	0.000729187	[4, 5, 6]	20.6522	19	[BMP4, BMPR1B, EDN1, FSTL1, GAMT, GLI2, GREM1, LRP4, MDFI, MICOS10-NBL1, NBL1, NKX6-2, PLOD2, PTCH1, SFRP1, SMAD6, SMAD9, SOSTDC1, WNT3]	.
GO:0007389	pattern specification process	development	43	0.0097922	0.000729187	[2, 3, 4]	14.7368	56	[ACVR2A, ALX4, ANGPTL1, ASPH, BMP2, BMP4, BMPR1B, CAPNS1, CD200, CRKL, CYP26B1, EDN1, FGFR2, FOXD1, FSTL1, GAMT, GLI2, GREM1, HEY2, HOXA10, IRX1, LEF1, LRP4, LRP5, MDFI, MEIS2, MICOS10-NBL1, MSX1, NBL1, NEK8, NELL2, NKD1, NKX6-2, NR3C1, OSR1, PBX1, PLOD2, PTCH1, RARG, RBM39, SATB2, SEMA3A, SEMA3F, SFRP1, SMAD6, SMAD9, SNAI1, SOSTDC1, TBX3, TCF15, TGFBR2, TP63, WNT3, WNT5A, WNT6, ZEB2]	.
GO:0001101	response to acid chemical	response to stress	44	9.06012e-07	1.83378e-07	[3]	20.2532	64	[ACSL1, AQP1, ATF2, BCL11A, C1QTNF1, CAPN2, CCL19, CCN2, CD38, CDH11, CDH4, CDKN1B, COL16A1, COL18A1, COL1A1, COL1A2, COL5A2, COL6A1, CREB1, CYP26B1, DNMT3A, EDN1, EEF2, EGFR, EPHA3, FGFR2, FSTL1, GLDC, GPRC6A, KRT8, LPL, LRAT, LTK, NEURL1, NTRK2, OSR1, PTCH1, PTK2B, PTN, RARG, RERE, RORB, RXRA, SESN1, SESN3, SFRP1, SPARC, SREBF1, TESC, TGFBR3, TMBIM6, TNC, TNNC1, TRIM16, UBR2, UCP2, WNT11, WNT3,…	.
GO:0071229	cellular response to acid chemical	response to stress	44	1.12685e-05	1.83378e-07	[4]	22.1053	42	[AQP1, BCL11A, CAPN2, CDH11, COL16A1, COL1A1, COL1A2, COL5A2, COL6A1, CREB1, CYP26B1, DNMT3A, EDN1, EGFR, EPHA3, FGFR2, FSTL1, LPL, LTK, NEURL1, NTRK2, OSR1, PTCH1, PTK2B, RARG, RERE, RORB, SESN1, SESN3, SFRP1, SREBF1, TESC, TNC, TNNC1, UBR2, WNT11, WNT3, WNT5A, WNT5B, WNT6, WNT9B, YES1]	.
GO:0032526	response to retinoic acid	response to stress	44	1.83974e-05	1.83378e-07	[4, 5]	25.8929	29	[AQP1, CD38, CDH11, COL1A1, CREB1, CYP26B1, EPHA3, FGFR2, LRAT, LTK, OSR1, PTCH1, PTK2B, RARG, RERE, RORB, RXRA, SREBF1, TESC, TNC, TNNC1, TRIM16, WNT11, WNT3, WNT5A, WNT5B, WNT6, WNT9B, YES1]	.
GO:0043200	response to amino acid	response to stress	44	0.000492886	1.83378e-07	[4, 5]	23.7113	23	[BCL11A, C1QTNF1, CAPN2, CCN2, CDH4, CDKN1B, COL16A1, COL1A1, COL1A2, COL5A2, COL6A1, CREB1, DNMT3A, EDN1, EGFR, GPRC6A, NEURL1, NTRK2, PTN, SESN1, SESN3, TMBIM6, UBR2]	.
GO:0007166	cell surface receptor signaling pathway	response to stress	45	3.93122e-06	8.7174e-08	[3, 4, 5]	12.88	322	[AAK1, ACSL1, ACVR2A, ADAM10, ADGRF3, ADGRG3, ADGRG5, ADGRL2, ADRA2A, ALK, ANGPTL1, ANKS1A, ANOS1, ANXA2, APCDD1, APOD, APP, ARAP1, ARF1, ARHGEF19, ASGR2, ASPN, ATOH8, ATP6V0D1, BAMBI, BCL7B, BCL9, BMP2, BMP3, BMP4, BMPER, BMPR1B, BOC, BTN1A1, BTN2A1, CACNG6, CAMK2D, CAMK2G, CAPG, CAPN1, CAPNS1, CARD14, CAV1, CAV2, CBL, CBLN1, CCBE1, CCDC3, CCL17, CCL19, CCL20, CCL25, CCL3, CCL4, CCN1, CCN2, CD15…	.
GO:0070848	response to growth factor	response to stress	45	9.4835e-06	8.7174e-08	[4]	15.864	112	[ACVR2A, ADAMTS7, ANOS1, APP, ASPN, BAMBI, BMP2, BMP4, BMPER, BMPR1B, CAV1, CAV2, CBL, CCBE1, CCL4, CCN1, CCN2, CDC34, CHST11, CLEC3B, CNMD, COL1A1, COL1A2, COL2A1, CREB1, CRKL, DAB2, DCN, DKK3, DSPP, EDN1, EEF2, EGFR, EMILIN3, ESRP1, FAM20C, FBN1, FER, FGF18, FGF3, FGFR2, FGFR4, FLT4, FMOD, FOXD1, FSTL1, FZD1, GAMT, GAS1, GATA3, GREM1, HEY2, HEYL, HSPB1, HTRA1, ITGA5, ITGB5, JUN, LEF1, LOX, LRP4…	.
GO:0007167	enzyme linked receptor protein signaling pathway	response to stress	45	1.46437e-05	8.7174e-08	[4, 5, 6]	14.7326	146	[ACVR2A, ADAM10, ADRA2A, ALK, ANGPTL1, ANKS1A, ANOS1, APOD, APP, ARAP1, ASPN, ATOH8, ATP6V0D1, BAMBI, BMP2, BMP3, BMP4, BMPER, BMPR1B, CAV1, CAV2, CBL, CCBE1, CCN1, CCN2, CDH11, CHST11, CNMD, COL1A1, COL1A2, COL26A1, CREB1, CRIM1, CRKL, CSPG4, DAB2, DCN, DDR1, DDR2, DKK3, EFNB3, EGFR, EMILIN3, EPHA3, EPHA4, EPHB3, EPHB6, ERBB3, ESRP1, FAM20C, FAM83B, FBN1, FER, FGF18, FGF3, FGFR2, FGFR4, FLT4, FM…	.
GO:0071495	cellular response to endogenous stimulus	response to stress	45	6.87693e-05	8.7174e-08	[3]	13.7687	175	[ACSL1, ACVR2A, ADAMTS7, ADRA2A, AHR, ANGPTL1, ANOS1, APP, AQP1, ASIP, ASPN, ATF2, ATP6V0D1, AVPR2, BAMBI, BCL11A, BMP2, BMP4, BMPER, BMPR1B, CALR, CAPN2, CARD14, CAV1, CAV2, CBL, CCL4, CCN1, CCN2, CDH1, CDH11, CDH4, CHST11, CLEC3B, COL16A1, COL1A1, COL1A2, COL2A1, COL5A2, COL6A1, CREB1, CRH, CRKL, CRY1, CTNNA1, CTSL, CXXC1, DAB2, DDR1, DDX17, DKK3, DNAJB6, DNMT3A, DSPP, EDN1, EEF2, EGFR, EIF4G1,…	.
GO:0048598	embryonic morphogenesis	development	46	0.000179585	4.80508e-05	[3, 4, 5]	15.7116	85	[ACVR2A, ALX4, ANGPTL1, ATOH8, BMP4, CCN1, CHST11, COL11A1, COL12A1, COL2A1, COL5A1, COL5A2, COL6A1, COL7A1, COL8A1, CRABP2, CYP26B1, DACT1, DLD, DLX6, DNAJB6, EDN1, FBN1, FGFR2, FN1, FREM2, FSTL1, FZD1, GAMT, GATA3, GLI2, GREM1, HOXA10, HSBP1, ID2, IL1R1, IRX1, IRX5, ITGA5, ITGB1, ITGB5, KDM6B, LAMA3, LEF1, LRP4, LRP5, MBNL1, MBP, MDFI, MMP16, MSX1, NF2, NTN1, OSR1, PBX1, PKD1, PLOD2, POSTN, PTC…	.
GO:0007369	gastrulation	development	46	0.000368388	4.80508e-05	[4, 5, 6]	20.1149	35	[ACVR2A, ANGPTL1, ATOH8, BMP4, COL11A1, COL12A1, COL5A1, COL5A2, COL6A1, COL7A1, COL8A1, DLD, FGFR2, FN1, FSTL1, HSBP1, IL1R1, ITGA5, ITGB1, ITGB5, KDM6B, LAMA3, LEF1, LRP5, MBP, NF2, OSR1, SFRP1, SNAI1, TGFBR2, TWSG1, WNT11, WNT3, WNT5A, ZBTB7C]	.
GO:0001704	formation of primary germ layer	development	46	0.00120977	4.80508e-05	[3, 4, 5, 6, 7]	21.8182	24	[ATOH8, BMP4, COL11A1, COL12A1, COL5A1, COL5A2, COL6A1, COL7A1, COL8A1, FGFR2, FN1, HSBP1, ITGA5, ITGB1, ITGB5, KDM6B, LAMA3, LEF1, NF2, SNAI1, TWSG1, WNT11, WNT3, WNT5A]	.
GO:0035987	endodermal cell differentiation	development	46	0.00253761	4.80508e-05	[4, 5, 6, 7, 8, 9]	29.2683	12	[COL11A1, COL12A1, COL5A1, COL5A2, COL6A1, COL7A1, COL8A1, FN1, HSBP1, ITGA5, ITGB5, LAMA3]	.
GO:0000904	cell morphogenesis involved in differentiation	development	47	1.43329e-05	1.11959e-06	[4, 5, 6]	15.6379	114	[ADAM10, ALCAM, ANK3, ANKRD27, ANOS1, ANTXR1, APBB2, APP, BCL11B, BMPR1B, BOC, CALR, CDH11, CDH4, CNMD, COL12A1, COL14A1, COL18A1, COL21A1, COL6A1, COL6A2, COL6A3, COL7A1, CRABP2, CREB1, CRKL, CTNNA2, CXXC1, DBN1, DNM3, EFNB3, EPHA3, EPHA4, EPHB3, EPHB6, FER, FGFR2, FLOT1, FN1, FOXD1, GAB2, GATA3, GLI2, GOLGA4, HPRT1, ID2, IGSF9, IST1, ITGB1, KALRN, KANK1, KIF13B, KNDC1, LAMC3, LEF1, LINGO1, LLGL…	.
GO:0048858	cell projection morphogenesis	development	47	8.6184e-05	1.11959e-06	[4, 5, 6]	15.3274	103	[ADAM10, ALCAM, ANK3, ANKRD27, ANOS1, APBB2, APP, BCL11A, BCL11B, BMPR1B, BOC, CDH11, CDH4, CRABP2, CREB1, CTNNA2, CXXC1, DBN1, DDR1, DNM3, EFNB3, EGFR, EIF2AK4, EPHA3, EPHA4, EPHB3, EPHB6, FGFR2, FLOT1, FN1, FOXD1, GAB2, GAS7, GATA3, GLI2, GOLGA4, HPRT1, IGSF9, IST1, ITGB1, ITSN2, KALRN, KANK1, KIF13B, KNDC1, LINGO1, LLGL1, LRP4, LZTS1, MACF1, MAG, MAPT, MICOS10-NBL1, MYH10, NBL1, NCAM1, NELL2, …	.
GO:0042330	taxis	development	47	0.000518825	1.11959e-06	[2, 3]	15.0084	89	[ABCC1, ADAM10, ALCAM, ANOS1, APBB2, APP, BCL11B, BMP4, BMPR1B, BOC, CALR, CCL17, CCL19, CCL20, CCL25, CCL3, CCL4, CCN1, CDH4, CREB1, CRKL, DEFB1, EDN1, EDNRB, EFNB3, EPHA3, EPHA4, EPHB3, EPHB6, F2RL1, FER, FGF18, FOXD1, GAB2, GAMT, GATA3, GLI2, GOLGA4, GPNMB, GREM1, HSPB1, ID2, IGSF9, IL1R1, KIT, LECT2, LEF1, LGALS3, LOX, LZTS1, MAPK14, MICOS10-NBL1, MMP28, MOK, MOSPD2, MYH10, NBL1, NCAM1, NELL2…	.
GO:0007411	axon guidance	development	47	0.00281339	1.11959e-06	[4, 5, 6, 7, 8, 9, 10, 11, 12, 13]	16.4875	46	[ALCAM, ANOS1, APBB2, APP, BCL11B, BMPR1B, BOC, CDH4, EFNB3, EPHA3, EPHA4, EPHB3, EPHB6, FOXD1, GAB2, GATA3, GLI2, IGSF9, LZTS1, MYH10, NCAM1, NELL2, NFIB, NRXN1, NTN1, NTN4, PDLIM7, PLOD2, PLXNA1, PTCH1, RYK, SCN1B, SEMA3A, SEMA3D, SEMA3F, SEMA4C, SEMA5A, SEMA5B, SEMA6A, SIAH1, SLC6A2, SLIT1, SLIT2, SPON2, WNT3, WNT5A]	.
GO:0050920	regulation of chemotaxis	development	47	0.00873474	1.11959e-06	[3, 4, 5]	16.9231	33	[ADAM10, CALR, CCL19, CCL3, CCL4, EDN1, F2RL1, FGF18, GAMT, GREM1, HSPB1, MAPK14, MICOS10-NBL1, MMP28, MOK, MOSPD2, NBL1, OSR1, PKD1, PLXNA1, PTK2B, RYK, SEMA3A, SEMA3D, SEMA3F, SEMA4C, SEMA5A, SEMA5B, SEMA6A, SLAMF8, SLIT2, WNT3, WNT5A]	.
GO:0050680	negative regulation of epithelial cell proliferation	development	48	0.000116336	4.24137e-05	[3, 4, 5, 6]	23.3871	29	[ANGPTL1, ATF2, ATOH8, BMP4, CAV1, CAV2, CCL4, CDKN1B, CNMD, FGFR2, FSTL1, GATA3, IFT80, MTSS1, NFIB, NLRC3, NUPR1, PDCD6IP, PKD1, PTCH1, PTN, RUNX3, SFRP1, SPARC, STAT1, TGFB2, TGFBR3, TNMD, WNT5A]	.
GO:0050673	epithelial cell proliferation	development	48	0.000157107	4.24137e-05	[2]	16.9713	65	[ACVR2A, ANGPTL1, ATF2, ATOH8, B4GALT1, BCL11B, BMP2, BMP4, BMPER, CAV1, CAV2, CCL4, CD34, CDH11, CDKN1B, CNMD, COL8A1, CPAMD8, DLX6, ECM1, EDNRB, EGFR, FGFR2, FLT4, FSTL1, GATA3, HTRA1, ID2, IFT80, IGFBP5, JUN, KIT, LRP4, MIA3, MTSS1, NELL2, NFIB, NLRC3, NR1D1, NUPR1, OSR1, PDCD6IP, PKD1, PLXNA1, PTCH1, PTK2B, PTN, RP9, RPL36A, RUNX3, SEMA4C, SEMA5A, SFRP1, SIX4, SPARC, STAT1, STOX1, TEK, TGFB2,…	.
GO:0050678	regulation of epithelial cell proliferation	development	48	0.000250541	4.24137e-05	[3, 4, 5]	17.3252	57	[ANGPTL1, ATF2, ATOH8, B4GALT1, BCL11B, BMP2, BMP4, CAV1, CAV2, CCL4, CDH11, CDKN1B, CNMD, CPAMD8, DLX6, ECM1, EDNRB, EGFR, FGFR2, FLT4, FSTL1, GATA3, HTRA1, IFT80, JUN, LRP4, MIA3, MTSS1, NELL2, NFIB, NLRC3, NR1D1, NUPR1, OSR1, PDCD6IP, PKD1, PTCH1, PTK2B, PTN, RP9, RPL36A, RUNX3, SEMA4C, SEMA5A, SFRP1, SIX4, SPARC, STAT1, STOX1, TEK, TGFB2, TGFBR3, TNFSF12, TNMD, TP63, WNT5A, ZNF703]	.
GO:0001936	regulation of endothelial cell proliferation	development	48	0.00202711	4.24137e-05	[4, 5, 6]	20.3125	26	[ANGPTL1, ATOH8, BMP2, BMP4, CAV1, CAV2, CCL4, CDH11, CNMD, CPAMD8, ECM1, FLT4, JUN, LRP4, MIA3, NELL2, PKD1, PTK2B, SEMA4C, SEMA5A, SPARC, STAT1, TEK, TNFSF12, TNMD, WNT5A]	.
GO:0001935	endothelial cell proliferation	development	48	0.00205571	4.24137e-05	[3]	19.7183	28	[ANGPTL1, ATOH8, BMP2, BMP4, BMPER, CAV1, CAV2, CCL4, CD34, CDH11, CNMD, CPAMD8, ECM1, FLT4, JUN, LRP4, MIA3, NELL2, PKD1, PTK2B, SEMA4C, SEMA5A, SPARC, STAT1, TEK, TNFSF12, TNMD, WNT5A]	.
GO:0012501	programmed cell death	cellular process, localisation, and structure	49	0.000610564	0.000302399	[3]	12.7188	218	[ADAM10, AHR, ALK, ALX4, ANGPTL1, APBB2, APP, AQP1, ARHGEF1, ARHGEF19, ASIP, ATF2, ATP2A1, B4GALT1, BCAP29, BCL11B, BCL7B, BIK, BMF, BMP2, BMP3, BMP4, BMPR1B, BNIP3, CALR, CAMK2D, CAPN1, CAPN2, CAPNS1, CARD14, CAV1, CAV2, CBL, CCAR1, CCL19, CCL3, CCL4, CCN1, CCN2, CD2, CD200, CD38, CDC34, CDH11, CDH4, CDKN1A, CDKN1B, CHERP, CHST11, CKAP2, COL18A1, COL2A1, CPAMD8, CREB1, CRH, CRIP2, CRKL, CTDSP2, …	.
GO:0008219	cell death	cellular process, localisation, and structure	49	0.0010372	0.000302399	[2]	12.5206	228	[ADAM10, AHR, ALK, ALX4, ANAPC1, ANGPTL1, APBB2, APP, AQP1, ARHGEF1, ARHGEF19, ASIP, ATF2, ATP2A1, B4GALT1, BCAP29, BCL11B, BCL7B, BIK, BMF, BMP2, BMP3, BMP4, BMPR1B, BNIP3, CALR, CAMK2D, CAPN1, CAPN2, CAPNS1, CARD14, CAV1, CAV2, CBL, CCAR1, CCL19, CCL3, CCL4, CCN1, CCN2, CCN5, CD2, CD200, CD34, CD38, CDC34, CDH11, CDH4, CDKN1A, CDKN1B, CHERP, CHST11, CKAP2, COL18A1, COL2A1, CPAMD8, CREB1, CRH, C…	.
GO:0010942	positive regulation of cell death	cellular process, localisation, and structure	49	0.00155724	0.000302399	[3, 4, 5]	14.2857	95	[ADAM10, APBB2, ARHGEF1, ARHGEF19, ATF2, B4GALT1, BIK, BMF, BMP2, BMP4, BMPR1B, BNIP3, CAMK2D, CAPN2, CARD14, CAV1, CAV2, CCL3, CCL4, CCN1, CCN2, CD200, CDC34, CDH11, CDKN1A, CDKN1B, COL18A1, CREB1, CRH, CTNNA1, CYLD, DAP, DDOST, DEDD2, DNAJB6, DNMT3A, EIF4G1, FSTL1, HEBP2, INHBB, ITGB1, JUN, KALRN, KCNMA1, KLF11, LDHA, LTK, MAP2K6, MAPT, MCF2L, MSX1, NEURL1, NGEF, NLRP12, NLRP3, NUPR1, OLFM1, PA…	.
GO:0006915	apoptotic process	cellular process, localisation, and structure	49	0.00331525	0.000302399	[4]	12.3942	205	[ADAM10, AHR, ALK, ALX4, ANGPTL1, APBB2, APP, AQP1, ARHGEF1, ARHGEF19, ASIP, ATF2, ATP2A1, B4GALT1, BCAP29, BCL11B, BCL7B, BIK, BMF, BMP2, BMP3, BMP4, BMPR1B, BNIP3, CALR, CAMK2D, CAPN2, CARD14, CAV1, CAV2, CBL, CCAR1, CCL19, CCL3, CCL4, CCN1, CCN2, CD2, CD200, CD38, CDC34, CDH11, CDH4, CDKN1A, CDKN1B, CHERP, CHST11, CKAP2, COL18A1, COL2A1, CPAMD8, CREB1, CRH, CRIP2, CRKL, CTDSP2, CTNNA1, CTSL, C…	.
GO:0043068	positive regulation of programmed cell death	cellular process, localisation, and structure	49	0.00368779	0.000302399	[4, 5, 6]	14.1005	87	[ADAM10, APBB2, ARHGEF1, ARHGEF19, ATF2, B4GALT1, BIK, BMF, BMP2, BMP4, BMPR1B, BNIP3, CAMK2D, CAPN2, CARD14, CAV1, CAV2, CCL3, CCL4, CCN1, CCN2, CD200, CDC34, CDH11, COL18A1, CREB1, CTNNA1, CYLD, DAP, DDOST, DEDD2, DNAJB6, FSTL1, INHBB, ITGB1, JUN, KALRN, KCNMA1, KLF11, LDHA, LTK, MAP2K6, MAPT, MCF2L, MSX1, NEURL1, NGEF, NLRP12, NLRP3, NUPR1, OLFM1, PAK2, PAWR, PDCD6IP, PELP1, PLCL1, PPP3R1, PTC…	.
GO:0061061	muscle structure development	development	50	2.61451e-10	6.78313e-12	[3]	19.0244	117	[ACHE, ALX4, ANGPTL1, ASB2, ASIP, BCL9, BMP2, BMP4, BOC, CALR, CAPN2, CASQ1, CAV1, CAV2, CCL17, CD200, CD81, CDKN1A, CENPF, CHERP, COL11A1, COL6A3, CREB1, CTNNA1, CTNNA2, CYP26B1, DCN, DDX17, DSPP, EDN1, EDNRB, EEF2, EHD2, ELN, ERBB3, FBXO40, FGF3, FGFR2, FHL2, FHL3, FHOD3, FLOT1, FZD1, GAMT, GPCPD1, GREM1, HEY2, HEYL, HLF, IGFBP5, ITGB1, JAG1, JPH2, KDM6B, KIT, KRT19, KRT8, LDB3, LEF1, LOX, MAPK…	.
GO:0060537	muscle tissue development	development	50	2.09091e-08	6.78313e-12	[4]	20.1474	82	[ANGPTL1, ASB2, ASIP, BCL9, BMP2, BMP4, CALR, CASQ1, CAV1, CAV2, CD200, CDKN1A, CENPF, COL11A1, CREB1, CYP26B1, DCN, DDX17, DSG2, DSPP, EDN1, EEF2, ELN, ERBB3, FGF3, FGFR2, FHL2, FHOD3, FLOT1, GAMT, GPCPD1, GREM1, HEY2, HEYL, HLF, ID2, IGFBP5, ITGB1, JPH2, KDM6B, LEF1, LOX, MAPK14, MEIS1, METTL21C, MUC2, MYBPC1, MYBPC2, MYBPC3, MYH10, MYH7, MYOZ1, MYOZ2, NEURL1, NR3C1, NUPR1, OSR1, PKD1, PLN, RBF…	.
GO:0007517	muscle organ development	development	50	8.33771e-08	6.78313e-12	[4, 5, 6]	20	77	[ACHE, ALX4, ANGPTL1, ASB2, BCL9, BMP2, BMP4, CASQ1, CAV1, CAV2, CD200, CDKN1A, CENPF, COL11A1, COL6A3, CREB1, CYP26B1, DCN, DDX17, DSPP, EDN1, EEF2, ELN, ERBB3, FGF3, FGFR2, FHL3, FLOT1, FZD1, GAMT, GPCPD1, GREM1, HEY2, HEYL, HLF, JPH2, LEF1, LOX, MAPK14, MEIS1, METTL21C, MSX1, MUC2, MYBPC1, MYBPC2, MYBPC3, MYH7, MYOZ1, MYOZ2, NEURL1, NR3C1, NUPR1, PKD1, RBFOX1, RXRA, SGCB, SIX4, SLC6A2, SMAD6, …	.
GO:0007507	heart development	development	50	4.91378e-06	6.78313e-12	[4, 5, 6]	16.9708	93	[ANGPTL1, ANXA2, ASIP, ATF2, BMP2, BMP4, CALR, CCN1, CDKN1A, CDKN1B, COL11A1, COL2A1, COL5A1, CREB1, CRIP2, CRKL, CSPG4, DSG2, DSPP, EDN1, EGFR, ELN, ERBB3, FBN1, FGF3, FGFR2, FHL2, FHOD3, FREM2, FZD1, GAA, GAMT, GATA3, GLI2, GNG5, GREM1, HEY2, HEYL, ID2, ITGB1, JAG1, JPH2, JUN, KDM6B, LOX, MAPK14, MATR3, MEIS1, MEIS2, MSX1, MUC2, MYBPC1, MYBPC2, MYBPC3, MYH10, MYH7, NEK8, NELL2, NR3C1, OLFM1, OS…	.
GO:0042692	muscle cell differentiation	development	50	4.16623e-05	6.78313e-12	[4]	18	63	[ASIP, BCL9, BMP2, BMP4, BOC, CALR, CAPN2, CASQ1, CAV2, CD81, CDKN1A, CTNNA1, CTNNA2, CYP26B1, EDN1, EDNRB, EHD2, FBXO40, FGFR2, FHL2, FHOD3, FLOT1, GAMT, GREM1, HEY2, IGFBP5, ITGB1, KDM6B, KIT, KRT19, KRT8, LDB3, LOX, MAPK14, MED28, MSX1, MUC2, MYBPC1, MYBPC2, MYBPC3, MYH10, MYH9, MYOZ1, MYOZ2, NANOS1, NPNT, NR3C1, PLXNA1, PTK2B, RXRA, SEMA4C, SGCB, SIX4, SMYD1, SORBS2, SPAG9, SUPT6H, TBX3, TESC…	.
GO:0035051	cardiocyte differentiation	development	50	0.00221481	6.78313e-12	[4, 5, 6, 7]	18.9024	31	[ANGPTL1, ANXA2, ASIP, BMP2, BMP4, CALR, CDKN1A, EDN1, EGFR, FHL2, FHOD3, GAMT, GREM1, HEY2, ITGB1, JAG1, KDM6B, MUC2, MYBPC1, MYBPC2, MYBPC3, MYH10, NR3C1, RXRA, SGCB, SORBS2, TBX3, TESC, TGFB2, TGFBR3, TTN]	.
GO:0009790	embryo development	development	51	4.17558e-05	1.40668e-05	[3, 4]	14.7124	133	[ACVR2A, ADAM10, ALX4, ANGPTL1, ANKRD11, ATOH8, BMP2, BMP4, CAMSAP3, CAPN2, CCN1, CD200, CDKN1A, CEBPA, CHST11, COL11A1, COL12A1, COL1A1, COL2A1, COL5A1, COL5A2, COL6A1, COL7A1, COL8A1, CRABP2, CYP26B1, DACT1, DLD, DLX6, DNAJB6, DNMT3A, DSC2, EDN1, EGFR, EHMT1, ELF3, FBN1, FGFR2, FN1, FREM2, FSTL1, FZD1, GAMT, GATA3, GLI2, GREM1, HEY2, HOXA10, HSBP1, ID2, IFITM5, IL1R1, IRX1, IRX5, ITGA5, ITGB1, …	.
GO:0048598	embryonic morphogenesis	development	51	0.000179585	1.40668e-05	[3, 4, 5]	15.7116	85	[ACVR2A, ALX4, ANGPTL1, ATOH8, BMP4, CCN1, CHST11, COL11A1, COL12A1, COL2A1, COL5A1, COL5A2, COL6A1, COL7A1, COL8A1, CRABP2, CYP26B1, DACT1, DLD, DLX6, DNAJB6, EDN1, FBN1, FGFR2, FN1, FREM2, FSTL1, FZD1, GAMT, GATA3, GLI2, GREM1, HOXA10, HSBP1, ID2, IL1R1, IRX1, IRX5, ITGA5, ITGB1, ITGB5, KDM6B, LAMA3, LEF1, LRP4, LRP5, MBNL1, MBP, MDFI, MMP16, MSX1, NF2, NTN1, OSR1, PBX1, PKD1, PLOD2, POSTN, PTC…	.
GO:0048608	reproductive structure development	development	51	0.000184605	1.40668e-05	[3, 4, 5, 6]	16.7939	66	[ACVR2A, ANGPTL1, BIK, BMP4, BMPR1B, CBL, CCN1, CDH11, CDKN1B, CEBPA, CRIP2, CRKL, CTDSP2, CTNNA1, CXXC1, DCN, DNAJB6, EGFR, FGFR2, FSTL1, GATA3, GLI2, HEY2, HOXA10, HSD17B3, HTRA1, INHBB, IRX5, KIT, KITLG, KRT19, KRT8, LEF1, MAPK14, MDFI, MEIS2, MGST1, MIA3, MMP19, NR3C1, NUPR1, OSR1, PKD1, PLCD3, PTCH1, PTK2B, RARG, RSPO3, RXRA, SEMA3A, SFRP1, SIX4, SLIT1, SLIT2, SNAI1, SOX8, TBX3, TESC, TGFB2,…	.
GO:0007369	gastrulation	development	51	0.000368388	1.40668e-05	[4, 5, 6]	20.1149	35	[ACVR2A, ANGPTL1, ATOH8, BMP4, COL11A1, COL12A1, COL5A1, COL5A2, COL6A1, COL7A1, COL8A1, DLD, FGFR2, FN1, FSTL1, HSBP1, IL1R1, ITGA5, ITGB1, ITGB5, KDM6B, LAMA3, LEF1, LRP5, MBP, NF2, OSR1, SFRP1, SNAI1, TGFBR2, TWSG1, WNT11, WNT3, WNT5A, ZBTB7C]	.
GO:0009792	embryo development ending in birth or egg hatching	development	51	0.00259968	1.40668e-05	[4, 5]	14.4097	83	[ACVR2A, ADAM10, ALX4, ANGPTL1, ANKRD11, BMP2, BMP4, CAMSAP3, CAPN2, CCN1, CD200, CEBPA, CHST11, COL11A1, COL1A1, COL2A1, DACT1, DNAJB6, DSC2, EDN1, EGFR, ELF3, FGFR2, FSTL1, FZD1, GATA3, GLI2, HEY2, IFITM5, IRX5, ITGB1, KIAA1217, KRT19, KRT8, LEF1, MBNL1, MBTD1, MDFI, MIA3, MMP16, MSX1, MYH10, MYH9, MYO1C, NKD1, NR3C1, OSR1, PBX1, PKD1, PLCD3, PLOD2, POSTN, PSMA7, PTCH1, PTK2B, RAI2, RARG, RBM39…	.
GO:0048568	embryonic organ development	development	51	0.00886246	1.40668e-05	[4, 5, 6]	14.7668	57	[ALX4, ANGPTL1, BMP4, CCN1, CEBPA, CHST11, COL11A1, COL2A1, COL5A2, DLX6, DNAJB6, EDN1, EGFR, FBN1, FGFR2, FSTL1, GATA3, GLI2, HEY2, ID2, IRX5, KIT, KITLG, KRT19, KRT8, LEF1, MDFI, MEIS2, MIA3, MMP16, MSX1, NR3C1, NTN1, OSR1, PBX1, PKD1, PKDCC, PLCD3, POSTN, PTCH1, PTK2B, RARG, RSPO3, SATB2, SFRP1, SIX4, SNAI1, STOX1, TBX3, TGFB2, TGFB3, TGFBR2, TRIOBP, VPS52, WNT11, WNT5A, WNT9B]	.
GO:0009966	regulation of signal transduction	cellular process, localisation, and structure	52	0.00018463	0.000567193	[3, 4, 5]	12.2321	331	[AAK1, ACVR2A, ADGRG3, ADRA2A, AKAP12, ALK, ANGPTL1, ANKS1A, ANTXR1, APCDD1, APOD, APOL3, APP, ARAP1, ARFGAP1, ARFGEF1, ARHGAP12, ARHGAP17, ARHGAP20, ARHGAP22, ARHGEF1, ARHGEF19, ASPN, BAMBI, BIK, BMF, BMP2, BMP3, BMP4, BMPER, BMPR1B, BNIP3, BRD1, C1QTNF1, C1QTNF2, CACNG6, CALR, CAMK2D, CAPG, CAPN1, CAPNS1, CARD14, CARD19, CAV1, CAV2, CBL, CBLN1, CCBE1, CCDC3, CCL17, CCL19, CCL20, CCL25, CCL3, CC…	.
GO:0048585	negative regulation of response to stimulus	cellular process, localisation, and structure	52	0.000667185	0.000567193	[2, 3, 4]	13.0466	182	[ADGRG3, ADRA2A, ANXA2, APCDD1, APOD, ARHGAP12, ASPN, ATF2, BAMBI, BMP2, BMP4, BMPER, C1QTNF1, CALR, CAPG, CARD14, CARD19, CAV1, CAV2, CBL, CBLN1, CCDC3, CCL4, CD2, CD200, CD34, CD59, CD84, CDC34, CDH11, CDKN1A, CDKN1B, CHST11, CNMD, COL2A1, CRY1, CTNNA1, CTNNA2, CXXC1, CYLD, CYP26B1, DAB2, DACT1, DCN, DEPTOR, DKK3, DNAJB6, DYRK2, ECM1, EDN1, EGFR, EIF3A, EMILIN3, EPHA4, ERBB3, F2RL1, FBN1, FBXW1…	.
GO:0010648	negative regulation of cell communication	cellular process, localisation, and structure	52	0.00139559	0.000567193	[3, 4, 5]	13.1424	156	[ACHE, ADGRG3, ADRA2A, APCDD1, APOD, ARF1, ARHGAP12, ASPN, ATAD1, BAMBI, BMP2, BMP4, BMPER, CALR, CAPG, CARD14, CARD19, CAV1, CAV2, CBL, CBLN1, CCDC3, CD2, CD38, CDC34, CDH11, CHST11, CNMD, COL2A1, CRH, CRY1, CTNNA1, CYLD, CYP26B1, DAB2, DACT1, DCN, DEPTOR, DKK3, DNAJB6, DYRK2, ECM1, EDN1, EGFR, EIF3A, EMILIN3, ERBB3, F2RL1, FBN1, FBXW11, FHL2, FSTL1, FZD1, GAMT, GATA3, GDPD5, GPNMB, GREM1, HADHA…	.
GO:0023057	negative regulation of signaling	cellular process, localisation, and structure	52	0.00158688	0.000567193	[2, 3, 4]	13.0982	156	[ACHE, ADGRG3, ADRA2A, APCDD1, APOD, ARF1, ARHGAP12, ASPN, ATAD1, BAMBI, BMP2, BMP4, BMPER, CALR, CAPG, CARD14, CARD19, CAV1, CAV2, CBL, CBLN1, CCDC3, CD2, CD38, CDC34, CDH11, CHST11, CNMD, COL2A1, CRH, CRY1, CTNNA1, CYLD, CYP26B1, DAB2, DACT1, DCN, DEPTOR, DKK3, DNAJB6, DYRK2, ECM1, EDN1, EGFR, EIF3A, EMILIN3, ERBB3, F2RL1, FBN1, FBXW11, FHL2, FSTL1, FZD1, GAMT, GATA3, GDPD5, GPNMB, GREM1, HADHA…	.
GO:0048583	regulation of response to stimulus	cellular process, localisation, and structure	52	0.00255227	0.000567193	[2, 3]	11.5715	391	[AAK1, ACVR2A, ADAM10, ADGRG3, ADRA2A, AKAP12, ALK, ANGPTL1, ANKS1A, ANTXR1, ANXA2, APCDD1, APOD, APOL3, APP, ARAP1, ARFGAP1, ARFGEF1, ARHGAP12, ARHGAP17, ARHGAP20, ARHGAP22, ARHGEF1, ARHGEF19, ASIP, ASPN, ATF2, BAMBI, BIK, BMF, BMP2, BMP3, BMP4, BMPER, BMPR1B, BNIP3, BRD1, BTN1A1, BTN2A1, C1QB, C1QTNF1, C1QTNF2, C1R, CACNG6, CALR, CAMK2D, CAMK2G, CAPG, CAPN1, CAPNS1, CARD14, CARD19, CASQ1, CAV1,…	.
GO:0009968	negative regulation of signal transduction	cellular process, localisation, and structure	52	0.00780026	0.000567193	[3, 4, 5, 6]	12.7505	140	[ADGRG3, APCDD1, APOD, ARHGAP12, ASPN, BAMBI, BMP2, BMP4, BMPER, CALR, CAPG, CARD14, CARD19, CAV1, CAV2, CBL, CBLN1, CCDC3, CD2, CDC34, CHST11, CNMD, COL2A1, CRY1, CTNNA1, CYLD, CYP26B1, DAB2, DACT1, DCN, DEPTOR, DKK3, DNAJB6, DYRK2, ECM1, EGFR, EIF3A, EMILIN3, ERBB3, F2RL1, FBN1, FBXW11, FHL2, FSTL1, FZD1, GAMT, GATA3, GDPD5, GREM1, HEY2, HEYL, HIC1, HIPK3, HSPB1, HTRA1, IFT80, IGFBP5, IL1R1, IT…	.
GO:0051128	regulation of cellular component organization	cellular process, localisation, and structure	53	0.000123034	3.51845e-05	[3, 4]	12.6701	270	[AAK1, ABLIM3, ACE, ADAM10, ADD3, ANAPC1, ANK1, ANKRD27, ANTXR1, ANXA2, APBB2, APOD, APP, ARAP1, ARF1, ARFGAP1, ARFGEF1, ARHGAP17, ARHGAP22, ARHGEF19, ASIP, ASPH, ATAD1, AVIL, BAMBI, BCL11A, BIK, BMF, BMP4, BNIP3, CALCOCO2, CALR, CAMK2D, CAMSAP3, CAPG, CAPN2, CARD14, CAV1, CAV2, CBL, CBLN1, CBLN2, CCL19, CCL3, CCL4, CCN1, CCN2, CD151, CD200, CD38, CDC34, CDC42EP2, CDH1, CDH4, CDK2AP2, CDKN1A, CDK…	.
GO:0051130	positive regulation of cellular component organization	cellular process, localisation, and structure	53	0.000144938	3.51845e-05	[3, 4, 5]	13.8864	154	[ABLIM3, ANK1, ANKRD27, ANTXR1, ANXA2, APP, ARAP1, ARF1, ATAD1, AVIL, BIK, BMF, BNIP3, CALCOCO2, CALR, CAPN2, CAV1, CAV2, CBL, CBLN1, CBLN2, CCL19, CCN2, CD151, CD200, CDC34, CDC42EP2, CDH4, CDKN1B, CLIP1, COL16A1, COL26A1, CRABP2, CREB1, CRIP2, CRKL, CTNNA2, DAB2, DBN1, DCN, DDR2, DNM3, DPYSL3, DTNA, EDN1, EHD2, EIF4G1, ENTR1, EPHA3, EPHA4, EPHB3, F2RL1, FER, FHOD1, FLOT1, FMN1, FN1, FSTL1, FZD1…	.
GO:0031344	regulation of cell projection organization	cellular process, localisation, and structure	53	0.000146325	3.51845e-05	[4, 5]	15.1335	102	[ADAM10, ANKRD27, ARAP1, ARF1, ASIP, AVIL, BCL11A, CARD14, CAV1, CAV2, CCL19, CD38, CDC42EP2, CDH4, CRABP2, CRKL, CTNNA2, CXXC1, CYLD, DBN1, DNM3, DPYSL3, DTNA, EFNB3, ENTR1, EPHA3, EPHA4, EPHB3, F2RL1, FER, FN1, FSTL1, FZD1, GATA3, GOLGA4, HSPA8, IST1, ITSN2, KALRN, KANK1, KIF13B, KIT, KNDC1, LINGO1, LLGL1, LRIG2, LRP4, LTK, LZTS1, MACF1, MAG, MAPT, NDNF, NEURL1, NGEF, NRXN1, NTN1, NTRK2, OLFM1,…	.
GO:0044087	regulation of cellular component biogenesis	cellular process, localisation, and structure	53	0.000220251	3.51845e-05	[2, 3]	14.4593	119	[ACE, ADD3, ANKRD27, ANTXR1, APOD, APP, ARAP1, ARF1, ARFGEF1, ASIP, AVIL, BIK, BMF, CAMSAP3, CAPG, CAV1, CAV2, CBLN1, CBLN2, CCL19, CCN1, CCN2, CDC34, CDC42EP2, CDKN1B, CHMP1B, CLIP1, COL16A1, CREB1, CSPG4, CTNNA2, CYLD, DACT1, DNAJB6, DNM3, DPYSL3, DTNA, EDN1, EIF4G1, ELN, ENTR1, EPHA3, EPHB3, F2RL1, FER, FHOD1, FHOD3, FLOT1, FMN1, FN1, FSTL1, FZD1, GAMT, GPM6B, GREM1, HSPA8, KANK1, KANK4, KIT, …	.
GO:0031346	positive regulation of cell projection organization	cellular process, localisation, and structure	53	0.00311691	3.51845e-05	[4, 5, 6]	15.2882	61	[ANKRD27, ARAP1, ARF1, AVIL, CCL19, CDC42EP2, CDH4, CRABP2, DBN1, DNM3, DPYSL3, DTNA, ENTR1, EPHA3, EPHA4, F2RL1, FN1, FZD1, GOLGA4, HSPA8, IST1, ITSN2, KALRN, KIT, LLGL1, LTK, MACF1, MAPT, NDNF, NEURL1, NTN1, NTRK2, PALM, PDCD6IP, PKD1, PLXNA1, PPFIA1, PRG4, PTCH1, PTK2B, PTN, PTPRD, RASGRF2, RERE, RGMA, RIMS1, SCARB2, SCN1B, SEMA3A, SEMA4C, SEMA5A, SFSWAP, SLIT2, SS18, SYT1, SYT2, TGFB3, TMEM10…	.
GO:0044089	positive regulation of cellular component biogenesis	cellular process, localisation, and structure	53	0.00807523	3.51845e-05	[2, 3, 4]	14.3158	68	[ANTXR1, ARAP1, ARF1, BIK, BMF, CAV1, CAV2, CBLN1, CBLN2, CCL19, CCN2, CDC34, CDC42EP2, CDKN1B, CLIP1, COL16A1, CREB1, CTNNA2, DNM3, DPYSL3, DTNA, EDN1, EIF4G1, ENTR1, EPHB3, F2RL1, FER, FHOD1, FLOT1, FMN1, FN1, FSTL1, KIT, LIMCH1, LRRN1, MAPT, MPP7, MYO1C, NDRG1, NEURL1, NF2, NRXN1, NTRK2, PALM, PDCD6IP, PPFIA1, PRG4, PTK2B, PTPRD, PYCARD, RAC3, SFRP1, SLC6A2, SRSF5, SYNPO2, TEK, TESC, TESK1, TG…	.
GO:0048762	mesenchymal cell differentiation	cellular process, localisation, and structure	54	3.72614e-06	1.70647e-05	[4, 5, 6, 7]	21.9626	47	[ANGPTL1, BAMBI, BMP2, BMP4, COL1A1, DAB2, DDX17, EDN1, EDNRB, EPHA3, FGFR2, FN1, FSTL1, GAMT, GREM1, HEY2, HEYL, JAG1, KITLG, LEF1, MSX1, NELL2, NR3C1, OLFM1, OSR1, PDCD6IP, PTCH1, SEMA3A, SEMA3D, SEMA3F, SEMA4C, SEMA5A, SEMA5B, SEMA6A, SFRP1, SMAD6, SNAI1, SOX8, STAT1, TGFB2, TGFB3, TGFBR2, TGFBR3, WNT11, WNT5A, ZEB2, ZNF703]	.
GO:0060485	mesenchyme development	cellular process, localisation, and structure	54	4.16743e-06	1.70647e-05	[4, 5, 6]	20.6107	54	[ACTA2, ANGPTL1, BAMBI, BMP2, BMP4, CD200, COL1A1, DAB2, DDX17, EDN1, EDNRB, EPHA3, ERBB3, FGFR2, FN1, FOXD1, FSTL1, GAMT, GREM1, HEY2, HEYL, JAG1, KITLG, LEF1, MEIS2, MSX1, NELL2, NR3C1, OLFM1, OSR1, PDCD6IP, PTCH1, SEMA3A, SEMA3D, SEMA3F, SEMA4C, SEMA5A, SEMA5B, SEMA6A, SFRP1, SIX4, SMAD6, SNAI1, SOX8, STAT1, TCF15, TGFB2, TGFB3, TGFBR2, TGFBR3, WNT11, WNT5A, ZEB2, ZNF703]	.
GO:0010718	positive regulation of epithelial to mesenchymal transition	cellular process, localisation, and structure	54	0.000977707	1.70647e-05	[3, 4, 5, 6, 7, 8, 9, 10]	30.9524	13	[BAMBI, BMP2, BMP4, COL1A1, DAB2, JAG1, LEF1, OLFM1, SNAI1, TGFB2, TGFB3, TGFBR2, ZNF703]	.
GO:0010717	regulation of epithelial to mesenchymal transition	cellular process, localisation, and structure	54	0.00101875	1.70647e-05	[4, 5, 6, 7, 8, 9]	24.0964	20	[BAMBI, BMP2, BMP4, COL1A1, DAB2, EPHA3, FSTL1, GAMT, GREM1, JAG1, LEF1, OLFM1, PDCD6IP, SFRP1, SMAD6, SNAI1, TGFB2, TGFB3, TGFBR2, ZNF703]	.
GO:0014031	mesenchymal cell development	cellular process, localisation, and structure	54	0.00128312	1.70647e-05	[4, 5, 6, 7, 8]	23.0769	21	[ANGPTL1, BMP4, EDN1, EDNRB, FN1, HEY2, HEYL, JAG1, KITLG, NELL2, NR3C1, PTCH1, SEMA3A, SEMA3D, SEMA3F, SEMA4C, SEMA5A, SEMA5B, SEMA6A, SOX8, ZEB2]	.
GO:0048863	stem cell differentiation	cellular process, localisation, and structure	54	0.00662904	1.70647e-05	[4]	16.3265	40	[ACE, ANGPTL1, BMP4, CD200, EDN1, EDNRB, FGFR2, FN1, FSTL1, FZD1, GAMT, GATA3, GREM1, JAG1, KIT, KITLG, LMO1, LTBP3, MSX1, NELL2, OSR1, POSTN, PSMA7, PTCH1, SEMA3A, SEMA3D, SEMA3F, SEMA4C, SEMA5A, SEMA5B, SEMA6A, SFRP1, SOX5, SOX8, SP7, TCF12, TGFB2, TP63, WNT3, ZEB2]	.
GO:0002062	chondrocyte differentiation	development	55	2.98021e-14	6.50404e-15	[4, 5, 6, 7]	38.4615	45	[ADAMTS7, ANXA2, BMP2, BMP4, BMPR1B, CAPNS1, CCN2, CHST11, COL11A1, COL12A1, COL14A1, COL21A1, COL27A1, COL2A1, COL6A1, COL6A2, COL6A3, COL7A1, CSPG4, ECM1, FGF18, GAMT, GLI2, GREM1, IFT80, MAPK14, MATN4, MUSTN1, NFIB, NPPC, OSR1, PKDCC, PLXNA1, POR, POSTN, RARG, RUNX3, SERPINH1, SLC25A12, SOX5, TGFBR2, VDAC2, VWA1, WNT5B, ZNF219]	.
GO:0051216	cartilage development	development	55	5.02808e-14	6.50404e-15	[4, 5, 6]	30.6533	61	[ADAMTS7, ANXA2, BMP2, BMP3, BMP4, BMPR1B, CAPNS1, CCN1, CCN2, CDH11, CHST11, CNMD, COL11A1, COL12A1, COL14A1, COL1A1, COL21A1, COL27A1, COL2A1, COL6A1, COL6A2, COL6A3, COL7A1, CSPG4, DSPP, ECM1, EDN1, FGF18, FSTL1, GAMT, GLI2, GREM1, IFT80, MAPK14, MATN4, MSX1, MUSTN1, NFIB, NPPC, NR1D1, OSR1, PKD1, PKDCC, PLXNA1, POR, POSTN, RARG, RUNX3, SATB2, SERPINH1, SFRP1, SLC25A12, SNAI1, SOX5, TGFBR2, VD…	.
GO:0061035	regulation of cartilage development	development	55	1.03716e-05	6.50404e-15	[4, 5, 6, 7]	30.6667	23	[ADAMTS7, ANXA2, BMP2, BMP4, BMPR1B, CCN1, CCN2, CDH11, FGF18, FSTL1, GAMT, GLI2, GREM1, PKDCC, POR, POSTN, RARG, SFRP1, SOX5, VDAC2, WNT11, WNT5A, ZNF219]	.
GO:0061036	positive regulation of cartilage development	development	55	0.00012031	6.50404e-15	[3, 4, 5, 6, 7, 8]	38.2353	13	[ANXA2, BMP2, BMP4, BMPR1B, CCN1, FGF18, PKDCC, POR, POSTN, SOX5, VDAC2, WNT5A, ZNF219]	.
GO:0032330	regulation of chondrocyte differentiation	development	55	0.00015778	6.50404e-15	[4, 5, 6, 7, 8]	32	16	[ADAMTS7, ANXA2, BMP4, BMPR1B, CCN2, FGF18, GAMT, GLI2, GREM1, PKDCC, POR, POSTN, RARG, SOX5, VDAC2, ZNF219]	.
GO:0061037	negative regulation of cartilage development	development	55	0.00388886	6.50404e-15	[3, 4, 5, 6, 7, 8]	31.25	10	[ADAMTS7, BMP4, CDH11, FSTL1, GAMT, GLI2, GREM1, RARG, SFRP1, WNT11]	.
GO:0097435	supramolecular fiber organization	cellular process, localisation, and structure	56	3.41193e-09	2.79588e-09	[3]	18.2527	117	[ADAMTS2, ADD3, ANXA2, APP, ARAP1, ARF1, ARFGEF1, ARHGAP12, ARHGAP17, AVIL, CAMSAP3, CAPG, CASQ1, CCN2, CDC42EP2, CDKN1B, CKAP2, CLIP1, COL11A1, COL12A1, COL14A1, COL1A1, COL1A2, COL2A1, COL5A1, COL5A2, COL5A3, CSPG4, CTNNA1, CTNNA2, DBN1, DDR2, DNAJB6, DPYSL3, DSPP, DST, DTNA, EDN1, ELN, F2RL1, FER, FHOD1, FHOD3, FMN1, FMOD, FSTL1, GAMT, GAS7, GOLGA4, GREM1, HSPA8, ITGB1, ITGB5, KANK1, KANK4, KL…	.
GO:0030029	actin filament-based process	cellular process, localisation, and structure	56	1.36618e-06	2.79588e-09	[2]	16.3842	116	[ABLIM3, ADD3, ADRA2A, ANTXR1, AQP1, ARAP1, ARF1, ARFGEF1, ARHGAP12, ARHGAP17, ARHGEF19, AVIL, CALR, CAMK2D, CAPG, CASQ1, CAV1, CAV2, CCN2, CD2, CDC42EP2, CTNNA1, CTNNA2, DBN1, DNAJB6, DPYSL3, DSC2, DSG2, DSPP, DTNA, EDN1, EHD2, ELN, EPB41, EPHA3, F2RL1, FER, FHL3, FHOD1, FHOD3, FLII, FMN1, FSTL1, GAS7, GPM6B, ITGB1, ITGB5, KANK1, KANK4, KIT, KRT19, KRT8, LDB3, LIMCH1, LLGL1, MTSS1, MUC2, MYBPC1,…	.
GO:0030036	actin cytoskeleton organization	cellular process, localisation, and structure	56	4.37035e-05	2.79588e-09	[3, 5]	15.7643	99	[ABLIM3, ADD3, ADRA2A, ANTXR1, AQP1, ARAP1, ARF1, ARFGEF1, ARHGAP12, ARHGAP17, ARHGEF19, AVIL, CALR, CAPG, CASQ1, CCN2, CD2, CDC42EP2, CTNNA1, CTNNA2, DBN1, DNAJB6, DPYSL3, DTNA, EDN1, EHD2, ELN, EPB41, EPHA3, F2RL1, FER, FHL3, FHOD1, FHOD3, FLII, FMN1, FSTL1, GAS7, GPM6B, ITGB1, ITGB5, KANK1, KANK4, KIT, KRT19, KRT8, LDB3, LIMCH1, LLGL1, MTSS1, MUC2, MYBPC1, MYBPC2, MYBPC3, MYH10, MYH9, MYO1C, M…	.
GO:0031032	actomyosin structure organization	cellular process, localisation, and structure	56	0.000230341	2.79588e-09	[4, 6]	19.797	39	[ARAP1, CASQ1, CCN2, EDN1, ELN, EPB41, FHOD1, FHOD3, FSTL1, ITGB1, ITGB5, KRT19, KRT8, LDB3, LIMCH1, MUC2, MYBPC1, MYBPC2, MYBPC3, MYH10, MYH9, MYOZ1, MYOZ2, NF2, PDCD6IP, PPFIA1, PTK2B, SFRP1, SIX4, STMN1, TESC, TESK1, TGFB3, TNNT2, TNNT3, TPM1, TTN, VPS4A, WNT11]	.
GO:0007010	cytoskeleton organization	cellular process, localisation, and structure	56	0.000747141	2.79588e-09	[4]	13.4288	150	[ABLIM3, ADD3, ADRA2A, ANK1, ANK3, ANTXR1, AQP1, ARAP1, ARF1, ARFGEF1, ARHGAP12, ARHGAP17, ARHGEF19, AVIL, CALR, CAMSAP3, CAPG, CAPN2, CASQ1, CCDC69, CCL3, CCL4, CCN2, CD2, CDC42EP2, CDK2AP2, CDKN1A, CDKN1B, CEP85, CHD3, CHMP1B, CKAP2, CLIP1, CRIP2, CTNNA1, CTNNA2, CYLD, DBN1, DNAJB6, DPYSL3, DSPP, DST, DTNA, EDN1, EHD2, ELN, EPB41, EPHA3, F2RL1, FAM83H, FER, FHL3, FHOD1, FHOD3, FLII, FMN1, FSTL1…	.
GO:0032970	regulation of actin filament-based process	cellular process, localisation, and structure	56	0.000889537	2.79588e-09	[3, 4]	16.2162	60	[ADD3, ARAP1, ARF1, ARFGEF1, ARHGAP17, ARHGEF19, AVIL, CAMK2D, CAPG, CAV1, CAV2, CCN2, CDC42EP2, CTNNA2, DSC2, DSG2, DSPP, EDN1, ELN, EPHA3, F2RL1, FER, FHOD1, FHOD3, FMN1, FSTL1, GPM6B, KANK1, KANK4, LIMCH1, MYBPC3, MYH9, MYO1C, NF2, PLN, PLP1, PPFIA1, PTK2B, PYCARD, RAC3, RERE, RHOF, RND1, SEMA4C, SEMA5A, SFRP1, SLIT2, STMN1, SYNPO2, TEK, TESC, TESK1, TGFB3, TNNC1, TNNT2, TPM1, TRIM27, TRIOBP, …	.
GO:0007015	actin filament organization	cellular process, localisation, and structure	56	0.00607067	2.79588e-09	[4, 6]	14.9367	59	[ADD3, ARAP1, ARF1, ARFGEF1, ARHGAP12, ARHGAP17, AVIL, CAPG, CCN2, CDC42EP2, CTNNA1, CTNNA2, DBN1, DPYSL3, DTNA, ELN, F2RL1, FER, FHOD1, FHOD3, FMN1, FSTL1, GAS7, ITGB5, KANK1, KANK4, LIMCH1, MYBPC1, MYBPC2, MYBPC3, MYO1C, NF2, PAWR, PLP1, PPFIA1, PPP1R3D, PSTPIP1, PTK2B, PYCARD, RAC3, RHOF, RND1, SEMA4C, SEMA5A, SFRP1, SLIT2, SORBS2, STMN1, SYNPO2, TESC, TESK1, TGFB3, TNNT2, TPM1, TRIM27, TRIOBP…	.
GO:0002685	regulation of leukocyte migration	adaptive immune response	57	3.08874e-05	1.68761e-05	[3, 4, 5, 6, 7]	22.093	38	[ADAM10, APOD, APP, CALR, CCL19, CCL20, CCL25, CCL3, CCL4, CD200, CD81, CRKL, ECM1, EDN1, F2RL1, GAMT, GREM1, IL1R1, KITLG, LGALS3, MAPK14, MIA3, MICOS10-NBL1, MMP28, MOK, MOSPD2, NBL1, OSR1, PLVAP, PLXNA1, PTK2B, PYCARD, RIPK3, SLAMF8, SLIT2, TNFRSF14, WNT5A, ZP3]	.
GO:2000401	regulation of lymphocyte migration	adaptive immune response	57	0.00069372	1.68761e-05	[4, 5, 6, 7, 8]	28.0702	16	[ADAM10, APOD, APP, CCL20, CCL3, CCL4, CD200, CRKL, ECM1, MIA3, OSR1, PTK2B, PYCARD, RIPK3, TNFRSF14, WNT5A]	.
GO:0072676	lymphocyte migration	adaptive immune response	57	0.00128312	1.68761e-05	[3, 5, 6]	23.0769	21	[ADAM10, APOD, APP, CCL17, CCL19, CCL20, CCL25, CCL3, CCL4, CD200, CRKL, ECM1, GATA3, MIA3, OSR1, PTCH1, PTK2B, PYCARD, RIPK3, TNFRSF14, WNT5A]	.
GO:0002687	positive regulation of leukocyte migration	adaptive immune response	57	0.00185618	1.68761e-05	[3, 4, 5, 6, 7, 8]	21.4953	23	[ADAM10, APP, CALR, CCL19, CCL20, CCL3, CCL4, EDN1, F2RL1, IL1R1, KITLG, LGALS3, MAPK14, MIA3, MOK, MOSPD2, OSR1, PLVAP, PTK2B, PYCARD, TNFRSF14, WNT5A, ZP3]	.
GO:2000403	positive regulation of lymphocyte migration	adaptive immune response	57	0.00487706	1.68761e-05	[4, 5, 6, 7, 8, 9]	30.303	10	[ADAM10, APP, CCL20, CCL3, CCL4, OSR1, PTK2B, PYCARD, TNFRSF14, WNT5A]	.
GO:0072678	T cell migration	adaptive immune response	57	0.00760923	1.68761e-05	[4, 6, 7]	23.7288	14	[ADAM10, APOD, APP, CCL20, CCL3, CCL4, CD200, CRKL, ECM1, OSR1, PYCARD, RIPK3, TNFRSF14, WNT5A]	.
GO:0002688	regulation of leukocyte chemotaxis	adaptive immune response	57	0.00874119	1.68761e-05	[4, 5, 6, 7, 8]	20	20	[ADAM10, CALR, CCL19, CCL3, CCL4, EDN1, F2RL1, GAMT, GREM1, MAPK14, MICOS10-NBL1, MMP28, MOSPD2, NBL1, OSR1, PLXNA1, PTK2B, SLAMF8, SLIT2, WNT5A]	.
GO:0009719	response to endogenous stimulus	response to stress	58	9.4464e-06	6.41448e-07	[2]	13.7772	209	[ABCA3, ACSL1, ACVR2A, ADAMTS7, ADRA2A, AHR, ALPL, ANGPTL1, ANOS1, ANXA2, APP, AQP1, ASIP, ASPN, ATF2, ATP6V0D1, AVPR2, BAMBI, BCL11A, BMP2, BMP4, BMPER, BMPR1B, C1QTNF1, CALR, CAPN2, CARD14, CAV1, CAV2, CBL, CCL19, CCL4, CCN1, CCN2, CD38, CD81, CDH1, CDH11, CDH4, CDKN1A, CDKN1B, CHST11, CLDN4, CLEC3B, COL16A1, COL1A1, COL1A2, COL2A1, COL5A2, COL6A1, CREB1, CRH, CRKL, CRY1, CTNNA1, CTSL, CXXC1, D…	.
GO:0070848	response to growth factor	response to stress	58	9.4835e-06	6.41448e-07	[4]	15.864	112	[ACVR2A, ADAMTS7, ANOS1, APP, ASPN, BAMBI, BMP2, BMP4, BMPER, BMPR1B, CAV1, CAV2, CBL, CCBE1, CCL4, CCN1, CCN2, CDC34, CHST11, CLEC3B, CNMD, COL1A1, COL1A2, COL2A1, CREB1, CRKL, DAB2, DCN, DKK3, DSPP, EDN1, EEF2, EGFR, EMILIN3, ESRP1, FAM20C, FBN1, FER, FGF18, FGF3, FGFR2, FGFR4, FLT4, FMOD, FOXD1, FSTL1, FZD1, GAMT, GAS1, GATA3, GREM1, HEY2, HEYL, HSPB1, HTRA1, ITGA5, ITGB5, JUN, LEF1, LOX, LRP4…	.
GO:0090287	regulation of cellular response to growth factor stimulus	response to stress	58	1.22421e-05	6.41448e-07	[3, 4, 6]	19.7133	55	[ACVR2A, ASPN, BAMBI, BMP4, BMPER, CAV1, CAV2, CCBE1, CCN1, CHST11, CNMD, DAB2, DCN, DKK3, EMILIN3, FAM20C, FBN1, FGF18, FGFR2, FOXD1, FSTL1, FZD1, GAMT, GATA3, GREM1, HTRA1, ITGA5, LOX, MEIS2, MIA3, MICOS10-NBL1, MSX1, MYO1C, NBL1, NPNT, NRXN1, PDCD6IP, POSTN, RGMA, SEMA6A, SFRP1, SHISA2, SLIT2, SMAD6, SMAD9, SOSTDC1, SRSF5, TGFB3, TGFBR2, TGFBR3, TNMD, TOB1, TWSG1, WNT5A, ZNF703]	.
GO:0007167	enzyme linked receptor protein signaling pathway	response to stress	58	1.46437e-05	6.41448e-07	[4, 5, 6]	14.7326	146	[ACVR2A, ADAM10, ADRA2A, ALK, ANGPTL1, ANKS1A, ANOS1, APOD, APP, ARAP1, ASPN, ATOH8, ATP6V0D1, BAMBI, BMP2, BMP3, BMP4, BMPER, BMPR1B, CAV1, CAV2, CBL, CCBE1, CCN1, CCN2, CDH11, CHST11, CNMD, COL1A1, COL1A2, COL26A1, CREB1, CRIM1, CRKL, CSPG4, DAB2, DCN, DDR1, DDR2, DKK3, EFNB3, EGFR, EMILIN3, EPHA3, EPHA4, EPHB3, EPHB6, ERBB3, ESRP1, FAM20C, FAM83B, FBN1, FER, FGF18, FGF3, FGFR2, FGFR4, FLT4, FM…	.
GO:0071495	cellular response to endogenous stimulus	response to stress	58	6.87693e-05	6.41448e-07	[3]	13.7687	175	[ACSL1, ACVR2A, ADAMTS7, ADRA2A, AHR, ANGPTL1, ANOS1, APP, AQP1, ASIP, ASPN, ATF2, ATP6V0D1, AVPR2, BAMBI, BCL11A, BMP2, BMP4, BMPER, BMPR1B, CALR, CAPN2, CARD14, CAV1, CAV2, CBL, CCL4, CCN1, CCN2, CDH1, CDH11, CDH4, CHST11, CLEC3B, COL16A1, COL1A1, COL1A2, COL2A1, COL5A2, COL6A1, CREB1, CRH, CRKL, CRY1, CTNNA1, CTSL, CXXC1, DAB2, DDR1, DDX17, DKK3, DNAJB6, DNMT3A, DSPP, EDN1, EEF2, EGFR, EIF4G1,…	.
GO:0071559	response to transforming growth factor beta	response to stress	58	0.00161462	6.41448e-07	[3, 5]	17.1875	44	[ACVR2A, ASPN, BAMBI, BMPR1B, CAV1, CAV2, CBL, CHST11, CLEC3B, COL1A1, COL1A2, CREB1, CRKL, DAB2, DKK3, DSPP, EDN1, FBN1, FGFR2, FMOD, FSTL1, HEY2, HTRA1, ITGB5, JUN, LOX, LTBP3, MEIS2, NPNT, NR3C1, POSTN, RUNX3, SFRP1, SMAD6, SMAD9, SOX5, TGFB2, TGFB3, TGFBR2, TGFBR3, TWSG1, WNT5A, YES1, ZNF703]	.
GO:0071560	cellular response to transforming growth factor beta stimulus	response to stress	58	0.00296725	6.41448e-07	[4, 6]	16.8675	42	[ACVR2A, ASPN, BAMBI, BMPR1B, CAV1, CAV2, CBL, CHST11, CLEC3B, COL1A1, COL1A2, CREB1, CRKL, DAB2, DKK3, EDN1, FBN1, FGFR2, FMOD, FSTL1, HEY2, HTRA1, ITGB5, JUN, LOX, LTBP3, MEIS2, NPNT, NR3C1, POSTN, SFRP1, SMAD6, SMAD9, SOX5, TGFB2, TGFB3, TGFBR2, TGFBR3, TWSG1, WNT5A, YES1, ZNF703]	.
GO:0008015	blood circulation	cellular process, localisation, and structure	59	0.000249003	5.74653e-05	[4]	15.7282	81	[ACE, ACSM3, ACTA2, ADRA2A, ANGPTL1, AOPEP, ASIP, ASPH, ATP2A1, AVPR2, CACNG6, CAMK2D, CASQ1, CAV1, CAV2, CCN2, CD200, CD34, CD38, CDH11, COL1A2, CPAMD8, CRH, DSC2, DSG2, DSPP, EDN1, EDNRB, EGFR, EHD2, ELN, F2RL1, FXYD6, GAA, GLRX3, HEY2, HRC, ID2, IRX5, KCNIP4, KCNMA1, LRP5, MAP2K6, MOK, MUC2, MYBPC3, MYH7, NANOS1, NLRP3, NPPC, NPR3, NR1D1, NR3C1, P2RY1, PKD1, PLN, POSTN, PRKG1, PTK2B, RBM39, RY…	.
GO:0003012	muscle system process	cellular process, localisation, and structure	59	0.00044134	5.74653e-05	[3]	16.1137	68	[ACTA2, ADRA2A, ASPH, ATP2A1, CALD1, CAMK2D, CAMK2G, CASQ1, CAV1, CAV2, CCN2, CD38, CDH11, CKMT2, DPYSL3, DSC2, DSG2, DSPP, DTNA, EDN1, EDNRB, EEF2, EHD2, GAA, GAMT, GLRX3, HEY2, HRC, HSBP1, IGFBP5, ITGB5, KCNMA1, KIT, KLF15, MAP2K6, MUC2, MYBPC1, MYBPC2, MYBPC3, MYBPH, MYH4, MYH7, MYOZ1, MYOZ2, NANOS1, NPNT, NR3C1, P2RY1, PLCL1, PLN, PPP1R12B, PRKG1, RPL36A, SCN1B, SMAD6, SMTN, SORBS2, SYNM, TME…	.
GO:1903522	regulation of blood circulation	cellular process, localisation, and structure	59	0.000473503	5.74653e-05	[4, 5]	17.5439	50	[ACE, ADRA2A, ASPH, ATP2A1, AVPR2, CACNG6, CAMK2D, CASQ1, CAV1, CAV2, CCN2, CD38, CDH11, DSC2, DSG2, DSPP, EDN1, EGFR, EHD2, F2RL1, FXYD6, GAA, GLRX3, HEY2, HRC, IRX5, KCNIP4, MOK, MUC2, MYH7, NANOS1, NLRP3, NPPC, NR1D1, NR3C1, PKD1, PLN, PTK2B, RYR3, SCN1B, SEMA3A, SMAD6, SMTN, SREBF1, TGFB2, THRB, TMEM38A, TNNC1, TNNT2, TPM1]	.
GO:0006936	muscle contraction	cellular process, localisation, and structure	59	0.000755013	5.74653e-05	[4]	16.7173	55	[ACTA2, ADRA2A, ASPH, ATP2A1, CALD1, CAMK2D, CASQ1, CAV1, CAV2, CCN2, CD38, CKMT2, DPYSL3, DSC2, DSG2, DSPP, DTNA, EDN1, EDNRB, EEF2, EHD2, GAA, GAMT, HRC, HSBP1, ITGB5, KCNMA1, KIT, MAP2K6, MUC2, MYBPC1, MYBPC2, MYBPC3, MYBPH, MYH4, MYH7, NANOS1, NPNT, PLCL1, PLN, PPP1R12B, PRKG1, SCN1B, SMAD6, SMTN, SYNM, TMEM38A, TNNC1, TNNC2, TNNI1, TNNI2, TNNT2, TNNT3, TPM1, TTN]	.
GO:0003015	heart process	cellular process, localisation, and structure	59	0.00107728	5.74653e-05	[4]	17.2161	47	[ACE, ASIP, ASPH, ATP2A1, CACNG6, CAMK2D, CASQ1, CAV1, CAV2, CCN2, DSC2, DSG2, DSPP, EDN1, EHD2, FXYD6, GAA, GLRX3, HEY2, HRC, IRX5, KCNIP4, MAP2K6, MUC2, MYBPC3, MYH7, NANOS1, NPPC, NR1D1, NR3C1, PKD1, PLN, RYR3, SCN1B, SEMA3A, SMAD6, SMTN, SREBF1, TGFB2, THRB, TMEM38A, TNNC1, TNNI2, TNNT2, TNNT3, TPM1, TTN]	.
GO:0044057	regulation of system process	cellular process, localisation, and structure	59	0.00131314	5.74653e-05	[3, 4]	14.7368	84	[ACE, ADRA2A, APP, AQP1, ASPH, ATP2A1, AVPR2, C1QTNF1, CACNG6, CAMK2D, CAMK2G, CASQ1, CAV1, CAV2, CBLN1, CCL3, CCN2, CD38, CDH11, CPAMD8, CRH, CRY1, DSC2, DSG2, DSPP, EDN1, EDNRB, EGFR, EHD2, EPB41, F2RL1, FXYD6, GAA, GLRX3, HEY2, HRC, IGFBP5, INHBB, IRX5, KCNIP4, KCNMA1, KIT, LLGL1, MAG, MOK, MUC2, MYBPC3, MYBPH, MYH7, NANOS1, NLRP3, NPNT, NPPC, NR1D1, NR3C1, NRXN1, PKD1, PLCL1, PLN, PLXNA1, PPP…	.
GO:0070252	actin-mediated cell contraction	cellular process, localisation, and structure	59	0.00709124	5.74653e-05	[4]	20	21	[CAMK2D, CAV1, CAV2, DSC2, DSG2, DSPP, MYBPC1, MYBPC2, MYBPC3, MYH4, MYH7, PLN, SCN1B, TNNC1, TNNC2, TNNI1, TNNI2, TNNT2, TNNT3, TPM1, TTN]	.
GO:0072359	circulatory system development	development	60	1.68211e-09	3.56863e-12	[4, 5]	16.4683	166	[ACTA2, AHR, ANGPTL1, ANTXR1, ANXA2, APOD, AQP1, ARHGAP22, ASIP, ATF2, B4GALT1, BMP2, BMP4, BMPER, CALR, CAV1, CAV2, CCBE1, CCL4, CCN1, CCN2, CD200, CD34, CDH11, CDKN1A, CDKN1B, CNMD, COL11A1, COL15A1, COL18A1, COL1A1, COL1A2, COL2A1, COL5A1, COL8A1, CREB1, CRIP2, CRKL, CSPG4, DCN, DSG2, DSPP, ECM1, EDN1, EGFR, ELN, EMILIN3, EPHB3, EPHB6, ERBB3, FBN1, FGF18, FGF3, FGFR2, FHL2, FHOD3, FLT4, FN1, F…	.
GO:0060537	muscle tissue development	development	60	2.09091e-08	3.56863e-12	[4]	20.1474	82	[ANGPTL1, ASB2, ASIP, BCL9, BMP2, BMP4, CALR, CASQ1, CAV1, CAV2, CD200, CDKN1A, CENPF, COL11A1, CREB1, CYP26B1, DCN, DDX17, DSG2, DSPP, EDN1, EEF2, ELN, ERBB3, FGF3, FGFR2, FHL2, FHOD3, FLOT1, GAMT, GPCPD1, GREM1, HEY2, HEYL, HLF, ID2, IGFBP5, ITGB1, JPH2, KDM6B, LEF1, LOX, MAPK14, MEIS1, METTL21C, MUC2, MYBPC1, MYBPC2, MYBPC3, MYH10, MYH7, MYOZ1, MYOZ2, NEURL1, NR3C1, NUPR1, OSR1, PKD1, PLN, RBF…	.
GO:0003007	heart morphogenesis	development	60	9.23947e-07	3.56863e-12	[4, 5, 6, 7]	21.9008	53	[ANGPTL1, ATF2, BMP2, BMP4, CCN1, COL11A1, COL2A1, COL5A1, CRKL, DSPP, ELN, FGFR2, FHL2, FZD1, GAA, GATA3, GNG5, HEY2, HEYL, ID2, JAG1, JUN, MEIS2, MSX1, MYBPC1, MYBPC2, MYBPC3, MYH7, NELL2, NR3C1, OLFM1, PKD1, PTCH1, RXRA, SLIT1, SLIT2, SMAD6, SMAD9, SNAI1, SOX4, TBX3, TEK, TGFB2, TGFBR2, TGFBR3, TNNC1, TNNI1, TNNT2, TPM1, TTN, WNT11, WNT5A, XIRP2]	.
GO:0003231	cardiac ventricle development	development	60	1.26694e-06	3.56863e-12	[4, 6, 7, 8]	26.9841	34	[BMP4, CCN1, COL11A1, DSPP, FGFR2, FZD1, GATA3, HEY2, HEYL, ID2, JAG1, MATR3, MEIS2, MYBPC3, MYH7, NR3C1, PKD1, RXRA, SLIT1, SLIT2, SMAD6, SMAD9, SOX4, TBX3, TGFB2, TGFBR2, TGFBR3, TNNC1, TNNI1, TNNT2, TPM1, WNT11, WNT5A, XIRP2]	.
GO:0003206	cardiac chamber morphogenesis	development	60	2.17177e-06	3.56863e-12	[3, 4, 5, 6, 7, 8]	25.9259	35	[BMP4, CCN1, COL11A1, DSPP, FGFR2, FHL2, FZD1, GATA3, HEY2, HEYL, ID2, JAG1, MEIS2, MYBPC3, MYH7, NELL2, NR3C1, PKD1, RXRA, SLIT1, SLIT2, SMAD6, SMAD9, SOX4, TBX3, TEK, TGFB2, TGFBR2, TGFBR3, TNNC1, TNNI1, TNNT2, TPM1, WNT11, WNT5A]	.
GO:0007507	heart development	development	60	4.91378e-06	3.56863e-12	[4, 5, 6]	16.9708	93	[ANGPTL1, ANXA2, ASIP, ATF2, BMP2, BMP4, CALR, CCN1, CDKN1A, CDKN1B, COL11A1, COL2A1, COL5A1, CREB1, CRIP2, CRKL, CSPG4, DSG2, DSPP, EDN1, EGFR, ELN, ERBB3, FBN1, FGF3, FGFR2, FHL2, FHOD3, FREM2, FZD1, GAA, GAMT, GATA3, GLI2, GNG5, GREM1, HEY2, HEYL, ID2, ITGB1, JAG1, JPH2, JUN, KDM6B, LOX, MAPK14, MATR3, MEIS1, MEIS2, MSX1, MUC2, MYBPC1, MYBPC2, MYBPC3, MYH10, MYH7, NEK8, NELL2, NR3C1, OLFM1, OS…	.
GO:0003205	cardiac chamber development	development	60	2.07354e-05	3.56863e-12	[3, 5, 6, 7]	22.4852	38	[BMP4, CCN1, COL11A1, DSPP, FGFR2, FHL2, FZD1, GATA3, HEY2, HEYL, ID2, JAG1, MATR3, MEIS2, MYBPC3, MYH10, MYH7, NELL2, NR3C1, PKD1, RXRA, SLIT1, SLIT2, SMAD6, SMAD9, SOX4, TBX3, TEK, TGFB2, TGFBR2, TGFBR3, TNNC1, TNNI1, TNNT2, TPM1, WNT11, WNT5A, XIRP2]	.
GO:0035239	tube morphogenesis	development	61	8.28097e-08	1.86748e-14	[3, 4, 5]	16.6042	133	[ANGPTL1, ANXA2, APOD, AQP1, ARHGAP22, ATF2, ATOH8, B4GALT1, BMP2, BMP4, BMPER, CAV1, CAV2, CCBE1, CCL4, CCN1, CCN2, CD200, CD34, CDH11, CNMD, COL15A1, COL18A1, COL8A1, CSPG4, DACT1, DCN, DDR1, ECM1, EDN1, EGFR, EMILIN3, EPHA4, EPHB3, EPHB6, FGF18, FGFR2, FHOD3, FLT4, FMN1, FN1, FOXD1, FSTL1, FZD1, GAMT, GATA3, GLI2, GPNMB, GREM1, HEY2, HSPB1, ID2, IRX1, ITGA5, ITGB1, JAG1, JUN, KLHL3, LEF1, LOX,…	.
GO:0048729	tissue morphogenesis	development	61	2.86004e-07	1.86748e-14	[3, 4]	17.2468	109	[ACTA2, ARHGAP12, ARHGEF19, BMP2, BMP4, CAMSAP3, CCN1, CD151, COL11A1, COL12A1, COL14A1, COL21A1, COL5A1, COL6A1, COL6A2, COL6A3, COL7A1, DAB2, DACT1, DDR1, DSPP, EDN1, EGFR, EPHA4, FGFR2, FMN1, FOXD1, FOXQ1, FREM2, FSTL1, FZD1, GAMT, GATA3, GCNT4, GLI2, GREM1, HEY2, HEYL, IGFBP5, IRX1, ITGA5, ITGB1, JAG1, KDM6B, KLHL3, LEF1, LRP5, MATN4, MSX1, MTSS1, MYBPC1, MYBPC2, MYBPC3, MYH7, NELL2, NF2, NKD…	.
GO:0060429	epithelium development	development	61	1.2477e-06	1.86748e-14	[4]	15.1341	158	[ACADVL, ACTA2, ALX4, ANGPTL1, ANXA2, APCDD1, ARHGAP12, ARHGEF19, ATOH8, B4GALT1, BCL11B, BMP2, BMP4, BMPER, BTN1A1, CAMSAP3, CAPN1, CAPNS1, CAV1, CAV2, CBR1, CCN1, CD151, CD200, CD34, CDH1, CDKN1A, CDKN1B, CHST2, CNMD, COL18A1, COL2A1, COL5A1, CREB1, CTSL, CYP26B1, DAB2, DACT1, DDR1, DLX6, DSC2, DSG2, DSPP, EDF1, EDN1, EGFR, ELF3, EPHA4, EPHB6, ESRP1, F2RL1, FAM20C, FGFR2, FMN1, FOXD1, FOXQ1, FR…	.
GO:0001655	urogenital system development	development	61	2.0168e-06	1.86748e-14	[4, 5]	19.7531	64	[ACE, ACTA2, BMP2, BMP4, BMPER, CD34, CDKN1B, CENPF, CRIP2, CRKL, CYP26B1, DCN, EPHA4, EPHB3, FBN1, FGFR2, FMN1, FOXD1, FSTL1, GAMT, GATA3, GCNT4, GLI2, GREM1, HEYL, ID2, IRX1, JAG1, KLF15, KLHL3, LRP4, MTSS1, MYO1C, NFIA, NID1, NPNT, OSR1, PBX1, PDCD6IP, PKD1, PLCL1, PTCH1, RARG, RXRA, SFRP1, SIX4, SLIT2, SMAD6, SMAD9, SOX4, SOX8, STAT1, TEK, TESC, TGFB2, TNC, TNNC1, TNS2, TP63, WNT11, WNT5A, WN…	.
GO:2000027	regulation of animal organ morphogenesis	development	61	0.000338941	1.86748e-14	[4, 5, 6, 7]	18.4426	45	[ARHGEF19, ASPN, BMP2, BMP4, CD34, CHAD, DAB2, DACT1, DSPP, EDN1, FGFR2, FSTL1, FZD1, GAMT, GATA3, GNG5, GREM1, JAG1, MEIS2, MSX1, NFIB, NKD1, NTN4, PDCD6IP, PKD1, POR, POSTN, PSMA7, PTN, RSPO3, RXRA, RYK, SFRP1, SIX4, SOX8, STAT1, STOX1, TGFB2, TGFBR2, THRB, VDAC2, WNT11, WNT5A, WNT6, WNT9B]	.
GO:0002009	morphogenesis of an epithelium	development	61	0.00310818	1.86748e-14	[4, 5]	14.6535	74	[ARHGAP12, ARHGEF19, BMP2, BMP4, CAMSAP3, CCN1, CD151, COL5A1, DAB2, DACT1, DDR1, EDN1, EGFR, EPHA4, FGFR2, FMN1, FOXD1, FOXQ1, FREM2, FSTL1, FZD1, GAMT, GATA3, GLI2, GREM1, IGFBP5, IRX1, ITGA5, JAG1, KLHL3, LEF1, LRP5, MTSS1, NKD1, NPNT, NTN1, NTN4, OSR1, PBX1, PDCD6IP, PKD1, PLOD2, PLXNA1, PSMA7, PTCH1, RARG, RGMA, RSPO3, RXRA, RYK, SEMA3A, SEMA4C, SFRP1, SIX4, SLIT2, SNAI1, SOSTDC1, SOX4, SOX8…	.
GO:0001763	morphogenesis of a branching structure	development	61	0.00429766	1.86748e-14	[2, 3, 4]	17.4129	35	[BCL11A, BMP2, BMP4, DDR1, EDN1, FGFR2, FOXD1, FSTL1, GAMT, GLI2, GREM1, LEF1, LRP5, NPNT, NTN4, PBX1, PKD1, PLXNA1, PTCH1, RERE, RSPO3, RXRA, SEMA3A, SFRP1, SIX4, SLIT2, SOX8, TBX3, TGFBR2, TNC, TNNC1, TP63, WNT5A, WNT6, WNT9B]	.
GO:0061138	morphogenesis of a branching epithelium	development	61	0.00498778	1.86748e-14	[3, 4, 5, 6]	17.5532	33	[BMP2, BMP4, DDR1, EDN1, FGFR2, FOXD1, FSTL1, GAMT, GLI2, GREM1, LEF1, LRP5, NPNT, NTN4, PBX1, PKD1, PLXNA1, PTCH1, RSPO3, RXRA, SEMA3A, SFRP1, SIX4, SLIT2, SOX8, TBX3, TGFBR2, TNC, TNNC1, TP63, WNT5A, WNT6, WNT9B]	.
GO:0022610	biological adhesion	cellular process, localisation, and structure	62	1.69425e-15	1.53411e-16	[1]	17.4641	219	[ABI3BP, ACHE, ADAM10, ALCAM, ANK3, ANOS1, ANTXR1, ANXA2, APOD, APP, B4GALT1, BCAM, BMP2, BMP4, BOC, C1QTNF1, CADM2, CALR, CAMSAP3, CAPG, CARD14, CAV1, CAV2, CBLN1, CCDC80, CCL19, CCL25, CCL4, CCN1, CCN2, CCN5, CD151, CD2, CD200, CD276, CD34, CD81, CD84, CDH1, CDH11, CDH4, CGREF1, CLDN11, CLDN19, CLDN4, CLEC4M, COL12A1, COL14A1, COL15A1, COL16A1, COL18A1, COL1A1, COL26A1, COL28A1, COL5A1, COL5A3,…	.
GO:0030155	regulation of cell adhesion	cellular process, localisation, and structure	62	2.61456e-07	1.53411e-16	[2, 3]	17.1827	111	[ABI3BP, ADAM10, ANK3, APOD, BMP2, BMP4, C1QTNF1, CALR, CAMSAP3, CAPG, CARD14, CAV1, CAV2, CCDC80, CCL19, CCL25, CCL4, CCN1, CD276, CD81, CDH1, CDH11, COL16A1, COL1A1, COL26A1, COL8A1, CRKL, CYLD, DDR1, DDR2, ECM2, EFNB3, EMID1, EMILIN3, EPHA3, EPHB3, EPHB6, ERBB3, FBLN2, FLOT1, FMN1, FN1, FSTL1, GAMT, GATA3, GLI2, GPM6B, GPNMB, GREM1, HLA-A, IL1R1, ITGA5, JAG1, KANK1, LAMA3, LEF1, LGALS3, LIMCH1…	.
GO:0031589	cell-substrate adhesion	cellular process, localisation, and structure	62	9.09415e-05	1.53411e-16	[3]	17.6812	61	[ABI3BP, ANTXR1, APOD, BCAM, CALR, CAMSAP3, CCDC80, CCL25, CCN1, CCN2, CD34, COL16A1, COL1A1, COL26A1, COL5A3, COL8A1, CRKL, DDR1, DDR2, ECM2, EMID1, EMILIN3, EPHA3, EPHB3, EPHB6, FBLN2, FER, FMN1, FN1, FSTL1, GAMT, GPM6B, GREM1, ITGA10, ITGA5, ITGB1, ITGB5, JAG1, KANK1, LIMCH1, MACF1, NDNF, NF2, NID1, NPNT, PKD1, POSTN, PPFIA1, PTK2B, PTN, RAC3, RCC2, SFRP1, SLC6A2, SMAD6, SMAD9, SRGAP3, TEK, TE…	.
GO:0010810	regulation of cell-substrate adhesion	cellular process, localisation, and structure	62	0.000119619	1.53411e-16	[3, 4]	19.7248	43	[ABI3BP, APOD, CALR, CAMSAP3, CCDC80, CCL25, CCN1, COL16A1, COL1A1, COL26A1, COL8A1, CRKL, DDR1, DDR2, ECM2, EMID1, EMILIN3, EPHA3, FBLN2, FMN1, FN1, FSTL1, GAMT, GPM6B, GREM1, ITGA5, JAG1, KANK1, LIMCH1, MACF1, NDNF, NF2, NID1, NPNT, POSTN, PTK2B, PTN, RAC3, RCC2, SFRP1, TEK, TESC, TRIOBP]	.
GO:0010811	positive regulation of cell-substrate adhesion	cellular process, localisation, and structure	62	0.000400686	1.53411e-16	[3, 4, 5]	22.314	27	[ABI3BP, CALR, CCDC80, CCL25, CCN1, COL16A1, COL26A1, COL8A1, CRKL, ECM2, EMID1, EMILIN3, FBLN2, FMN1, FN1, FSTL1, ITGA5, NDNF, NID1, NPNT, PTK2B, PTN, RAC3, SFRP1, TEK, TESC, TRIOBP]	.
GO:0045785	positive regulation of cell adhesion	cellular process, localisation, and structure	62	0.000793928	1.53411e-16	[2, 3, 4]	16.1458	62	[ABI3BP, ANK3, CALR, CAPG, CAV1, CAV2, CCDC80, CCL19, CCL25, CCL4, CCN1, CD276, CD81, CDH11, COL16A1, COL26A1, COL8A1, CRKL, CYLD, ECM2, EFNB3, EMID1, EMILIN3, EPHB6, FBLN2, FLOT1, FMN1, FN1, FSTL1, GATA3, GLI2, HLA-A, ITGA5, MEIS2, MOK, NDNF, NFKBIZ, NID1, NLRP3, NPNT, PAK2, PLPP3, PPHLN1, PTCH1, PTK2B, PTN, PYCARD, RAC3, RUNX3, SFRP1, SMAD6, TEK, TESC, TGFB2, TGFBR2, TNFRSF14, TPM1, TRIOBP, VAV…	.
GO:0098609	cell-cell adhesion	cellular process, localisation, and structure	62	0.00109826	1.53411e-16	[3]	14.17	105	[ALCAM, ANK3, ANXA2, BMP2, BMP4, C1QTNF1, CAMSAP3, CAPG, CARD14, CAV1, CAV2, CBLN1, CCL19, CCL25, CCL4, CCN1, CD2, CD200, CD276, CD34, CD81, CD84, CDH1, CDH11, CDH4, CLDN11, CLDN19, CLDN4, CLEC4M, COL14A1, CTNNA1, CTNNA2, CYLD, DNAJB6, DSC2, DSG2, DSPP, EFNB3, EGFR, EPHB3, EPHB6, FER, FLOT1, GATA3, GLI2, GPNMB, HLA-A, HSPA8, HSPB1, IGSF9, IL1R1, ITGA5, ITGB1, ITGB5, JAG1, KIT, LEF1, LGALS3, LLGL1…	.
GO:0022407	regulation of cell-cell adhesion	cellular process, localisation, and structure	62	0.00775542	1.53411e-16	[3, 4]	14.9864	55	[ANK3, BMP2, BMP4, C1QTNF1, CAPG, CARD14, CAV1, CAV2, CCL19, CCL25, CCL4, CD276, CD81, CDH1, CDH11, CYLD, EFNB3, EPHB3, EPHB6, FLOT1, GATA3, GLI2, GPNMB, HLA-A, IL1R1, JAG1, LEF1, LGALS3, MAPK14, MBP, MEIS2, MIA3, MOK, MXD1, NF2, NFKBIZ, NLRP3, PAK2, PAWR, PLCL1, PLPP3, PPHLN1, PRKG1, PTK2B, PYCARD, RUNX3, SMAD6, TGFBR2, TNFRSF14, TWSG1, WNT5A, YES1, ZBTB7C, ZNF703, ZP3]	.
GO:0009888	tissue development	development	63	3.31519e-19	7.39917e-18	[3]	17.092	288	[ACADVL, ACTA2, ACVR2A, ADAMTS7, ALPL, ALX4, ANGPTL1, ANXA2, APCDD1, APOD, ARHGAP12, ARHGEF19, ASB2, ASGR2, ASIP, ASPN, ATF2, ATOH8, B4GALT1, BAMBI, BCL11B, BCL9, BMP2, BMP3, BMP4, BMPER, BMPR1B, BTN1A1, CALR, CAMSAP3, CAPN1, CAPNS1, CASQ1, CAV1, CAV2, CBR1, CCL3, CCN1, CCN2, CD151, CD200, CD34, CD81, CDH1, CDH11, CDKN1A, CDKN1B, CENPF, CHST11, CHST2, CLEC3B, CNMD, COL11A1, COL12A1, COL14A1, COL1…	.
GO:0009653	anatomical structure morphogenesis	development	63	1.55312e-18	7.39917e-18	[2, 3]	15.5861	363	[ACTA2, ACVR2A, ADAM10, ALCAM, ALPL, ALX4, ANGPTL1, ANK3, ANKRD11, ANKRD27, ANOS1, ANTXR1, ANXA2, APBB2, APOD, APP, AQP1, ARAP1, ARHGAP12, ARHGAP22, ARHGEF19, ASPH, ASPN, ATF2, ATOH8, B4GALT1, BAMBI, BCAR3, BCL11A, BCL11B, BMP2, BMP4, BMPER, BMPR1B, BNIP3, BOC, CALR, CAMSAP3, CAPN1, CAPN2, CAPNS1, CASQ1, CAV1, CAV2, CBLN1, CCBE1, CCDC136, CCL3, CCL4, CCN1, CCN2, CD151, CD200, CD34, CD81, CDC42EP2…	.
GO:0009887	animal organ morphogenesis	development	63	5.48778e-17	7.39917e-18	[3, 4, 5, 6]	19.3856	183	[ACTA2, ALPL, ALX4, ANGPTL1, ANKRD11, ANXA2, AQP1, ARHGEF19, ASPN, ATF2, BCAR3, BCL11B, BMP2, BMP4, BMPR1B, CAPN1, CAPNS1, CAV1, CAV2, CCL4, CCN1, CCN2, CD34, CHAD, CHST11, COL11A1, COL12A1, COL14A1, COL18A1, COL1A1, COL1A2, COL21A1, COL27A1, COL2A1, COL5A1, COL5A2, COL6A1, COL6A2, COL6A3, COL7A1, COL8A1, CRIP2, CRKL, CSPG4, CTDSP2, CTNNA1, CTNNA2, CYP26B1, DAB2, DACT1, DCN, DDR1, DLX6, DSPP, EDN…	.
GO:0048513	animal organ development	development	63	1.1107e-13	7.39917e-18	[3, 4, 5]	14.0707	402	[ACE, ACHE, ACTA2, ACVR2A, ADAMTS2, ADAMTS7, ADGRG3, ADGRL2, ALK, ALPL, ALX4, ANGPTL1, ANKRD11, ANXA2, APCDD1, APOD, APP, AQP1, ARHGEF19, ASB2, ASGR2, ASIP, ASPN, ATF2, ATP6V0D1, ATRN, AVPR2, BAMBI, BCAR3, BCL11B, BCL9, BIK, BMP2, BMP3, BMP4, BMPER, BMPR1B, BNIP3, BTN1A1, C1QB, C1QTNF1, CALR, CAMK2G, CAPG, CAPN1, CAPNS1, CARD14, CASQ1, CAV1, CAV2, CBL, CBLN1, CCL19, CCL3, CCL4, CCN1, CCN2, CD2, C…	.
GO:0035295	tube development	development	63	4.30853e-09	7.39917e-18	[3, 4]	16.444	160	[ADAMTS2, ALX4, ANGPTL1, ANXA2, APOD, AQP1, ARHGAP22, ATF2, ATOH8, B4GALT1, BMP2, BMP4, BMPER, CAV1, CAV2, CCBE1, CCL4, CCN1, CCN2, CD200, CD34, CDH11, CDKN1A, CEBPA, CNMD, COL15A1, COL18A1, COL2A1, COL8A1, CREB1, CRH, CRKL, CSPG4, DACT1, DCN, DDR1, ECM1, EDN1, EDNRB, EGFR, EIF4G1, EMILIN3, EPHA4, EPHB3, EPHB6, FGF18, FGFR2, FHOD3, FLT4, FMN1, FN1, FOXD1, FSTL1, FZD1, GAMT, GATA3, GLI2, GPNMB, GR…	.
GO:0048729	tissue morphogenesis	development	63	2.86004e-07	7.39917e-18	[3, 4]	17.2468	109	[ACTA2, ARHGAP12, ARHGEF19, BMP2, BMP4, CAMSAP3, CCN1, CD151, COL11A1, COL12A1, COL14A1, COL21A1, COL5A1, COL6A1, COL6A2, COL6A3, COL7A1, DAB2, DACT1, DDR1, DSPP, EDN1, EGFR, EPHA4, FGFR2, FMN1, FOXD1, FOXQ1, FREM2, FSTL1, FZD1, GAMT, GATA3, GCNT4, GLI2, GREM1, HEY2, HEYL, IGFBP5, IRX1, ITGA5, ITGB1, JAG1, KDM6B, KLHL3, LEF1, LRP5, MATN4, MSX1, MTSS1, MYBPC1, MYBPC2, MYBPC3, MYH7, NELL2, NF2, NKD…	.
GO:0060429	epithelium development	development	63	1.2477e-06	7.39917e-18	[4]	15.1341	158	[ACADVL, ACTA2, ALX4, ANGPTL1, ANXA2, APCDD1, ARHGAP12, ARHGEF19, ATOH8, B4GALT1, BCL11B, BMP2, BMP4, BMPER, BTN1A1, CAMSAP3, CAPN1, CAPNS1, CAV1, CAV2, CBR1, CCN1, CD151, CD200, CD34, CDH1, CDKN1A, CDKN1B, CHST2, CNMD, COL18A1, COL2A1, COL5A1, CREB1, CTSL, CYP26B1, DAB2, DACT1, DDR1, DLX6, DSC2, DSG2, DSPP, EDF1, EDN1, EGFR, ELF3, EPHA4, EPHB6, ESRP1, F2RL1, FAM20C, FGFR2, FMN1, FOXD1, FOXQ1, FR…	.
GO:0030855	epithelial cell differentiation	development	63	2.96564e-06	7.39917e-18	[4, 5]	16.8654	99	[ACADVL, ACTA2, ANGPTL1, ANXA2, ATOH8, B4GALT1, BCL11B, BMP2, BMP4, BTN1A1, CAMSAP3, CAPN1, CAPNS1, CAV1, CAV2, CBR1, CCN1, CD34, CDH1, CDKN1A, CDKN1B, CHST2, CNMD, COL18A1, CREB1, CTSL, CYP26B1, DAB2, DLX6, DSC2, DSG2, DSPP, EDF1, ELF3, ESRP1, F2RL1, FAM20C, FGFR2, FSTL1, FZD1, GAMT, GATA3, GREM1, HEY2, ID2, JAG1, JUN, KDM6B, KLF15, KRT13, KRT19, KRT8, KRTAP10-6, LEF1, LGALS3, MTSS1, MYO1C, NF2,…	.
GO:0002009	morphogenesis of an epithelium	development	63	0.00310818	7.39917e-18	[4, 5]	14.6535	74	[ARHGAP12, ARHGEF19, BMP2, BMP4, CAMSAP3, CCN1, CD151, COL5A1, DAB2, DACT1, DDR1, EDN1, EGFR, EPHA4, FGFR2, FMN1, FOXD1, FOXQ1, FREM2, FSTL1, FZD1, GAMT, GATA3, GLI2, GREM1, IGFBP5, IRX1, ITGA5, JAG1, KLHL3, LEF1, LRP5, MTSS1, NKD1, NPNT, NTN1, NTN4, OSR1, PBX1, PDCD6IP, PKD1, PLOD2, PLXNA1, PSMA7, PTCH1, RARG, RGMA, RSPO3, RXRA, RYK, SEMA3A, SEMA4C, SFRP1, SIX4, SLIT2, SNAI1, SOSTDC1, SOX4, SOX8…	.
GO:0022612	gland morphogenesis	development	64	7.05665e-06	4.26241e-05	[4, 5, 6, 7]	25	34	[BMP4, CAPN1, CAV1, CAV2, CRIP2, DDR1, EGFR, ELF3, FGFR2, FSTL1, GLI2, IGFBP5, LRP5, NFIB, NTN1, NTN4, PKD1, PLXNA1, PTCH1, PTN, RARG, RXRA, SEMA3A, SFRP1, SOSTDC1, TBX3, TGFB2, TGFB3, TGFBR2, TNC, TNNC1, TP63, TWSG1, WNT5A]	.
GO:0072164	mesonephric tubule development	development	64	0.000359267	4.26241e-05	[4, 5, 7, 8, 9, 10]	23.7624	24	[BMP2, BMP4, BMPER, FGFR2, FMN1, FOXD1, FSTL1, GAMT, GATA3, GREM1, NPNT, OSR1, PBX1, PKD1, PTCH1, SFRP1, SIX4, SLIT2, SMAD6, SMAD9, SOX8, WNT11, WNT6, WNT9B]	.
GO:0060512	prostate gland morphogenesis	development	64	0.000461545	4.26241e-05	[3, 4, 5, 6, 7, 8]	35.2941	12	[BMP4, CRIP2, FGFR2, FSTL1, GLI2, RARG, RXRA, SFRP1, TNC, TNNC1, TP63, WNT5A]	.
GO:0003401	axis elongation	development	64	0.00130795	4.26241e-05	[4, 5]	31.5789	12	[BMP4, FGFR2, FSTL1, NKD1, PDCD6IP, PKD1, SFRP1, SIX4, TNC, TNNC1, WNT11, WNT5A]	.
GO:0048732	gland development	development	64	0.00216075	4.26241e-05	[4, 5, 6]	15.0985	69	[ANGPTL1, BCL11B, BMP2, BMP4, CAPN1, CAV1, CAV2, CDH1, CDKN1B, CEBPA, CREB1, CRH, CRIP2, CRKL, DDR1, DKK3, EGFR, ELF3, EPHB3, EPHX1, FGFR2, FSTL1, GATA3, GLI2, ID2, IGFBP5, JUN, KALRN, LEF1, LRP5, MEIS2, MSX1, MXD1, NEURL1, NFIB, NR1D1, NTN1, NTN4, PBX1, PKD1, PLXNA1, PTCH1, PTK2B, PTN, RARG, RIPK3, RXRA, SEMA3A, SFRP1, SIX4, SLC29A1, SOSTDC1, SRSF5, TBX3, TGFB2, TGFB3, TGFBR2, TGFBR3, THRB, TNC,…	.
GO:0002009	morphogenesis of an epithelium	development	64	0.00310818	4.26241e-05	[4, 5]	14.6535	74	[ARHGAP12, ARHGEF19, BMP2, BMP4, CAMSAP3, CCN1, CD151, COL5A1, DAB2, DACT1, DDR1, EDN1, EGFR, EPHA4, FGFR2, FMN1, FOXD1, FOXQ1, FREM2, FSTL1, FZD1, GAMT, GATA3, GLI2, GREM1, IGFBP5, IRX1, ITGA5, JAG1, KLHL3, LEF1, LRP5, MTSS1, NKD1, NPNT, NTN1, NTN4, OSR1, PBX1, PDCD6IP, PKD1, PLOD2, PLXNA1, PSMA7, PTCH1, RARG, RGMA, RSPO3, RXRA, RYK, SEMA3A, SEMA4C, SFRP1, SIX4, SLIT2, SNAI1, SOSTDC1, SOX4, SOX8…	.
GO:0048546	digestive tract morphogenesis	development	64	0.0038321	4.26241e-05	[4, 5, 6, 7]	27.907	12	[BMP4, DACT1, EGFR, EPHB3, FGFR2, FSTL1, GLI2, ID2, SFRP1, TP63, WNT11, WNT5A]	.
GO:0030850	prostate gland development	development	64	0.00399838	4.26241e-05	[4, 5, 6, 7]	25.4545	14	[BMP4, CDKN1B, CRIP2, FGFR2, FSTL1, GLI2, PTCH1, RARG, RXRA, SFRP1, TNC, TNNC1, TP63, WNT5A]	.
GO:0001763	morphogenesis of a branching structure	development	64	0.00429766	4.26241e-05	[2, 3, 4]	17.4129	35	[BCL11A, BMP2, BMP4, DDR1, EDN1, FGFR2, FOXD1, FSTL1, GAMT, GLI2, GREM1, LEF1, LRP5, NPNT, NTN4, PBX1, PKD1, PLXNA1, PTCH1, RERE, RSPO3, RXRA, SEMA3A, SFRP1, SIX4, SLIT2, SOX8, TBX3, TGFBR2, TNC, TNNC1, TP63, WNT5A, WNT6, WNT9B]	.
GO:0061138	morphogenesis of a branching epithelium	development	64	0.00498778	4.26241e-05	[3, 4, 5, 6]	17.5532	33	[BMP2, BMP4, DDR1, EDN1, FGFR2, FOXD1, FSTL1, GAMT, GLI2, GREM1, LEF1, LRP5, NPNT, NTN4, PBX1, PKD1, PLXNA1, PTCH1, RSPO3, RXRA, SEMA3A, SFRP1, SIX4, SLIT2, SOX8, TBX3, TGFBR2, TNC, TNNC1, TP63, WNT5A, WNT6, WNT9B]	.
GO:0055123	digestive system development	development	64	0.00901789	4.26241e-05	[4, 5]	18.3824	25	[ALX4, BMP4, C1QTNF1, CDKN1A, CRKL, DACT1, EDNRB, EGFR, EPHB3, FGFR2, FSTL1, GLI2, ID2, KIT, PKD1, PKDCC, PTCH1, SFRP1, TGFB2, TGFB3, TGFBR2, TP63, VPS52, WNT11, WNT5A]	.
GO:0070848	response to growth factor	response to stress	65	9.4835e-06	2.5994e-06	[4]	15.864	112	[ACVR2A, ADAMTS7, ANOS1, APP, ASPN, BAMBI, BMP2, BMP4, BMPER, BMPR1B, CAV1, CAV2, CBL, CCBE1, CCL4, CCN1, CCN2, CDC34, CHST11, CLEC3B, CNMD, COL1A1, COL1A2, COL2A1, CREB1, CRKL, DAB2, DCN, DKK3, DSPP, EDN1, EEF2, EGFR, EMILIN3, ESRP1, FAM20C, FBN1, FER, FGF18, FGF3, FGFR2, FGFR4, FLT4, FMOD, FOXD1, FSTL1, FZD1, GAMT, GAS1, GATA3, GREM1, HEY2, HEYL, HSPB1, HTRA1, ITGA5, ITGB5, JUN, LEF1, LOX, LRP4…	.
GO:0090287	regulation of cellular response to growth factor stimulus	response to stress	65	1.22421e-05	2.5994e-06	[3, 4, 6]	19.7133	55	[ACVR2A, ASPN, BAMBI, BMP4, BMPER, CAV1, CAV2, CCBE1, CCN1, CHST11, CNMD, DAB2, DCN, DKK3, EMILIN3, FAM20C, FBN1, FGF18, FGFR2, FOXD1, FSTL1, FZD1, GAMT, GATA3, GREM1, HTRA1, ITGA5, LOX, MEIS2, MIA3, MICOS10-NBL1, MSX1, MYO1C, NBL1, NPNT, NRXN1, PDCD6IP, POSTN, RGMA, SEMA6A, SFRP1, SHISA2, SLIT2, SMAD6, SMAD9, SOSTDC1, SRSF5, TGFB3, TGFBR2, TGFBR3, TNMD, TOB1, TWSG1, WNT5A, ZNF703]	.
GO:0090288	negative regulation of cellular response to growth factor stimulus	response to stress	65	3.03403e-05	2.5994e-06	[3, 4, 5, 6, 7]	23.2877	34	[ASPN, BAMBI, BMPER, CAV1, CAV2, CHST11, CNMD, DCN, EMILIN3, FBN1, FSTL1, FZD1, GAMT, GATA3, GREM1, HTRA1, MICOS10-NBL1, NBL1, PDCD6IP, SEMA6A, SFRP1, SHISA2, SLIT2, SMAD6, SMAD9, SOSTDC1, SRSF5, TGFB3, TGFBR2, TGFBR3, TNMD, TOB1, TWSG1, WNT5A]	.
GO:0071773	cellular response to BMP stimulus	response to stress	65	0.000145987	2.5994e-06	[4, 6]	21.7105	33	[ACVR2A, ADAMTS7, BMP2, BMP4, BMPER, BMPR1B, CCN1, COL2A1, FBN1, FOXD1, FSTL1, FZD1, GAMT, GATA3, GREM1, HEYL, HTRA1, LEF1, LRP4, MICOS10-NBL1, MSX1, NBL1, POSTN, RGMA, SFRP1, SMAD6, SMAD9, SOSTDC1, TGFBR3, TNMD, TOB1, TWSG1, WNT5A]	.
GO:0030514	negative regulation of BMP signaling pathway	response to stress	65	0.00015778	2.5994e-06	[4, 5, 6, 7, 8, 9, 10, 11, 12, 13, 14]	32	16	[BMPER, FBN1, FSTL1, FZD1, GAMT, GREM1, HTRA1, MICOS10-NBL1, NBL1, SFRP1, SMAD6, SMAD9, SOSTDC1, TOB1, TWSG1, WNT5A]	.
GO:0030510	regulation of BMP signaling pathway	response to stress	65	0.000238302	2.5994e-06	[4, 5, 6, 7, 8, 9, 10, 11, 12, 13]	25.5814	22	[ACVR2A, BMP4, BMPER, CCN1, FBN1, FOXD1, FSTL1, FZD1, GAMT, GREM1, HTRA1, MICOS10-NBL1, MSX1, NBL1, RGMA, SFRP1, SMAD6, SMAD9, SOSTDC1, TOB1, TWSG1, WNT5A]	.
GO:0090101	negative regulation of transmembrane receptor protein serine/threonine kinase signaling pathway	response to stress	65	0.00042685	2.5994e-06	[4, 5, 6, 7, 8, 9]	22.6087	26	[ASPN, BAMBI, BMPER, CAV1, CAV2, CHST11, FBN1, FSTL1, FZD1, GAMT, GREM1, HTRA1, MICOS10-NBL1, NBL1, PDCD6IP, PLXNA1, SFRP1, SMAD6, SMAD9, SOSTDC1, TGFB3, TGFBR2, TGFBR3, TOB1, TWSG1, WNT5A]	.
GO:0090092	regulation of transmembrane receptor protein serine/threonine kinase signaling pathway	response to stress	65	0.000797355	2.5994e-06	[4, 5, 6, 7, 8]	18.1034	42	[ACVR2A, ASPN, BAMBI, BMP2, BMP3, BMP4, BMPER, CAV1, CAV2, CCN1, CHST11, DAB2, DKK3, FBN1, FOXD1, FSTL1, FZD1, GAMT, GREM1, HTRA1, INHBB, LOX, MEIS2, MICOS10-NBL1, MSX1, NBL1, NPNT, PDCD6IP, PLXNA1, RGMA, SFRP1, SMAD6, SMAD9, SOSTDC1, TGFB2, TGFB3, TGFBR2, TGFBR3, TOB1, TWSG1, WNT5A, ZNF703]	.
GO:0071559	response to transforming growth factor beta	response to stress	65	0.00161462	2.5994e-06	[3, 5]	17.1875	44	[ACVR2A, ASPN, BAMBI, BMPR1B, CAV1, CAV2, CBL, CHST11, CLEC3B, COL1A1, COL1A2, CREB1, CRKL, DAB2, DKK3, DSPP, EDN1, FBN1, FGFR2, FMOD, FSTL1, HEY2, HTRA1, ITGB5, JUN, LOX, LTBP3, MEIS2, NPNT, NR3C1, POSTN, RUNX3, SFRP1, SMAD6, SMAD9, SOX5, TGFB2, TGFB3, TGFBR2, TGFBR3, TWSG1, WNT5A, YES1, ZNF703]	.
GO:0071560	cellular response to transforming growth factor beta stimulus	response to stress	65	0.00296725	2.5994e-06	[4, 6]	16.8675	42	[ACVR2A, ASPN, BAMBI, BMPR1B, CAV1, CAV2, CBL, CHST11, CLEC3B, COL1A1, COL1A2, CREB1, CRKL, DAB2, DKK3, EDN1, FBN1, FGFR2, FMOD, FSTL1, HEY2, HTRA1, ITGB5, JUN, LOX, LTBP3, MEIS2, NPNT, NR3C1, POSTN, SFRP1, SMAD6, SMAD9, SOX5, TGFB2, TGFB3, TGFBR2, TGFBR3, TWSG1, WNT5A, YES1, ZNF703]	.
GO:0009953	dorsal/ventral pattern formation	response to stress	65	0.00773409	2.5994e-06	[4, 5, 6]	20.6522	19	[BMP4, BMPR1B, EDN1, FSTL1, GAMT, GLI2, GREM1, LRP4, MDFI, MICOS10-NBL1, NBL1, NKX6-2, PLOD2, PTCH1, SFRP1, SMAD6, SMAD9, SOSTDC1, WNT3]	.
GO:0009653	anatomical structure morphogenesis	development	66	1.55312e-18	8.18789e-21	[2, 3]	15.5861	363	[ACTA2, ACVR2A, ADAM10, ALCAM, ALPL, ALX4, ANGPTL1, ANK3, ANKRD11, ANKRD27, ANOS1, ANTXR1, ANXA2, APBB2, APOD, APP, AQP1, ARAP1, ARHGAP12, ARHGAP22, ARHGEF19, ASPH, ASPN, ATF2, ATOH8, B4GALT1, BAMBI, BCAR3, BCL11A, BCL11B, BMP2, BMP4, BMPER, BMPR1B, BNIP3, BOC, CALR, CAMSAP3, CAPN1, CAPN2, CAPNS1, CASQ1, CAV1, CAV2, CBLN1, CCBE1, CCDC136, CCL3, CCL4, CCN1, CCN2, CD151, CD200, CD34, CD81, CDC42EP2…	.
GO:0048646	anatomical structure formation involved in morphogenesis	development	66	5.46326e-11	8.18789e-21	[2, 3, 4]	16.9608	173	[ANGPTL1, ANXA2, APOD, AQP1, ARHGAP22, ATF2, ATOH8, B4GALT1, BMP2, BMP4, BMPER, CAPN2, CASQ1, CAV1, CAV2, CBLN1, CCBE1, CCDC136, CCL4, CCN1, CCN2, CD200, CD34, CD81, CDH11, CHAD, CNMD, COL11A1, COL12A1, COL15A1, COL18A1, COL1A1, COL2A1, COL5A1, COL5A2, COL6A1, COL7A1, COL8A1, CSPG4, DCN, DLX6, DSPP, ECM1, EDN1, EHD2, EMILIN3, EPHB3, EPHB6, FAM20A, FAM20C, FGF18, FGFR2, FHL2, FHOD3, FLOT1, FLT4, F…	.
GO:0072359	circulatory system development	development	66	1.68211e-09	8.18789e-21	[4, 5]	16.4683	166	[ACTA2, AHR, ANGPTL1, ANTXR1, ANXA2, APOD, AQP1, ARHGAP22, ASIP, ATF2, B4GALT1, BMP2, BMP4, BMPER, CALR, CAV1, CAV2, CCBE1, CCL4, CCN1, CCN2, CD200, CD34, CDH11, CDKN1A, CDKN1B, CNMD, COL11A1, COL15A1, COL18A1, COL1A1, COL1A2, COL2A1, COL5A1, COL8A1, CREB1, CRIP2, CRKL, CSPG4, DCN, DSG2, DSPP, ECM1, EDN1, EGFR, ELN, EMILIN3, EPHB3, EPHB6, ERBB3, FBN1, FGF18, FGF3, FGFR2, FHL2, FHOD3, FLT4, FN1, F…	.
GO:0035295	tube development	development	66	4.30853e-09	8.18789e-21	[3, 4]	16.444	160	[ADAMTS2, ALX4, ANGPTL1, ANXA2, APOD, AQP1, ARHGAP22, ATF2, ATOH8, B4GALT1, BMP2, BMP4, BMPER, CAV1, CAV2, CCBE1, CCL4, CCN1, CCN2, CD200, CD34, CDH11, CDKN1A, CEBPA, CNMD, COL15A1, COL18A1, COL2A1, COL8A1, CREB1, CRH, CRKL, CSPG4, DACT1, DCN, DDR1, ECM1, EDN1, EDNRB, EGFR, EIF4G1, EMILIN3, EPHA4, EPHB3, EPHB6, FGF18, FGFR2, FHOD3, FLT4, FMN1, FN1, FOXD1, FSTL1, FZD1, GAMT, GATA3, GLI2, GPNMB, GR…	.
GO:0035239	tube morphogenesis	development	66	8.28097e-08	8.18789e-21	[3, 4, 5]	16.6042	133	[ANGPTL1, ANXA2, APOD, AQP1, ARHGAP22, ATF2, ATOH8, B4GALT1, BMP2, BMP4, BMPER, CAV1, CAV2, CCBE1, CCL4, CCN1, CCN2, CD200, CD34, CDH11, CNMD, COL15A1, COL18A1, COL8A1, CSPG4, DACT1, DCN, DDR1, ECM1, EDN1, EGFR, EMILIN3, EPHA4, EPHB3, EPHB6, FGF18, FGFR2, FHOD3, FLT4, FMN1, FN1, FOXD1, FSTL1, FZD1, GAMT, GATA3, GLI2, GPNMB, GREM1, HEY2, HSPB1, ID2, IRX1, ITGA5, ITGB1, JAG1, JUN, KLHL3, LEF1, LOX,…	.
GO:0001944	vasculature development	development	66	3.56549e-07	8.18789e-21	[4, 5, 6, 7]	16.9391	114	[ACTA2, AHR, ANGPTL1, ANTXR1, ANXA2, APOD, AQP1, ARHGAP22, ATF2, B4GALT1, BMP4, BMPER, CAV1, CAV2, CCBE1, CCL4, CCN1, CCN2, CD200, CD34, CDH11, CNMD, COL15A1, COL18A1, COL1A1, COL1A2, COL5A1, COL8A1, CRKL, CSPG4, DCN, ECM1, EDN1, EMILIN3, EPHB3, EPHB6, FGF18, FGFR2, FHOD3, FLT4, FN1, FSTL1, GAMT, GPNMB, GREM1, HEY2, HEYL, HSPB1, ITGA5, ITGB1, JAG1, JUN, KIT, LEF1, LOX, LRP4, LRP5, MAPK14, MCAM, M…	.
GO:0001568	blood vessel development	development	66	3.74772e-07	8.18789e-21	[3, 5, 6, 7, 8]	17.0507	111	[ACTA2, AHR, ANGPTL1, ANTXR1, ANXA2, APOD, AQP1, ARHGAP22, ATF2, B4GALT1, BMP4, BMPER, CAV1, CAV2, CCBE1, CCL4, CCN1, CCN2, CD200, CD34, CDH11, CNMD, COL15A1, COL18A1, COL1A1, COL1A2, COL5A1, COL8A1, CRKL, CSPG4, DCN, ECM1, EDN1, EMILIN3, EPHB3, EPHB6, FGF18, FGFR2, FHOD3, FLT4, FN1, FSTL1, GAMT, GPNMB, GREM1, HEY2, HEYL, HSPB1, ITGA5, ITGB1, JAG1, JUN, LEF1, LOX, LRP4, LRP5, MAPK14, MCAM, MEIS1,…	.
GO:0060429	epithelium development	development	66	1.2477e-06	8.18789e-21	[4]	15.1341	158	[ACADVL, ACTA2, ALX4, ANGPTL1, ANXA2, APCDD1, ARHGAP12, ARHGEF19, ATOH8, B4GALT1, BCL11B, BMP2, BMP4, BMPER, BTN1A1, CAMSAP3, CAPN1, CAPNS1, CAV1, CAV2, CBR1, CCN1, CD151, CD200, CD34, CDH1, CDKN1A, CDKN1B, CHST2, CNMD, COL18A1, COL2A1, COL5A1, CREB1, CTSL, CYP26B1, DAB2, DACT1, DDR1, DLX6, DSC2, DSG2, DSPP, EDF1, EDN1, EGFR, ELF3, EPHA4, EPHB6, ESRP1, F2RL1, FAM20C, FGFR2, FMN1, FOXD1, FOXQ1, FR…	.
GO:0001525	angiogenesis	development	66	2.03225e-06	8.18789e-21	[3, 4, 5, 6, 7, 8, 9, 10]	17.7189	87	[ANGPTL1, ANXA2, APOD, AQP1, ARHGAP22, ATF2, B4GALT1, BMP4, BMPER, CAV1, CAV2, CCBE1, CCL4, CCN1, CCN2, CD200, CD34, CDH11, CNMD, COL15A1, COL18A1, COL8A1, CSPG4, DCN, ECM1, EDN1, EMILIN3, EPHB3, EPHB6, FGF18, FGFR2, FHOD3, FLT4, FN1, FSTL1, GAMT, GPNMB, GREM1, HSPB1, ITGA5, ITGB1, JAG1, JUN, LEF1, LRP4, MAPK14, MCAM, MEIS1, MIA3, MMP19, MYH9, NCL, NDNF, NELL2, NRXN1, PDCD6IP, PIK3R3, PKD1, PLCD3…	.
GO:0048514	blood vessel morphogenesis	development	66	2.92565e-06	8.18789e-21	[4, 5, 6, 7, 8, 9]	16.9257	98	[ANGPTL1, ANXA2, APOD, AQP1, ARHGAP22, ATF2, B4GALT1, BMP4, BMPER, CAV1, CAV2, CCBE1, CCL4, CCN1, CCN2, CD200, CD34, CDH11, CNMD, COL15A1, COL18A1, COL8A1, CSPG4, DCN, ECM1, EDN1, EMILIN3, EPHB3, EPHB6, FGF18, FGFR2, FHOD3, FLT4, FN1, FSTL1, GAMT, GPNMB, GREM1, HEY2, HSPB1, ITGA5, ITGB1, JAG1, JUN, LEF1, LOX, LRP4, LRP5, MAPK14, MCAM, MEIS1, MIA3, MMP19, MYH9, MYO1C, NCL, NDNF, NELL2, NR3C1, NRXN…	.
GO:0007507	heart development	development	66	4.91378e-06	8.18789e-21	[4, 5, 6]	16.9708	93	[ANGPTL1, ANXA2, ASIP, ATF2, BMP2, BMP4, CALR, CCN1, CDKN1A, CDKN1B, COL11A1, COL2A1, COL5A1, CREB1, CRIP2, CRKL, CSPG4, DSG2, DSPP, EDN1, EGFR, ELN, ERBB3, FBN1, FGF3, FGFR2, FHL2, FHOD3, FREM2, FZD1, GAA, GAMT, GATA3, GLI2, GNG5, GREM1, HEY2, HEYL, ID2, ITGB1, JAG1, JPH2, JUN, KDM6B, LOX, MAPK14, MATR3, MEIS1, MEIS2, MSX1, MUC2, MYBPC1, MYBPC2, MYBPC3, MYH10, MYH7, NEK8, NELL2, NR3C1, OLFM1, OS…	.
GO:0002009	morphogenesis of an epithelium	development	66	0.00310818	8.18789e-21	[4, 5]	14.6535	74	[ARHGAP12, ARHGEF19, BMP2, BMP4, CAMSAP3, CCN1, CD151, COL5A1, DAB2, DACT1, DDR1, EDN1, EGFR, EPHA4, FGFR2, FMN1, FOXD1, FOXQ1, FREM2, FSTL1, FZD1, GAMT, GATA3, GLI2, GREM1, IGFBP5, IRX1, ITGA5, JAG1, KLHL3, LEF1, LRP5, MTSS1, NKD1, NPNT, NTN1, NTN4, OSR1, PBX1, PDCD6IP, PKD1, PLOD2, PLXNA1, PSMA7, PTCH1, RARG, RGMA, RSPO3, RXRA, RYK, SEMA3A, SEMA4C, SFRP1, SIX4, SLIT2, SNAI1, SOSTDC1, SOX4, SOX8…	.
GO:0001501	skeletal system development	development	67	6.12168e-16	1.38891e-17	[4, 5]	23.431	112	[ACVR2A, ADAMTS7, ALPL, ALX4, ANGPTL1, ANKRD11, ANXA2, BMP2, BMP3, BMP4, BMPR1B, CAPNS1, CCN1, CCN2, CDH11, CHAD, CHST11, CNMD, COL10A1, COL11A1, COL12A1, COL14A1, COL1A1, COL1A2, COL21A1, COL27A1, COL2A1, COL5A2, COL6A1, COL6A2, COL6A3, COL7A1, CSPG4, CYP26B1, DLX6, DSPP, ECM1, EDN1, EXTL1, FAM20C, FBN1, FGF18, FGFR2, FMN1, FSTL1, GAMT, GLI2, GREM1, HAPLN3, HOXA10, IFITM5, IFT80, IRX5, KIAA1217,…	.
GO:0061448	connective tissue development	development	67	1.92754e-14	1.38891e-17	[4]	27.9693	73	[ACTA2, ADAMTS7, ANXA2, ATF2, BMP2, BMP3, BMP4, BMPR1B, CAPNS1, CCN1, CCN2, CD34, CDH11, CHST11, CNMD, COL11A1, COL12A1, COL14A1, COL1A1, COL21A1, COL27A1, COL2A1, COL5A1, COL6A1, COL6A2, COL6A3, COL7A1, CRIP2, CSPG4, DSPP, ECM1, EDN1, FGF18, FOXD1, FSTL1, GAMT, GLI2, GREM1, ID2, IFT80, LOX, LRP5, MAPK14, MATN4, MSX1, MUSTN1, NFIB, NPPC, NR1D1, OSR1, PKD1, PKDCC, PLXNA1, POR, POSTN, RARG, RUNX3, …	.
GO:0002062	chondrocyte differentiation	development	67	2.98021e-14	1.38891e-17	[4, 5, 6, 7]	38.4615	45	[ADAMTS7, ANXA2, BMP2, BMP4, BMPR1B, CAPNS1, CCN2, CHST11, COL11A1, COL12A1, COL14A1, COL21A1, COL27A1, COL2A1, COL6A1, COL6A2, COL6A3, COL7A1, CSPG4, ECM1, FGF18, GAMT, GLI2, GREM1, IFT80, MAPK14, MATN4, MUSTN1, NFIB, NPPC, OSR1, PKDCC, PLXNA1, POR, POSTN, RARG, RUNX3, SERPINH1, SLC25A12, SOX5, TGFBR2, VDAC2, VWA1, WNT5B, ZNF219]	.
[truncated: 207 more rows]

## Sheet: Supplemental Table S3C
Supplemental Table S3C
The pathway enrichment analyses of M. viscosa-responsive transcripts up-regulated in the Mv-At group compared to the Mv-Aw group.
GO ID1	GO Term 1	Theme2	GO grouping3	Term p-value4	Group p-value4	GO Levels 5	% Associated Genes 6	Number of Genes7	Associated Genes 8
[truncated: 564 more rows]

## Sheet: Supplemental Table S3D
Supplemental Table S3D
[truncated: 148 more rows]
