# Supplementary material for: Global gene expression responses of Atlantic salmon skin to Moritella viscosa
Source: Sci Rep. 2022 Mar 17;12:4622. doi: 10.1038/s41598-022-08341-7 (PMC8931016; doi:10.1038/s41598-022-08341-7)
Supplement: Supplementary file 5 — Supplementary Table 4. [file 41598_2022_8341_MOESM5_ESM.xlsx]

## Sheet: Supplemental Table S4
Supplemental Table S4.
Comparison between qPCR and RNA-Seq results for Atlantic salmon transcripts responsive to M. viscosa infection.
Transcript ID1	Transcript name	Symbol	Venn diagram 2	Putative immune process 3	RNA-Seq Log2 Fold-change 4			qPCR Fold-change 4			Correlation 5
					Mv-At vs. Control	Mv-Aw vs. Control	Mv-At vs. Mv-Aw	Mv-At vs. Control	Mv-Aw vs. Control	Mv-At vs. Mv-Aw	Pearson r	P value
rna93235	activating transcription factor 2	atf2	2082	Innate immune and antibacterial responses	-9.70383	-	-9.50941	-1.49654	-1.06018	-1.41159	0.413578	0.181411
rna64572	biglycan-like	bgn	2082	Regulation of immune and inflammatory responses	-5.23192	-	-3.82581	-24.6155	-3.02939	-8.12556	0.921348	2.0749e-05
rna12676	cathelicidin antimicrobial peptide	camp	2082	Innate immune and antibacterial responses	4.2041	-	3.84063	29.8643	1.4678	20.3463	0.995662	1.20048e-11
MSTRG.7861.9	calnexin	canx	2867	Adaptive immunity	3.77606	-	-	3.19658	1.27366	2.50976	0.927109	1.43258e-05
rna12976	cc chemokine	ccl	2082	Innate immune and antibacterial responses	3.44221	-	2.47048	12.4108	2.01031	6.17358	0.99048	6.05979e-10
rna39146	C-C motif chemokine 17	ccl17	2082	Adaptive immunity	-3.32176	-	-2.33448	-4.44191	-1.31047	-3.38957	0.818804	0.00112494
rna92535	C-C motif chemokine 19 - paralogue a	ccl19-a	2082	Adaptive immunity	3.30057	-	2.19774	11.8852	1.8128	6.55623	0.978866	3.2049e-08
rna5070	C-C motif chemokine 19 - paralogue b	ccl19-b	2867	Adaptive immunity	-2.4804	-	-	-3.92618	-1.53658	-2.55514	0.915183	2.9941e-05
rna12970	C-C motif chemokine 20	ccl20	2082	Adaptive immunity	-2.82593	-	-2.31218	-4.48147	-1.5613	-2.87035	0.959419	8.09601e-07
MSTRG.24320.8	CD44 antigen	cd44	2082	Adaptive immunity	25.8165	-	25.6652	40.5286	1.4668	27.6306	0.870257	0.000231939
rna22874	CD83 antigen	cd83	2082	Adaptive immunity	2.10211	-	2.71298	6.20573	1.04341	5.94755	0.933935	8.86497e-06
rna99811	cholesterol 25-hydroxylase-like protein a	ch25ha	2082	Regulation of immune and inflammatory responses	4.04921	-	2.40821	19.6314	4.555	4.30986	0.978863	3.20724e-08
MSTRG.24550.10	cold-inducible rna-binding protein b-like	cirbp	2867	Regulation of immune and inflammatory responses	25.0217	-	-	3.06262	1.6239	1.88597	0.613349	0.0339224
MSTRG.3131.1	C-type lectin receptor a	clra	2867	Innate immune and antibacterial responses	30	-	-	69.1164	4.54766	15.1982	0.974769	7.71919e-08
MSTRG.28057.1	cAMP-responsive element modulator	crem	2082	Innate immune and antibacterial responses	11.6358	-	7.87437	301.323	2.94962	102.156	0.882761	0.000142827
MSTRG.8067.4	macrophage colony-stimulating factor 1 receptor 1	csf1r1	2867	Regulation of immune and inflammatory responses	3.47222	-	-	2.03269	1.20391	1.6884	0.255426	0.422981
rna23348	C-X-C chemokine receptor type 3	cxcr3	2082	Adaptive immunity	2.8016	-	2.54472	10.4836	1.21065	8.65947	0.991419	3.61223e-10
MSTRG.26711.3	fibroblast growth factor receptor 2	fgfr2	2082	Regulation of immune and inflammatory responses	-23.669	-	-23.2777	-1.64183	-1.22849	-1.33646	0.177023	0.582054
MSTRG.15018.1	glutathione peroxidase 7	gpx7	2867	Regulation of immune and inflammatory responses	-2.54426	-	-	-3.87582	-1.64267	-2.35947	0.845968	0.000524117
rna22499	hepcidin antimicrobial peptide	hamp	23	Innate immune and antibacterial responses	8.87778	5.24806	3.63333	1094.19	82.6406	13.2403	0.995177	2.03808e-11
rna90345	interleukin-1 beta	il1b	2082	Adaptive immunity	8.05277	-	6.18929	119.669	1.78144	67.1753	0.991353	3.75237e-10
rna98729	interleukin-6	il6	2082	Adaptive immunity	13.5917	-	7.22914	2341.04	25.0841	93.3279	0.999396	6.32452e-16
MSTRG.15656.1	interferon regulatory factor 7	irf7	2082	Innate immune and antibacterial responses	2.09061	-	2.43308	4.74599	-1.12143	5.32232	0.988183	1.77936e-09
MSTRG.30909.29	integrin alpha-v	itgav	221	Regulation of immune and inflammatory responses	-	25.3118	-	2.11034	1.26619	1.66669	0.078522	0.808342
MSTRG.15594.3	leptin	lep	2082	Adaptive immunity	25.0194	-	24.8674	16532.1	137.748	120.017	0.901421	6.20087e-05
rna25649	dual specificity mitogen-activated protein kinase kinase 4	map2k4	79	Regulation of immune and inflammatory responses	-	-9.88379	10.2386	1.05859	-1.01997	1.07974	0.354593	0.258076
MSTRG.36318.1	mitogen-activated protein kinase kinase kinase 8	map3k8	727	Regulation of immune and inflammatory responses	-	-	2.07757	5.00625	1.01678	4.92364	0.952857	1.69391e-06
MSTRG.30995.2	mitogen-activated protein kinase 14- paralogue a	mapk14-a	240	Innate immune and antibacterial responses	-4.19305	-5.2006	-	1.7021	-1.02514	1.74489	-0.203568	0.525699
MSTRG.23959.3	mitogen-activated protein kinase 14- paralogue b	mapk14-b	727	Innate immune and antibacterial responses	-	-	24.4119	1.26411	1.12861	1.12006	-0.0717048	0.824743
rna18890	matrix metalloproteinase-13	mmp13	23	Adaptive immunity	7.91212	3.29074	4.63467	502.842	10.7709	46.6855	0.997547	6.96485e-13
rna50147	matrix metalloproteinase-19- paralogue a	mmp19-a	2082	Adaptive immunity	2.64625	-	2.37904	8.53429	1.25476	6.80154	0.995359	1.68254e-11
rna54097	matrix metalloproteinase-19- paralogue b	mmp19-b	23	Adaptive immunity	-5.07363	-2.00757	-3.05363	-37.9914	-4.25255	-8.93378	0.958876	8.64422e-07
MSTRG.30059.2	NADPH oxidase 4	nox4	2867	Regulation of immune and inflammatory responses	-2.25538	-	-	-3.0434	-1.09128	-2.78883	0.785805	0.00244692
MSTRG.32240.8	E3 ubiquitin-protein ligase rnf14	rnf14	221	Regulation of immune and inflammatory responses	-	-24.5902	-	-1.31726	-1.30169	-1.01196	0.215682	0.500793
MSTRG.31701.2	E3 ubiquitin-protein ligase rnf213-alpha	rnf213a	2867	Regulation of immune and inflammatory responses	24.7451	-	-	2.07369	-1.27891	2.65205	0.719653	0.00832279
MSTRG.7294.3	septin-8	septin8	240	Regulation of immune and inflammatory responses	25.3543	24.5072	-	2.52252	1.19519	2.11056	0.17879	0.57823
rna27765	sestrin-1 isoform x1	sesn1	2082	Adaptive immunity	-3.94096	-	-4.59212	-2.94785	-1.21308	-2.43005	0.602612	0.0380948
rna97747	tapasin	tapbp	2867	Adaptive immunity	-4.93985	-	-	-1.72751	-1.55602	-1.11021	0.576889	0.049557
MSTRG.23929.4	toll-like receptor 5	tlr5	2082	Innate immune and antibacterial responses	11.1012	-	9.65419	1054.82	9.46534	111.44	0.890353	0.000103555
rna64198	tumor necrosis factor receptor superfamily member 6b	tnfrsf6b	2082	Adaptive immunity	4.97123	-	2.66512	45.3804	5.0247	9.03146	0.995591	1.30293e-11
MSTRG.33207.1	TNF receptor-associated factor 1	traf1	727	Innate immune and antibacterial responses	-	-	8.90943	12.8972	0.992011	13.001	0.735308	0.00642853
rna44941	TNF receptor-associated factor 6	traf6	2082	Innate immune and antibacterial responses	3.72072	-	2.19772	2.27672	1.20295	1.89261	0.952913	1.06195e-06
1 Transcript Identifier generated by StringTie.
2 Venn diagram group, representing the significant transcript list overlapping between comparisons or specific to a given comparison in RNA-Seq results, as shown in Figure 1A.
3 Putative immune-related function associated with each transcript.
4 The skin samples of M. viscosa-infected Atlantic salmon at the lesion (Mv-At) and away (Mv-Aw) sites, as well as skin samples of non-infected control group, were used for analyses. Log2 fold-changes and fold-changes for different comparisons in RNA-Seq (DESeq2; adjusted p value < 0.01) and qPCR (One-way ANOVA; p < 0.05). Dashes in RNA-Seq data show no significant difference for the given compar…
5Results of Pearson's Correlation analyses (r and p values) between the expression values acquired in RNA-Seq (i.e. transcripts per million) and qPCR (i.e. relative quantity) for each transcript.
